# Supplementary material for: Identification of a SARS-CoV-2 virus-derived vmiRNA in COVID-19 patients holding potential as a diagnostic biomarker
Source: Front Cell Infect Microbiol. 2023 Jun 2;13:1190870. doi: 10.3389/fcimb.2023.1190870 (PMC10272551; doi:10.3389/fcimb.2023.1190870)
Supplement: Table S1 — List of 9,367 mature miRNA sequences in 55 precursor fragments predicted by screening analysis of the SARS-CoV-2 viral genome using miRPara6.3. [file Table_1.xls]

## Sheet: Sheet1
Supplemental Table S1. Prediction of SARS-CoV-2-encoded v-miRs (MN908947)
#miid	priid	miseq	mistr_1	mistr_2	mistr_3	mistr_4	preseq	prestr_1	prestr_2	prestr_3	prestr_4	priseq	pristr_1	pristr_2	pristr_3	pristr_4	milength	prelength	prilength	length_basalsegment	length_lowerstem	length_upperstem	length_topstem	length_terminalloop	mipairs	prepairs	pripairs	premfe	primfe	migc	pregc	prigc	mintcontent_a	mintcontent_c	mintcontent_g	mintcontent_u	prentcontent_a	prentcontent_c	prentcontent_g	prentcontent_u	printcontent_a	printcontent_c	printcontent_g	printcontent_u	miinternalloop	preinternalloop	priinternalloop	internalloop_lowerstem	internalloop_topstem
MN908947:405-480:14_21	MN908947:405-480	UGGCUUAGUAGAAGUUGAAAA	U UA AG AAA	GGCU GU AAGUUGA	ccga ca uucaacu	c -- ag ---	UGGCUUAGUAGAAGUUGAAAAaggcguuuugccucaacuugaacagccc	U UA AG AAAa gu	GGCU GU AAGUUGA ggc \	ccga ca uucaacu ccg u	c -- ag ---- uu	aagauggcacuugUGGCUUAGUAGAAGUUGAAAAaggcguuuugccucaacuugaacagcccuauguguucaucaa	aa - uugU UA AG AAAa gu	gaug gcac GGCU GU AAGUUGA ggc \	cuac ugug ccga ca uucaacu ccg u	aa u uauc -- ag ---- uu	21	49	76	2	12	21	5	5	13	16	24	-15.7961	-24.5	0.3333	0.449	0.4211	0.381	0.0476	0.2857	0.2857	0.2857	0.2041	0.2449	0.2653	0.2895	0.1842	0.2368	0.2895	3	4	4	3	1
MN908947:405-480:12_24	MN908947:405-480	UGUGGCUUAGUAGAAGUUGAAAAA	UGU UA AG AAAA	GGCU GU AAGUUGA	ccga ca uucaacu	auc -- ag ----	UGUGGCUUAGUAGAAGUUGAAAAAggcguuuugccucaacuugaacagcccua	UGU UA AG AAAA gu	GGCU GU AAGUUGA ggc \	ccga ca uucaacu ccg u	auc -- ag ---- uu	aagauggcacuUGUGGCUUAGUAGAAGUUGAAAAAggcguuuugccucaacuugaacagcccuauguguucaucaa	aa - uUGU UA AG AAAA gu	gaug gcac GGCU GU AAGUUGA ggc \	cuac ugug ccga ca uucaacu ccg u	aa u uauc -- ag ---- uu	24	53	76	2	10	24	4	5	13	16	24	-17.0855	-24.5	0.3333	0.434	0.4211	0.375	0.0417	0.2917	0.2917	0.283	0.1887	0.2453	0.283	0.2895	0.1842	0.2368	0.2895	4	4	4	1	1
MN908947:405-480:15_22	MN908947:405-480	GGCUUAGUAGAAGUUGAAAAAG	UA AG AAAA	GGCU GU AAGUUGA G	ccga ca uucaacu c	-- ag ----	GGCUUAGUAGAAGUUGAAAAAGgcguuuugccucaacuugaacagcc	UA AG AAAA gu	GGCU GU AAGUUGA Ggc \	ccga ca uucaacu ccg u	-- ag ---- uu	aagauggcacuuguGGCUUAGUAGAAGUUGAAAAAGgcguuuugccucaacuugaacagcccuauguguucaucaa	aa - uugu UA AG AAAA gu	gaug gcac GGCU GU AAGUUGA Ggc \	cuac ugug ccga ca uucaacu ccg u	aa u uauc -- ag ---- uu	22	47	76	2	13	22	3	5	14	16	24	-15.1513	-24.5	0.3636	0.4468	0.4211	0.4091	0.0455	0.3182	0.2273	0.2979	0.1915	0.2553	0.2553	0.2895	0.1842	0.2368	0.2895	4	4	4	4	1
MN908947:405-480:45_20	MN908947:405-480	CCUCAACUUGAACAGCCCUA	ugu ua ag aaaa	ggcu gu aaguuga gg	CCGA CA UUCAACU CC	AUC -- AG ----	uguggcuuaguagaaguugaaaaaggcguuuugCCUCAACUUGAACAGCCCUA	ugu ua ag aaaa gu	ggcu gu aaguuga ggc \	CCGA CA UUCAACU CCg u	AUC -- AG ---- uu	aagauggcacuuguggcuuaguagaaguugaaaaaggcguuuugCCUCAACUUGAACAGCCCUAuguguucaucaa	aa - uugu ua ag aaaa gu	gaug gcac ggcu gu aaguuga ggc \	cuac ugug CCGA CA UUCAACU CCg u	aa u uAUC -- AG ---- uu	20	53	76	2	10	26	2	5	15	16	24	-17.0855	-24.5	0.5	0.434	0.4211	0.3	0.4	0.1	0.2	0.283	0.1887	0.2453	0.283	0.2895	0.1842	0.2368	0.2895	4	4	4	1	1
MN908947:405-480:45_22	MN908947:405-480	CCUCAACUUGAACAGCCCUAUG	uugu ua ag aaaa	c ggcu gu aaguuga gg	G CCGA CA UUCAACU CC	UAUC -- AG ----	cuuguggcuuaguagaaguugaaaaaggcguuuugCCUCAACUUGAACAGCCCUAUG	uugu ua ag aaaa gu	c ggcu gu aaguuga ggc \	G CCGA CA UUCAACU CCg u	UAUC -- AG ---- uu	aagauggcacuuguggcuuaguagaaguugaaaaaggcguuuugCCUCAACUUGAACAGCCCUAUGuguucaucaa	aa - uugu ua ag aaaa gu	gaug gcac ggcu gu aaguuga ggc \	cuac uguG CCGA CA UUCAACU CCg u	aa u UAUC -- AG ---- uu	22	57	76	2	8	28	2	5	16	17	24	-18.375	-24.5	0.5	0.4386	0.4211	0.2727	0.3636	0.1364	0.2273	0.2632	0.193	0.2456	0.2982	0.2895	0.1842	0.2368	0.2895	4	4	4	1	1
MN908947:405-480:46_21	MN908947:405-480	CUCAACUUGAACAGCCCUAUG	uugu ua ag aaaa	c ggcu gu aaguuga g	G CCGA CA UUCAACU C	UAUC -- AG ----	cuuguggcuuaguagaaguugaaaaaggcguuuugcCUCAACUUGAACAGCCCUAUG	uugu ua ag aaaa gu	c ggcu gu aaguuga ggc \	G CCGA CA UUCAACU Ccg u	UAUC -- AG ---- uu	aagauggcacuuguggcuuaguagaaguugaaaaaggcguuuugcCUCAACUUGAACAGCCCUAUGuguucaucaa	aa - uugu ua ag aaaa gu	gaug gcac ggcu gu aaguuga ggc \	cuac uguG CCGA CA UUCAACU Ccg u	aa u UAUC -- AG ---- uu	21	57	76	2	8	27	3	5	15	17	24	-18.375	-24.5	0.4762	0.4386	0.4211	0.2857	0.3333	0.1429	0.2381	0.2632	0.193	0.2456	0.2982	0.2895	0.1842	0.2368	0.2895	4	4	4	1	1
MN908947:405-480:13_22	MN908947:405-480	GUGGCUUAGUAGAAGUUGAAAA	GU UA AG AAA	GGCU GU AAGUUGA	ccga ca uucaacu	uc -- ag ---	GUGGCUUAGUAGAAGUUGAAAAaggcguuuugccucaacuugaacagcccu	GU UA AG AAAa gu	GGCU GU AAGUUGA ggc \	ccga ca uucaacu ccg u	uc -- ag ---- uu	aagauggcacuuGUGGCUUAGUAGAAGUUGAAAAaggcguuuugccucaacuugaacagcccuauguguucaucaa	aa - uuGU UA AG AAAa gu	gaug gcac GGCU GU AAGUUGA ggc \	cuac ugug ccga ca uucaacu ccg u	aa u uauc -- ag ---- uu	22	51	76	2	11	22	5	5	13	16	24	-16.4408	-24.5	0.3636	0.451	0.4211	0.3636	0.0455	0.3182	0.2727	0.2745	0.1961	0.2549	0.2745	0.2895	0.1842	0.2368	0.2895	3	4	4	2	1
MN908947:405-480:14_23	MN908947:405-480	UGGCUUAGUAGAAGUUGAAAAAG	U UA AG AAAA	GGCU GU AAGUUGA G	ccga ca uucaacu c	c -- ag ----	UGGCUUAGUAGAAGUUGAAAAAGgcguuuugccucaacuugaacagccc	U UA AG AAAA gu	GGCU GU AAGUUGA Ggc \	ccga ca uucaacu ccg u	c -- ag ---- uu	aagauggcacuugUGGCUUAGUAGAAGUUGAAAAAGgcguuuugccucaacuugaacagcccuauguguucaucaa	aa - uugU UA AG AAAA gu	gaug gcac GGCU GU AAGUUGA Ggc \	cuac ugug ccga ca uucaacu ccg u	aa u uauc -- ag ---- uu	23	49	76	2	12	23	3	5	14	16	24	-15.7961	-24.5	0.3478	0.449	0.4211	0.3913	0.0435	0.3043	0.2609	0.2857	0.2041	0.2449	0.2653	0.2895	0.1842	0.2368	0.2895	4	4	4	3	1
MN908947:405-480:43_22	MN908947:405-480	UGCCUCAACUUGAACAGCCCUA	ugu ua ag aaaa g	ggcu gu aaguuga ggc	CCGA CA UUCAACU CCG	AUC -- AG ---- U	uguggcuuaguagaaguugaaaaaggcguuuUGCCUCAACUUGAACAGCCCUA	ugu ua ag aaaa gu	ggcu gu aaguuga ggc \	CCGA CA UUCAACU CCG u	AUC -- AG ---- Uu	aagauggcacuuguggcuuaguagaaguugaaaaaggcguuuUGCCUCAACUUGAACAGCCCUAuguguucaucaa	aa - uugu ua ag aaaa gu	gaug gcac ggcu gu aaguuga ggc \	cuac ugug CCGA CA UUCAACU CCG u	aa u uAUC -- AG ---- Uu	22	53	76	2	10	28	0	5	16	16	24	-17.0855	-24.5	0.5	0.434	0.4211	0.2727	0.3636	0.1364	0.2273	0.283	0.1887	0.2453	0.283	0.2895	0.1842	0.2368	0.2895	4	4	4	1	-1
MN908947:405-480:43_24	MN908947:405-480	UGCCUCAACUUGAACAGCCCUAUG	uugu ua ag aaaa g	c ggcu gu aaguuga ggc	G CCGA CA UUCAACU CCG	UAUC -- AG ---- U	cuuguggcuuaguagaaguugaaaaaggcguuuUGCCUCAACUUGAACAGCCCUAUG	uugu ua ag aaaa gu	c ggcu gu aaguuga ggc \	G CCGA CA UUCAACU CCG u	UAUC -- AG ---- Uu	aagauggcacuuguggcuuaguagaaguugaaaaaggcguuuUGCCUCAACUUGAACAGCCCUAUGuguucaucaa	aa - uugu ua ag aaaa gu	gaug gcac ggcu gu aaguuga ggc \	cuac uguG CCGA CA UUCAACU CCG u	aa u UAUC -- AG ---- Uu	24	57	76	2	8	30	0	5	17	17	24	-18.375	-24.5	0.5	0.4386	0.4211	0.25	0.3333	0.1667	0.25	0.2632	0.193	0.2456	0.2982	0.2895	0.1842	0.2368	0.2895	4	4	4	1	-1
MN908947:405-480:47_20	MN908947:405-480	UCAACUUGAACAGCCCUAUG	uugu ua ag aaaa	c ggcu gu aaguuga	G CCGA CA UUCAACU	UAUC -- AG ----	cuuguggcuuaguagaaguugaaaaaggcguuuugccUCAACUUGAACAGCCCUAUG	uugu ua ag aaaa gu	c ggcu gu aaguuga ggc \	G CCGA CA UUCAACU ccg u	UAUC -- AG ---- uu	aagauggcacuuguggcuuaguagaaguugaaaaaggcguuuugccUCAACUUGAACAGCCCUAUGuguucaucaa	aa - uugu ua ag aaaa gu	gaug gcac ggcu gu aaguuga ggc \	cuac uguG CCGA CA UUCAACU ccg u	aa u UAUC -- AG ---- uu	20	57	76	2	8	26	4	5	14	17	24	-18.375	-24.5	0.45	0.4386	0.4211	0.3	0.3	0.15	0.25	0.2632	0.193	0.2456	0.2982	0.2895	0.1842	0.2368	0.2895	4	4	4	1	1
MN908947:405-480:16_21	MN908947:405-480	GCUUAGUAGAAGUUGAAAAAG	UA AG AAAA	GCU GU AAGUUGA G	cga ca uucaacu c	-- ag ----	GCUUAGUAGAAGUUGAAAAAGgcguuuugccucaacuugaacagc	UA AG AAAA gu	GCU GU AAGUUGA Ggc \	cga ca uucaacu ccg u	-- ag ---- uu	aagauggcacuugugGCUUAGUAGAAGUUGAAAAAGgcguuuugccucaacuugaacagcccuauguguucaucaa	aa - uugu UA AG AAAA gu	gaug gcac gGCU GU AAGUUGA Ggc \	cuac ugug ccga ca uucaacu ccg u	aa u uauc -- ag ---- uu	21	45	76	2	14	21	3	5	13	15	24	-14.5066	-24.5	0.3333	0.4222	0.4211	0.4286	0.0476	0.2857	0.2381	0.3111	0.1778	0.2444	0.2667	0.2895	0.1842	0.2368	0.2895	4	4	4	4	1
MN908947:405-480:3_23	MN908947:405-480	GAUGGCACUUGUGGCUUAGUAGA	- UUGU UA AG	GAUG GCAC GGCU GU A	cuac ugug ccga ca u	u uauc -- ag	GAUGGCACUUGUGGCUUAGUAGAaguugaaaaaggcguuuugccucaacuugaacagcccuauguguucauc	- UUGU UA AG aaaa gu	GAUG GCAC GGCU GU Aaguuga ggc \	cuac ugug ccga ca uucaacu ccg u	u uauc -- ag ---- uu	aaGAUGGCACUUGUGGCUUAGUAGAaguugaaaaaggcguuuugccucaacuugaacagcccuauguguucaucaa	aa - UUGU UA AG aaaa gu	GAUG GCAC GGCU GU Aaguuga ggc \	cuac ugug ccga ca uucaacu ccg u	aa u uauc -- ag ---- uu	23	72	76	2	0	24	14	5	15	24	24	-23.2105	-24.5	0.4783	0.4444	0.4211	0.2174	0.1304	0.3478	0.3043	0.25	0.1944	0.25	0.3056	0.2895	0.1842	0.2368	0.2895	4	4	4	-1	4
MN908947:405-480:3_24	MN908947:405-480	GAUGGCACUUGUGGCUUAGUAGAA	- UUGU UA AG	GAUG GCAC GGCU GU AA	cuac ugug ccga ca uu	u uauc -- ag	GAUGGCACUUGUGGCUUAGUAGAAguugaaaaaggcguuuugccucaacuugaacagcccuauguguucauc	- UUGU UA AG aaaa gu	GAUG GCAC GGCU GU AAguuga ggc \	cuac ugug ccga ca uucaacu ccg u	u uauc -- ag ---- uu	aaGAUGGCACUUGUGGCUUAGUAGAAguugaaaaaggcguuuugccucaacuugaacagcccuauguguucaucaa	aa - UUGU UA AG aaaa gu	GAUG GCAC GGCU GU AAguuga ggc \	cuac ugug ccga ca uucaacu ccg u	aa u uauc -- ag ---- uu	24	72	76	2	0	25	13	5	16	24	24	-23.2105	-24.5	0.4583	0.4444	0.4211	0.25	0.125	0.3333	0.2917	0.25	0.1944	0.25	0.3056	0.2895	0.1842	0.2368	0.2895	4	4	4	-1	4
MN908947:405-480:5_21	MN908947:405-480	UGGCACUUGUGGCUUAGUAGA	- UUGU UA AG	UG GCAC GGCU GU A	ac ugug ccga ca u	u uauc -- ag	UGGCACUUGUGGCUUAGUAGAaguugaaaaaggcguuuugccucaacuugaacagcccuauguguuca	- UUGU UA AG aaaa gu	UG GCAC GGCU GU Aaguuga ggc \	ac ugug ccga ca uucaacu ccg u	u uauc -- ag ---- uu	aagaUGGCACUUGUGGCUUAGUAGAaguugaaaaaggcguuuugccucaacuugaacagcccuauguguucaucaa	aa - UUGU UA AG aaaa gu	gaUG GCAC GGCU GU Aaguuga ggc \	cuac ugug ccga ca uucaacu ccg u	aa u uauc -- ag ---- uu	21	68	76	2	2	22	14	5	13	22	24	-21.9211	-24.5	0.4762	0.4412	0.4211	0.1905	0.1429	0.3333	0.3333	0.25	0.1912	0.25	0.3088	0.2895	0.1842	0.2368	0.2895	4	4	4	-1	4
MN908947:405-480:5_22	MN908947:405-480	UGGCACUUGUGGCUUAGUAGAA	- UUGU UA AG	UG GCAC GGCU GU AA	ac ugug ccga ca uu	u uauc -- ag	UGGCACUUGUGGCUUAGUAGAAguugaaaaaggcguuuugccucaacuugaacagcccuauguguuca	- UUGU UA AG aaaa gu	UG GCAC GGCU GU AAguuga ggc \	ac ugug ccga ca uucaacu ccg u	u uauc -- ag ---- uu	aagaUGGCACUUGUGGCUUAGUAGAAguugaaaaaggcguuuugccucaacuugaacagcccuauguguucaucaa	aa - UUGU UA AG aaaa gu	gaUG GCAC GGCU GU AAguuga ggc \	cuac ugug ccga ca uucaacu ccg u	aa u uauc -- ag ---- uu	22	68	76	2	2	23	13	5	14	22	24	-21.9211	-24.5	0.4545	0.4412	0.4211	0.2273	0.1364	0.3182	0.3182	0.25	0.1912	0.25	0.3088	0.2895	0.1842	0.2368	0.2895	4	4	4	-1	4
MN908947:405-480:6_20	MN908947:405-480	GGCACUUGUGGCUUAGUAGA	- UUGU UA AG	G GCAC GGCU GU A	c ugug ccga ca u	u uauc -- ag	GGCACUUGUGGCUUAGUAGAaguugaaaaaggcguuuugccucaacuugaacagcccuauguguuc	- UUGU UA AG aaaa gu	G GCAC GGCU GU Aaguuga ggc \	c ugug ccga ca uucaacu ccg u	u uauc -- ag ---- uu	aagauGGCACUUGUGGCUUAGUAGAaguugaaaaaggcguuuugccucaacuugaacagcccuauguguucaucaa	aa - UUGU UA AG aaaa gu	gauG GCAC GGCU GU Aaguuga ggc \	cuac ugug ccga ca uucaacu ccg u	aa u uauc -- ag ---- uu	20	66	76	2	3	21	14	5	12	21	24	-21.2763	-24.5	0.5	0.4545	0.4211	0.2	0.15	0.35	0.3	0.2424	0.197	0.2576	0.303	0.2895	0.1842	0.2368	0.2895	4	4	4	-1	4
MN908947:405-480:6_21	MN908947:405-480	GGCACUUGUGGCUUAGUAGAA	- UUGU UA AG	G GCAC GGCU GU AA	c ugug ccga ca uu	u uauc -- ag	GGCACUUGUGGCUUAGUAGAAguugaaaaaggcguuuugccucaacuugaacagcccuauguguuc	- UUGU UA AG aaaa gu	G GCAC GGCU GU AAguuga ggc \	c ugug ccga ca uucaacu ccg u	u uauc -- ag ---- uu	aagauGGCACUUGUGGCUUAGUAGAAguugaaaaaggcguuuugccucaacuugaacagcccuauguguucaucaa	aa - UUGU UA AG aaaa gu	gauG GCAC GGCU GU AAguuga ggc \	cuac ugug ccga ca uucaacu ccg u	aa u uauc -- ag ---- uu	21	66	76	2	3	22	13	5	13	21	24	-21.2763	-24.5	0.4762	0.4545	0.4211	0.2381	0.1429	0.3333	0.2857	0.2424	0.197	0.2576	0.303	0.2895	0.1842	0.2368	0.2895	4	4	4	-1	4
MN908947:405-480:7_20	MN908947:405-480	GCACUUGUGGCUUAGUAGAA	UUGU UA AG	GCAC GGCU GU AA	ugug ccga ca uu	uauc -- ag	GCACUUGUGGCUUAGUAGAAguugaaaaaggcguuuugccucaacuugaacagcccuaugugu	UUGU UA AG aaaa gu	GCAC GGCU GU AAguuga ggc \	ugug ccga ca uucaacu ccg u	uauc -- ag ---- uu	aagaugGCACUUGUGGCUUAGUAGAAguugaaaaaggcguuuugccucaacuugaacagcccuauguguucaucaa	aa - UUGU UA AG aaaa gu	gaug GCAC GGCU GU AAguuga ggc \	cuac ugug ccga ca uucaacu ccg u	aa u uauc -- ag ---- uu	20	63	76	2	5	20	13	5	12	20	24	-20.3092	-24.5	0.45	0.4444	0.4211	0.25	0.15	0.3	0.3	0.254	0.1905	0.254	0.3016	0.2895	0.1842	0.2368	0.2895	4	4	4	1	4
MN908947:405-480:4_22	MN908947:405-480	AUGGCACUUGUGGCUUAGUAGA	- UUGU UA AG	AUG GCAC GGCU GU A	uac ugug ccga ca u	u uauc -- ag	AUGGCACUUGUGGCUUAGUAGAaguugaaaaaggcguuuugccucaacuugaacagcccuauguguucau	- UUGU UA AG aaaa gu	AUG GCAC GGCU GU Aaguuga ggc \	uac ugug ccga ca uucaacu ccg u	u uauc -- ag ---- uu	aagAUGGCACUUGUGGCUUAGUAGAaguugaaaaaggcguuuugccucaacuugaacagcccuauguguucaucaa	aa - UUGU UA AG aaaa gu	gAUG GCAC GGCU GU Aaguuga ggc \	cuac ugug ccga ca uucaacu ccg u	aa u uauc -- ag ---- uu	22	70	76	2	1	23	14	5	14	23	24	-22.5658	-24.5	0.4545	0.4286	0.4211	0.2273	0.1364	0.3182	0.3182	0.2571	0.1857	0.2429	0.3143	0.2895	0.1842	0.2368	0.2895	4	4	4	-1	4
MN908947:405-480:4_23	MN908947:405-480	AUGGCACUUGUGGCUUAGUAGAA	- UUGU UA AG	AUG GCAC GGCU GU AA	uac ugug ccga ca uu	u uauc -- ag	AUGGCACUUGUGGCUUAGUAGAAguugaaaaaggcguuuugccucaacuugaacagcccuauguguucau	- UUGU UA AG aaaa gu	AUG GCAC GGCU GU AAguuga ggc \	uac ugug ccga ca uucaacu ccg u	u uauc -- ag ---- uu	aagAUGGCACUUGUGGCUUAGUAGAAguugaaaaaggcguuuugccucaacuugaacagcccuauguguucaucaa	aa - UUGU UA AG aaaa gu	gAUG GCAC GGCU GU AAguuga ggc \	cuac ugug ccga ca uucaacu ccg u	aa u uauc -- ag ---- uu	23	70	76	2	1	24	13	5	15	23	24	-22.5658	-24.5	0.4348	0.4286	0.4211	0.2609	0.1304	0.3043	0.3043	0.2571	0.1857	0.2429	0.3143	0.2895	0.1842	0.2368	0.2895	4	4	4	-1	4
MN908947:405-480:45_23	MN908947:405-480	CCUCAACUUGAACAGCCCUAUGU	uugu ua ag aaaa	ac ggcu gu aaguuga gg	UG CCGA CA UUCAACU CC	UAUC -- AG ----	acuuguggcuuaguagaaguugaaaaaggcguuuugCCUCAACUUGAACAGCCCUAUGU	uugu ua ag aaaa gu	ac ggcu gu aaguuga ggc \	UG CCGA CA UUCAACU CCg u	UAUC -- AG ---- uu	aagauggcacuuguggcuuaguagaaguugaaaaaggcguuuugCCUCAACUUGAACAGCCCUAUGUguucaucaa	aa - uugu ua ag aaaa gu	gaug gcac ggcu gu aaguuga ggc \	cuac ugUG CCGA CA UUCAACU CCg u	aa u UAUC -- AG ---- uu	23	59	76	2	7	29	2	5	17	18	24	-19.0197	-24.5	0.4783	0.4237	0.4211	0.2609	0.3478	0.1304	0.2609	0.2712	0.1864	0.2373	0.3051	0.2895	0.1842	0.2368	0.2895	4	4	4	1	1
MN908947:405-480:57_20	MN908947:405-480	CAGCCCUAUGUGUUCAUCAA	aa - uugu ua	gaug gcac ggcu g	CUAC UGUG CCGA C	AA U UAUC --	aagauggcacuuguggcuuaguagaaguugaaaaaggcguuuugccucaacuugaaCAGCCCUAUGUGUUCAUCAA	aa - uugu ua ag aaaa gu	gaug gcac ggcu gu aaguuga ggc \	CUAC UGUG CCGA Ca uucaacu ccg u	AA U UAUC -- ag ---- uu	aagauggcacuuguggcuuaguagaaguugaaaaaggcguuuugccucaacuugaaCAGCCCUAUGUGUUCAUCAA	aa - uugu ua ag aaaa gu	gaug gcac ggcu gu aaguuga ggc \	CUAC UGUG CCGA Ca uucaacu ccg u	AA U UAUC -- ag ---- uu	20	76	76	2	0	22	18	5	13	24	24	-24.5	-24.5	0.45	0.4211	0.4211	0.25	0.3	0.15	0.3	0.2895	0.1842	0.2368	0.2895	0.2895	0.1842	0.2368	0.2895	4	4	4	-1	4
MN908947:405-480:3_20	MN908947:405-480	GAUGGCACUUGUGGCUUAGU	- UUGU UA	GAUG GCAC GGCU GU	cuac ugug ccga ca	u uauc --	GAUGGCACUUGUGGCUUAGUagaaguugaaaaaggcguuuugccucaacuugaacagcccuauguguucauc	- UUGU UA ag aaaa gu	GAUG GCAC GGCU GU aaguuga ggc \	cuac ugug ccga ca uucaacu ccg u	u uauc -- ag ---- uu	aaGAUGGCACUUGUGGCUUAGUagaaguugaaaaaggcguuuugccucaacuugaacagcccuauguguucaucaa	aa - UUGU UA ag aaaa gu	GAUG GCAC GGCU GU aaguuga ggc \	cuac ugug ccga ca uucaacu ccg u	aa u uauc -- ag ---- uu	20	72	76	2	0	21	17	5	14	24	24	-23.2105	-24.5	0.5	0.4444	0.4211	0.15	0.15	0.35	0.35	0.25	0.1944	0.25	0.3056	0.2895	0.1842	0.2368	0.2895	4	4	4	-1	4
MN908947:405-480:3_21	MN908947:405-480	GAUGGCACUUGUGGCUUAGUA	- UUGU UA A	GAUG GCAC GGCU GU	cuac ugug ccga ca	u uauc -- a	GAUGGCACUUGUGGCUUAGUAgaaguugaaaaaggcguuuugccucaacuugaacagcccuauguguucauc	- UUGU UA Ag aaaa gu	GAUG GCAC GGCU GU aaguuga ggc \	cuac ugug ccga ca uucaacu ccg u	u uauc -- ag ---- uu	aaGAUGGCACUUGUGGCUUAGUAgaaguugaaaaaggcguuuugccucaacuugaacagcccuauguguucaucaa	aa - UUGU UA Ag aaaa gu	GAUG GCAC GGCU GU aaguuga ggc \	cuac ugug ccga ca uucaacu ccg u	aa u uauc -- ag ---- uu	21	72	76	2	0	22	16	5	14	24	24	-23.2105	-24.5	0.4762	0.4444	0.4211	0.1905	0.1429	0.3333	0.3333	0.25	0.1944	0.25	0.3056	0.2895	0.1842	0.2368	0.2895	4	4	4	-1	4
MN908947:405-480:3_22	MN908947:405-480	GAUGGCACUUGUGGCUUAGUAG	- UUGU UA AG	GAUG GCAC GGCU GU	cuac ugug ccga ca	u uauc -- ag	GAUGGCACUUGUGGCUUAGUAGaaguugaaaaaggcguuuugccucaacuugaacagcccuauguguucauc	- UUGU UA AG aaaa gu	GAUG GCAC GGCU GU aaguuga ggc \	cuac ugug ccga ca uucaacu ccg u	u uauc -- ag ---- uu	aaGAUGGCACUUGUGGCUUAGUAGaaguugaaaaaggcguuuugccucaacuugaacagcccuauguguucaucaa	aa - UUGU UA AG aaaa gu	GAUG GCAC GGCU GU aaguuga ggc \	cuac ugug ccga ca uucaacu ccg u	aa u uauc -- ag ---- uu	22	72	76	2	0	23	15	5	14	24	24	-23.2105	-24.5	0.5	0.4444	0.4211	0.1818	0.1364	0.3636	0.3182	0.25	0.1944	0.25	0.3056	0.2895	0.1842	0.2368	0.2895	4	4	4	-1	4
MN908947:405-480:5_20	MN908947:405-480	UGGCACUUGUGGCUUAGUAG	- UUGU UA AG	UG GCAC GGCU GU	ac ugug ccga ca	u uauc -- ag	UGGCACUUGUGGCUUAGUAGaaguugaaaaaggcguuuugccucaacuugaacagcccuauguguuca	- UUGU UA AG aaaa gu	UG GCAC GGCU GU aaguuga ggc \	ac ugug ccga ca uucaacu ccg u	u uauc -- ag ---- uu	aagaUGGCACUUGUGGCUUAGUAGaaguugaaaaaggcguuuugccucaacuugaacagcccuauguguucaucaa	aa - UUGU UA AG aaaa gu	gaUG GCAC GGCU GU aaguuga ggc \	cuac ugug ccga ca uucaacu ccg u	aa u uauc -- ag ---- uu	20	68	76	2	2	21	15	5	12	22	24	-21.9211	-24.5	0.5	0.4412	0.4211	0.15	0.15	0.35	0.35	0.25	0.1912	0.25	0.3088	0.2895	0.1842	0.2368	0.2895	4	4	4	-1	4
MN908947:405-480:13_24	MN908947:405-480	GUGGCUUAGUAGAAGUUGAAAAAG	GU UA AG AAAA	GGCU GU AAGUUGA G	ccga ca uucaacu c	uc -- ag ----	GUGGCUUAGUAGAAGUUGAAAAAGgcguuuugccucaacuugaacagcccu	GU UA AG AAAA gu	GGCU GU AAGUUGA Ggc \	ccga ca uucaacu ccg u	uc -- ag ---- uu	aagauggcacuuGUGGCUUAGUAGAAGUUGAAAAAGgcguuuugccucaacuugaacagcccuauguguucaucaa	aa - uuGU UA AG AAAA gu	gaug gcac GGCU GU AAGUUGA Ggc \	cuac ugug ccga ca uucaacu ccg u	aa u uauc -- ag ---- uu	24	51	76	2	11	24	3	5	14	16	24	-16.4408	-24.5	0.375	0.451	0.4211	0.375	0.0417	0.3333	0.25	0.2745	0.1961	0.2549	0.2745	0.2895	0.1842	0.2368	0.2895	4	4	4	2	1
MN908947:405-480:41_24	MN908947:405-480	UUUGCCUCAACUUGAACAGCCCUA	ugu ua ag aaaa gu	ggcu gu aaguuga ggc	CCGA CA UUCAACU CCG	AUC -- AG ---- UU	uguggcuuaguagaaguugaaaaaggcguUUUGCCUCAACUUGAACAGCCCUA	ugu ua ag aaaa gu	ggcu gu aaguuga ggc \	CCGA CA UUCAACU CCG U	AUC -- AG ---- UU	aagauggcacuuguggcuuaguagaaguugaaaaaggcguUUUGCCUCAACUUGAACAGCCCUAuguguucaucaa	aa - uugu ua ag aaaa gu	gaug gcac ggcu gu aaguuga ggc \	cuac ugug CCGA CA UUCAACU CCG U	aa u uAUC -- AG ---- UU	24	53	76	2	10	29	0	5	16	16	24	-17.0855	-24.5	0.4583	0.434	0.4211	0.25	0.3333	0.125	0.2917	0.283	0.1887	0.2453	0.283	0.2895	0.1842	0.2368	0.2895	4	4	4	1	-1
MN908947:405-480:42_23	MN908947:405-480	UUGCCUCAACUUGAACAGCCCUA	ugu ua ag aaaa gu	ggcu gu aaguuga ggc	CCGA CA UUCAACU CCG	AUC -- AG ---- UU	uguggcuuaguagaaguugaaaaaggcguuUUGCCUCAACUUGAACAGCCCUA	ugu ua ag aaaa gu	ggcu gu aaguuga ggc \	CCGA CA UUCAACU CCG u	AUC -- AG ---- UU	aagauggcacuuguggcuuaguagaaguugaaaaaggcguuUUGCCUCAACUUGAACAGCCCUAuguguucaucaa	aa - uugu ua ag aaaa gu	gaug gcac ggcu gu aaguuga ggc \	cuac ugug CCGA CA UUCAACU CCG u	aa u uAUC -- AG ---- UU	23	53	76	2	10	29	0	5	16	16	24	-17.0855	-24.5	0.4783	0.434	0.4211	0.2609	0.3478	0.1304	0.2609	0.283	0.1887	0.2453	0.283	0.2895	0.1842	0.2368	0.2895	4	4	4	1	-1
MN908947:405-480:46_22	MN908947:405-480	CUCAACUUGAACAGCCCUAUGU	uugu ua ag aaaa	ac ggcu gu aaguuga g	UG CCGA CA UUCAACU C	UAUC -- AG ----	acuuguggcuuaguagaaguugaaaaaggcguuuugcCUCAACUUGAACAGCCCUAUGU	uugu ua ag aaaa gu	ac ggcu gu aaguuga ggc \	UG CCGA CA UUCAACU Ccg u	UAUC -- AG ---- uu	aagauggcacuuguggcuuaguagaaguugaaaaaggcguuuugcCUCAACUUGAACAGCCCUAUGUguucaucaa	aa - uugu ua ag aaaa gu	gaug gcac ggcu gu aaguuga ggc \	cuac ugUG CCGA CA UUCAACU Ccg u	aa u UAUC -- AG ---- uu	22	59	76	2	7	28	3	5	16	18	24	-19.0197	-24.5	0.4545	0.4237	0.4211	0.2727	0.3182	0.1364	0.2727	0.2712	0.1864	0.2373	0.3051	0.2895	0.1842	0.2368	0.2895	4	4	4	1	1
MN908947:405-480:48_20	MN908947:405-480	CAACUUGAACAGCCCUAUGU	uugu ua ag	ac ggcu gu aaguug	UG CCGA CA UUCAAC	UAUC -- AG	acuuguggcuuaguagaaguugaaaaaggcguuuugccuCAACUUGAACAGCCCUAUGU	uugu ua ag aaaa gu	ac ggcu gu aaguuga ggc \	UG CCGA CA UUCAACu ccg u	UAUC -- AG ---- uu	aagauggcacuuguggcuuaguagaaguugaaaaaggcguuuugccuCAACUUGAACAGCCCUAUGUguucaucaa	aa - uugu ua ag aaaa gu	gaug gcac ggcu gu aaguuga ggc \	cuac ugUG CCGA CA UUCAACu ccg u	aa u UAUC -- AG ---- uu	20	59	76	2	7	22	9	5	14	18	24	-19.0197	-24.5	0.45	0.4237	0.4211	0.3	0.3	0.15	0.25	0.2712	0.1864	0.2373	0.3051	0.2895	0.1842	0.2368	0.2895	4	4	4	1	4
MN908947:405-480:56_21	MN908947:405-480	ACAGCCCUAUGUGUUCAUCAA	aa - uugu ua	gaug gcac ggcu gu	CUAC UGUG CCGA CA	AA U UAUC --	aagauggcacuuguggcuuaguagaaguugaaaaaggcguuuugccucaacuugaACAGCCCUAUGUGUUCAUCAA	aa - uugu ua ag aaaa gu	gaug gcac ggcu gu aaguuga ggc \	CUAC UGUG CCGA CA uucaacu ccg u	AA U UAUC -- ag ---- uu	aagauggcacuuguggcuuaguagaaguugaaaaaggcguuuugccucaacuugaACAGCCCUAUGUGUUCAUCAA	aa - uugu ua ag aaaa gu	gaug gcac ggcu gu aaguuga ggc \	CUAC UGUG CCGA CA uucaacu ccg u	AA U UAUC -- ag ---- uu	21	76	76	2	0	23	17	5	14	24	24	-24.5	-24.5	0.4286	0.4211	0.4211	0.2857	0.2857	0.1429	0.2857	0.2895	0.1842	0.2368	0.2895	0.2895	0.1842	0.2368	0.2895	4	4	4	-1	4
MN908947:405-480:15_23	MN908947:405-480	GGCUUAGUAGAAGUUGAAAAAGG	UA AG AAAA	GGCU GU AAGUUGA GG	ccga ca uucaacu cc	-- ag ----	GGCUUAGUAGAAGUUGAAAAAGGcguuuugccucaacuugaacagcc	UA AG AAAA gu	GGCU GU AAGUUGA GGc \	ccga ca uucaacu ccg u	-- ag ---- uu	aagauggcacuuguGGCUUAGUAGAAGUUGAAAAAGGcguuuugccucaacuugaacagcccuauguguucaucaa	aa - uugu UA AG AAAA gu	gaug gcac GGCU GU AAGUUGA GGc \	cuac ugug ccga ca uucaacu ccg u	aa u uauc -- ag ---- uu	23	47	76	2	13	23	2	5	15	16	24	-15.1513	-24.5	0.3913	0.4468	0.4211	0.3913	0.0435	0.3478	0.2174	0.2979	0.1915	0.2553	0.2553	0.2895	0.1842	0.2368	0.2895	4	4	4	4	1
MN908947:405-480:15_24	MN908947:405-480	GGCUUAGUAGAAGUUGAAAAAGGC	UA AG AAAA gu	GGCU GU AAGUUGA GGC	ccga ca uucaacu ccg	-- ag ---- uu	GGCUUAGUAGAAGUUGAAAAAGGCguuuugccucaacuugaacagcc	UA AG AAAA gu	GGCU GU AAGUUGA GGC \	ccga ca uucaacu ccg u	-- ag ---- uu	aagauggcacuuguGGCUUAGUAGAAGUUGAAAAAGGCguuuugccucaacuugaacagcccuauguguucaucaa	aa - uugu UA AG AAAA gu	gaug gcac GGCU GU AAGUUGA GGC \	cuac ugug ccga ca uucaacu ccg u	aa u uauc -- ag ---- uu	24	47	76	2	13	26	0	5	16	16	24	-15.1513	-24.5	0.4167	0.4468	0.4211	0.375	0.0833	0.3333	0.2083	0.2979	0.1915	0.2553	0.2553	0.2895	0.1842	0.2368	0.2895	4	4	4	4	-1
MN908947:405-480:4_20	MN908947:405-480	AUGGCACUUGUGGCUUAGUA	- UUGU UA A	AUG GCAC GGCU GU	uac ugug ccga ca	u uauc -- a	AUGGCACUUGUGGCUUAGUAgaaguugaaaaaggcguuuugccucaacuugaacagcccuauguguucau	- UUGU UA Ag aaaa gu	AUG GCAC GGCU GU aaguuga ggc \	uac ugug ccga ca uucaacu ccg u	u uauc -- ag ---- uu	aagAUGGCACUUGUGGCUUAGUAgaaguugaaaaaggcguuuugccucaacuugaacagcccuauguguucaucaa	aa - UUGU UA Ag aaaa gu	gAUG GCAC GGCU GU aaguuga ggc \	cuac ugug ccga ca uucaacu ccg u	aa u uauc -- ag ---- uu	20	70	76	2	1	21	16	5	13	23	24	-22.5658	-24.5	0.45	0.4286	0.4211	0.2	0.15	0.3	0.35	0.2571	0.1857	0.2429	0.3143	0.2895	0.1842	0.2368	0.2895	4	4	4	-1	4
MN908947:405-480:4_21	MN908947:405-480	AUGGCACUUGUGGCUUAGUAG	- UUGU UA AG	AUG GCAC GGCU GU	uac ugug ccga ca	u uauc -- ag	AUGGCACUUGUGGCUUAGUAGaaguugaaaaaggcguuuugccucaacuugaacagcccuauguguucau	- UUGU UA AG aaaa gu	AUG GCAC GGCU GU aaguuga ggc \	uac ugug ccga ca uucaacu ccg u	u uauc -- ag ---- uu	aagAUGGCACUUGUGGCUUAGUAGaaguugaaaaaggcguuuugccucaacuugaacagcccuauguguucaucaa	aa - UUGU UA AG aaaa gu	gAUG GCAC GGCU GU aaguuga ggc \	cuac ugug ccga ca uucaacu ccg u	aa u uauc -- ag ---- uu	21	70	76	2	1	22	15	5	13	23	24	-22.5658	-24.5	0.4762	0.4286	0.4211	0.1905	0.1429	0.3333	0.3333	0.2571	0.1857	0.2429	0.3143	0.2895	0.1842	0.2368	0.2895	4	4	4	-1	4
MN908947:405-480:14_20	MN908947:405-480	UGGCUUAGUAGAAGUUGAAA	U UA AG AA	GGCU GU AAGUUGA	ccga ca uucaacu	c -- ag --	UGGCUUAGUAGAAGUUGAAAaaggcguuuugccucaacuugaacagccc	U UA AG AAaa gu	GGCU GU AAGUUGA ggc \	ccga ca uucaacu ccg u	c -- ag ---- uu	aagauggcacuugUGGCUUAGUAGAAGUUGAAAaaggcguuuugccucaacuugaacagcccuauguguucaucaa	aa - uugU UA AG AAaa gu	gaug gcac GGCU GU AAGUUGA ggc \	cuac ugug ccga ca uucaacu ccg u	aa u uauc -- ag ---- uu	20	49	76	2	12	20	6	5	13	16	24	-15.7961	-24.5	0.35	0.449	0.4211	0.35	0.05	0.3	0.3	0.2857	0.2041	0.2449	0.2653	0.2895	0.1842	0.2368	0.2895	2	4	4	3	2
MN908947:405-480:47_21	MN908947:405-480	UCAACUUGAACAGCCCUAUGU	uugu ua ag aaaa	ac ggcu gu aaguuga	UG CCGA CA UUCAACU	UAUC -- AG ----	acuuguggcuuaguagaaguugaaaaaggcguuuugccUCAACUUGAACAGCCCUAUGU	uugu ua ag aaaa gu	ac ggcu gu aaguuga ggc \	UG CCGA CA UUCAACU ccg u	UAUC -- AG ---- uu	aagauggcacuuguggcuuaguagaaguugaaaaaggcguuuugccUCAACUUGAACAGCCCUAUGUguucaucaa	aa - uugu ua ag aaaa gu	gaug gcac ggcu gu aaguuga ggc \	cuac ugUG CCGA CA UUCAACU ccg u	aa u UAUC -- AG ---- uu	21	59	76	2	7	27	4	5	15	18	24	-19.0197	-24.5	0.4286	0.4237	0.4211	0.2857	0.2857	0.1429	0.2857	0.2712	0.1864	0.2373	0.3051	0.2895	0.1842	0.2368	0.2895	4	4	4	1	1
MN908947:405-480:2_24	MN908947:405-480	AGAUGGCACUUGUGGCUUAGUAGA	A - UUGU UA AG	GAUG GCAC GGCU GU A	cuac ugug ccga ca u	a u uauc -- ag	AGAUGGCACUUGUGGCUUAGUAGAaguugaaaaaggcguuuugccucaacuugaacagcccuauguguucauca	A - UUGU UA AG aaaa gu	GAUG GCAC GGCU GU Aaguuga ggc \	cuac ugug ccga ca uucaacu ccg u	a u uauc -- ag ---- uu	aAGAUGGCACUUGUGGCUUAGUAGAaguugaaaaaggcguuuugccucaacuugaacagcccuauguguucaucaa	aA - UUGU UA AG aaaa gu	GAUG GCAC GGCU GU Aaguuga ggc \	cuac ugug ccga ca uucaacu ccg u	aa u uauc -- ag ---- uu	24	74	76	2	0	25	14	5	15	24	24	-23.8553	-24.5	0.4583	0.4324	0.4211	0.25	0.125	0.3333	0.2917	0.2703	0.1892	0.2432	0.2973	0.2895	0.1842	0.2368	0.2895	4	4	4	-1	4
MN908947:405-480:17_20	MN908947:405-480	CUUAGUAGAAGUUGAAAAAG	UA AG AAAA	CU GU AAGUUGA G	ga ca uucaacu c	-- ag ----	CUUAGUAGAAGUUGAAAAAGgcguuuugccucaacuugaacag	UA AG AAAA gu	CU GU AAGUUGA Ggc \	ga ca uucaacu ccg u	-- ag ---- uu	aagauggcacuuguggCUUAGUAGAAGUUGAAAAAGgcguuuugccucaacuugaacagcccuauguguucaucaa	aa - uugu UA AG AAAA gu	gaug gcac ggCU GU AAGUUGA Ggc \	cuac ugug ccga ca uucaacu ccg u	aa u uauc -- ag ---- uu	20	43	76	2	15	20	3	5	12	14	24	-13.8618	-24.5	0.3	0.3953	0.4211	0.45	0.05	0.25	0.25	0.3256	0.1628	0.2326	0.2791	0.2895	0.1842	0.2368	0.2895	4	4	4	4	1
MN908947:405-480:12_23	MN908947:405-480	UGUGGCUUAGUAGAAGUUGAAAA	UGU UA AG AAA	GGCU GU AAGUUGA	ccga ca uucaacu	auc -- ag ---	UGUGGCUUAGUAGAAGUUGAAAAaggcguuuugccucaacuugaacagcccua	UGU UA AG AAAa gu	GGCU GU AAGUUGA ggc \	ccga ca uucaacu ccg u	auc -- ag ---- uu	aagauggcacuUGUGGCUUAGUAGAAGUUGAAAAaggcguuuugccucaacuugaacagcccuauguguucaucaa	aa - uUGU UA AG AAAa gu	gaug gcac GGCU GU AAGUUGA ggc \	cuac ugug ccga ca uucaacu ccg u	aa u uauc -- ag ---- uu	23	53	76	2	10	23	5	5	13	16	24	-17.0855	-24.5	0.3478	0.434	0.4211	0.3478	0.0435	0.3043	0.3043	0.283	0.1887	0.2453	0.283	0.2895	0.1842	0.2368	0.2895	3	4	4	1	1
MN908947:405-480:14_24	MN908947:405-480	UGGCUUAGUAGAAGUUGAAAAAGG	U UA AG AAAA	GGCU GU AAGUUGA GG	ccga ca uucaacu cc	c -- ag ----	UGGCUUAGUAGAAGUUGAAAAAGGcguuuugccucaacuugaacagccc	U UA AG AAAA gu	GGCU GU AAGUUGA GGc \	ccga ca uucaacu ccg u	c -- ag ---- uu	aagauggcacuugUGGCUUAGUAGAAGUUGAAAAAGGcguuuugccucaacuugaacagcccuauguguucaucaa	aa - uugU UA AG AAAA gu	gaug gcac GGCU GU AAGUUGA GGc \	cuac ugug ccga ca uucaacu ccg u	aa u uauc -- ag ---- uu	24	49	76	2	12	24	2	5	15	16	24	-15.7961	-24.5	0.375	0.449	0.4211	0.375	0.0417	0.3333	0.25	0.2857	0.2041	0.2449	0.2653	0.2895	0.1842	0.2368	0.2895	4	4	4	3	1
MN908947:405-480:43_21	MN908947:405-480	UGCCUCAACUUGAACAGCCCU	gu ua ag aaaa g	ggcu gu aaguuga ggc	CCGA CA UUCAACU CCG	UC -- AG ---- U	guggcuuaguagaaguugaaaaaggcguuuUGCCUCAACUUGAACAGCCCU	gu ua ag aaaa gu	ggcu gu aaguuga ggc \	CCGA CA UUCAACU CCG u	UC -- AG ---- Uu	aagauggcacuuguggcuuaguagaaguugaaaaaggcguuuUGCCUCAACUUGAACAGCCCUauguguucaucaa	aa - uugu ua ag aaaa gu	gaug gcac ggcu gu aaguuga ggc \	cuac ugug CCGA CA UUCAACU CCG u	aa u uaUC -- AG ---- Uu	21	51	76	2	11	27	0	5	16	16	24	-16.4408	-24.5	0.5238	0.451	0.4211	0.2381	0.381	0.1429	0.2381	0.2745	0.1961	0.2549	0.2745	0.2895	0.1842	0.2368	0.2895	4	4	4	2	-1
MN908947:405-480:5_23	MN908947:405-480	UGGCACUUGUGGCUUAGUAGAAG	- UUGU UA AG	UG GCAC GGCU GU AAG	ac ugug ccga ca uuc	u uauc -- ag	UGGCACUUGUGGCUUAGUAGAAGuugaaaaaggcguuuugccucaacuugaacagcccuauguguuca	- UUGU UA AG aaaa gu	UG GCAC GGCU GU AAGuuga ggc \	ac ugug ccga ca uucaacu ccg u	u uauc -- ag ---- uu	aagaUGGCACUUGUGGCUUAGUAGAAGuugaaaaaggcguuuugccucaacuugaacagcccuauguguucaucaa	aa - UUGU UA AG aaaa gu	gaUG GCAC GGCU GU AAGuuga ggc \	cuac ugug ccga ca uucaacu ccg u	aa u uauc -- ag ---- uu	23	68	76	2	2	24	12	5	15	22	24	-21.9211	-24.5	0.4783	0.4412	0.4211	0.2174	0.1304	0.3478	0.3043	0.25	0.1912	0.25	0.3088	0.2895	0.1842	0.2368	0.2895	4	4	4	-1	4
MN908947:405-480:6_22	MN908947:405-480	GGCACUUGUGGCUUAGUAGAAG	- UUGU UA AG	G GCAC GGCU GU AAG	c ugug ccga ca uuc	u uauc -- ag	GGCACUUGUGGCUUAGUAGAAGuugaaaaaggcguuuugccucaacuugaacagcccuauguguuc	- UUGU UA AG aaaa gu	G GCAC GGCU GU AAGuuga ggc \	c ugug ccga ca uucaacu ccg u	u uauc -- ag ---- uu	aagauGGCACUUGUGGCUUAGUAGAAGuugaaaaaggcguuuugccucaacuugaacagcccuauguguucaucaa	aa - UUGU UA AG aaaa gu	gauG GCAC GGCU GU AAGuuga ggc \	cuac ugug ccga ca uucaacu ccg u	aa u uauc -- ag ---- uu	22	66	76	2	3	23	12	5	14	21	24	-21.2763	-24.5	0.5	0.4545	0.4211	0.2273	0.1364	0.3636	0.2727	0.2424	0.197	0.2576	0.303	0.2895	0.1842	0.2368	0.2895	4	4	4	-1	4
MN908947:405-480:7_21	MN908947:405-480	GCACUUGUGGCUUAGUAGAAG	UUGU UA AG	GCAC GGCU GU AAG	ugug ccga ca uuc	uauc -- ag	GCACUUGUGGCUUAGUAGAAGuugaaaaaggcguuuugccucaacuugaacagcccuaugugu	UUGU UA AG aaaa gu	GCAC GGCU GU AAGuuga ggc \	ugug ccga ca uucaacu ccg u	uauc -- ag ---- uu	aagaugGCACUUGUGGCUUAGUAGAAGuugaaaaaggcguuuugccucaacuugaacagcccuauguguucaucaa	aa - UUGU UA AG aaaa gu	gaug GCAC GGCU GU AAGuuga ggc \	cuac ugug ccga ca uucaacu ccg u	aa u uauc -- ag ---- uu	21	63	76	2	5	21	12	5	13	20	24	-20.3092	-24.5	0.4762	0.4444	0.4211	0.2381	0.1429	0.3333	0.2857	0.254	0.1905	0.254	0.3016	0.2895	0.1842	0.2368	0.2895	4	4	4	1	4
MN908947:405-480:48_23	MN908947:405-480	CAACUUGAACAGCCCUAUGUGUU	- uugu ua ag	gcac ggcu gu aaguug	UGUG CCGA CA UUCAAC	U UAUC -- AG	gcacuuguggcuuaguagaaguugaaaaaggcguuuugccuCAACUUGAACAGCCCUAUGUGUU	- uugu ua ag aaaa gu	gcac ggcu gu aaguuga ggc \	UGUG CCGA CA UUCAACu ccg u	U UAUC -- AG ---- uu	aagauggcacuuguggcuuaguagaaguugaaaaaggcguuuugccuCAACUUGAACAGCCCUAUGUGUUcaucaa	aa - uugu ua ag aaaa gu	gaug gcac ggcu gu aaguuga ggc \	cuac UGUG CCGA CA UUCAACu ccg u	aa U UAUC -- AG ---- uu	23	64	76	2	4	25	9	5	16	20	24	-20.6316	-24.5	0.4348	0.4375	0.4211	0.2609	0.2609	0.1739	0.3043	0.25	0.1875	0.25	0.3125	0.2895	0.1842	0.2368	0.2895	4	4	4	-1	4
MN908947:405-480:56_20	MN908947:405-480	ACAGCCCUAUGUGUUCAUCA	a - uugu ua	gaug gcac ggcu gu	CUAC UGUG CCGA CA	A U UAUC --	agauggcacuuguggcuuaguagaaguugaaaaaggcguuuugccucaacuugaACAGCCCUAUGUGUUCAUCA	a - uugu ua ag aaaa gu	gaug gcac ggcu gu aaguuga ggc \	CUAC UGUG CCGA CA uucaacu ccg u	A U UAUC -- ag ---- uu	aagauggcacuuguggcuuaguagaaguugaaaaaggcguuuugccucaacuugaACAGCCCUAUGUGUUCAUCAa	aa - uugu ua ag aaaa gu	gaug gcac ggcu gu aaguuga ggc \	CUAC UGUG CCGA CA uucaacu ccg u	aA U UAUC -- ag ---- uu	20	74	76	2	0	22	17	5	14	24	24	-23.8553	-24.5	0.45	0.4324	0.4211	0.25	0.3	0.15	0.3	0.2703	0.1892	0.2432	0.2973	0.2895	0.1842	0.2368	0.2895	4	4	4	-1	4
MN908947:405-480:2_20	MN908947:405-480	AGAUGGCACUUGUGGCUUAG	A - UUGU UA	GAUG GCAC GGCU G	cuac ugug ccga c	a u uauc --	AGAUGGCACUUGUGGCUUAGuagaaguugaaaaaggcguuuugccucaacuugaacagcccuauguguucauca	A - UUGU UA ag aaaa gu	GAUG GCAC GGCU Gu aaguuga ggc \	cuac ugug ccga ca uucaacu ccg u	a u uauc -- ag ---- uu	aAGAUGGCACUUGUGGCUUAGuagaaguugaaaaaggcguuuugccucaacuugaacagcccuauguguucaucaa	aA - UUGU UA ag aaaa gu	GAUG GCAC GGCU Gu aaguuga ggc \	cuac ugug ccga ca uucaacu ccg u	aa u uauc -- ag ---- uu	20	74	76	2	0	21	18	5	13	24	24	-23.8553	-24.5	0.5	0.4324	0.4211	0.2	0.15	0.35	0.3	0.2703	0.1892	0.2432	0.2973	0.2895	0.1842	0.2368	0.2895	4	4	4	-1	4
MN908947:405-480:2_21	MN908947:405-480	AGAUGGCACUUGUGGCUUAGU	A - UUGU UA	GAUG GCAC GGCU GU	cuac ugug ccga ca	a u uauc --	AGAUGGCACUUGUGGCUUAGUagaaguugaaaaaggcguuuugccucaacuugaacagcccuauguguucauca	A - UUGU UA ag aaaa gu	GAUG GCAC GGCU GU aaguuga ggc \	cuac ugug ccga ca uucaacu ccg u	a u uauc -- ag ---- uu	aAGAUGGCACUUGUGGCUUAGUagaaguugaaaaaggcguuuugccucaacuugaacagcccuauguguucaucaa	aA - UUGU UA ag aaaa gu	GAUG GCAC GGCU GU aaguuga ggc \	cuac ugug ccga ca uucaacu ccg u	aa u uauc -- ag ---- uu	21	74	76	2	0	22	17	5	14	24	24	-23.8553	-24.5	0.4762	0.4324	0.4211	0.1905	0.1429	0.3333	0.3333	0.2703	0.1892	0.2432	0.2973	0.2895	0.1842	0.2368	0.2895	4	4	4	-1	4
MN908947:405-480:2_22	MN908947:405-480	AGAUGGCACUUGUGGCUUAGUA	A - UUGU UA A	GAUG GCAC GGCU GU	cuac ugug ccga ca	a u uauc -- a	AGAUGGCACUUGUGGCUUAGUAgaaguugaaaaaggcguuuugccucaacuugaacagcccuauguguucauca	A - UUGU UA Ag aaaa gu	GAUG GCAC GGCU GU aaguuga ggc \	cuac ugug ccga ca uucaacu ccg u	a u uauc -- ag ---- uu	aAGAUGGCACUUGUGGCUUAGUAgaaguugaaaaaggcguuuugccucaacuugaacagcccuauguguucaucaa	aA - UUGU UA Ag aaaa gu	GAUG GCAC GGCU GU aaguuga ggc \	cuac ugug ccga ca uucaacu ccg u	aa u uauc -- ag ---- uu	22	74	76	2	0	23	16	5	14	24	24	-23.8553	-24.5	0.4545	0.4324	0.4211	0.2273	0.1364	0.3182	0.3182	0.2703	0.1892	0.2432	0.2973	0.2895	0.1842	0.2368	0.2895	4	4	4	-1	4
MN908947:405-480:2_23	MN908947:405-480	AGAUGGCACUUGUGGCUUAGUAG	A - UUGU UA AG	GAUG GCAC GGCU GU	cuac ugug ccga ca	a u uauc -- ag	AGAUGGCACUUGUGGCUUAGUAGaaguugaaaaaggcguuuugccucaacuugaacagcccuauguguucauca	A - UUGU UA AG aaaa gu	GAUG GCAC GGCU GU aaguuga ggc \	cuac ugug ccga ca uucaacu ccg u	a u uauc -- ag ---- uu	aAGAUGGCACUUGUGGCUUAGUAGaaguugaaaaaggcguuuugccucaacuugaacagcccuauguguucaucaa	aA - UUGU UA AG aaaa gu	GAUG GCAC GGCU GU aaguuga ggc \	cuac ugug ccga ca uucaacu ccg u	aa u uauc -- ag ---- uu	23	74	76	2	0	24	15	5	14	24	24	-23.8553	-24.5	0.4783	0.4324	0.4211	0.2174	0.1304	0.3478	0.3043	0.2703	0.1892	0.2432	0.2973	0.2895	0.1842	0.2368	0.2895	4	4	4	-1	4
MN908947:405-480:55_22	MN908947:405-480	AACAGCCCUAUGUGUUCAUCAA	aa - uugu ua a	gaug gcac ggcu gu	CUAC UGUG CCGA CA	AA U UAUC -- A	aagauggcacuuguggcuuaguagaaguugaaaaaggcguuuugccucaacuugAACAGCCCUAUGUGUUCAUCAA	aa - uugu ua ag aaaa gu	gaug gcac ggcu gu aaguuga ggc \	CUAC UGUG CCGA CA uucaacu ccg u	AA U UAUC -- Ag ---- uu	aagauggcacuuguggcuuaguagaaguugaaaaaggcguuuugccucaacuugAACAGCCCUAUGUGUUCAUCAA	aa - uugu ua ag aaaa gu	gaug gcac ggcu gu aaguuga ggc \	CUAC UGUG CCGA CA uucaacu ccg u	AA U UAUC -- Ag ---- uu	22	76	76	2	0	24	16	5	14	24	24	-24.5	-24.5	0.4091	0.4211	0.4211	0.3182	0.2727	0.1364	0.2727	0.2895	0.1842	0.2368	0.2895	0.2895	0.1842	0.2368	0.2895	4	4	4	-1	4
MN908947:405-480:45_24	MN908947:405-480	CCUCAACUUGAACAGCCCUAUGUG	uugu ua ag aaaa	cac ggcu gu aaguuga gg	GUG CCGA CA UUCAACU CC	UAUC -- AG ----	cacuuguggcuuaguagaaguugaaaaaggcguuuugCCUCAACUUGAACAGCCCUAUGUG	uugu ua ag aaaa gu	cac ggcu gu aaguuga ggc \	GUG CCGA CA UUCAACU CCg u	UAUC -- AG ---- uu	aagauggcacuuguggcuuaguagaaguugaaaaaggcguuuugCCUCAACUUGAACAGCCCUAUGUGuucaucaa	aa - uugu ua ag aaaa gu	gaug gcac ggcu gu aaguuga ggc \	cuac uGUG CCGA CA UUCAACU CCg u	aa u UAUC -- AG ---- uu	24	61	76	2	6	30	2	5	18	19	24	-19.6645	-24.5	0.5	0.4426	0.4211	0.25	0.3333	0.1667	0.25	0.2623	0.1967	0.2459	0.2951	0.2895	0.1842	0.2368	0.2895	4	4	4	1	1
MN908947:405-480:16_22	MN908947:405-480	GCUUAGUAGAAGUUGAAAAAGG	UA AG AAAA	GCU GU AAGUUGA GG	cga ca uucaacu cc	-- ag ----	GCUUAGUAGAAGUUGAAAAAGGcguuuugccucaacuugaacagc	UA AG AAAA gu	GCU GU AAGUUGA GGc \	cga ca uucaacu ccg u	-- ag ---- uu	aagauggcacuugugGCUUAGUAGAAGUUGAAAAAGGcguuuugccucaacuugaacagcccuauguguucaucaa	aa - uugu UA AG AAAA gu	gaug gcac gGCU GU AAGUUGA GGc \	cuac ugug ccga ca uucaacu ccg u	aa u uauc -- ag ---- uu	22	45	76	2	14	22	2	5	14	15	24	-14.5066	-24.5	0.3636	0.4222	0.4211	0.4091	0.0455	0.3182	0.2273	0.3111	0.1778	0.2444	0.2667	0.2895	0.1842	0.2368	0.2895	4	4	4	4	1
MN908947:405-480:16_23	MN908947:405-480	GCUUAGUAGAAGUUGAAAAAGGC	UA AG AAAA gu	GCU GU AAGUUGA GGC	cga ca uucaacu ccg	-- ag ---- uu	GCUUAGUAGAAGUUGAAAAAGGCguuuugccucaacuugaacagc	UA AG AAAA gu	GCU GU AAGUUGA GGC \	cga ca uucaacu ccg u	-- ag ---- uu	aagauggcacuugugGCUUAGUAGAAGUUGAAAAAGGCguuuugccucaacuugaacagcccuauguguucaucaa	aa - uugu UA AG AAAA gu	gaug gcac gGCU GU AAGUUGA GGC \	cuac ugug ccga ca uucaacu ccg u	aa u uauc -- ag ---- uu	23	45	76	2	14	25	0	5	15	15	24	-14.5066	-24.5	0.3913	0.4222	0.4211	0.3913	0.087	0.3043	0.2174	0.3111	0.1778	0.2444	0.2667	0.2895	0.1842	0.2368	0.2895	4	4	4	4	-1
MN908947:405-480:16_24	MN908947:405-480	GCUUAGUAGAAGUUGAAAAAGGCG	UA AG AAAA Gu	GCU GU AAGUUGA GGC	cga ca uucaacu ccg	-- ag ---- uu	GCUUAGUAGAAGUUGAAAAAGGCGuuuugccucaacuugaacagc	UA AG AAAA Gu	GCU GU AAGUUGA GGC \	cga ca uucaacu ccg u	-- ag ---- uu	aagauggcacuugugGCUUAGUAGAAGUUGAAAAAGGCGuuuugccucaacuugaacagcccuauguguucaucaa	aa - uugu UA AG AAAA Gu	gaug gcac gGCU GU AAGUUGA GGC \	cuac ugug ccga ca uucaacu ccg u	aa u uauc -- ag ---- uu	24	45	76	2	14	25	0	5	15	15	24	-14.5066	-24.5	0.4167	0.4222	0.4211	0.375	0.0833	0.3333	0.2083	0.3111	0.1778	0.2444	0.2667	0.2895	0.1842	0.2368	0.2895	4	4	4	4	-1
MN908947:405-480:4_24	MN908947:405-480	AUGGCACUUGUGGCUUAGUAGAAG	- UUGU UA AG	AUG GCAC GGCU GU AAG	uac ugug ccga ca uuc	u uauc -- ag	AUGGCACUUGUGGCUUAGUAGAAGuugaaaaaggcguuuugccucaacuugaacagcccuauguguucau	- UUGU UA AG aaaa gu	AUG GCAC GGCU GU AAGuuga ggc \	uac ugug ccga ca uucaacu ccg u	u uauc -- ag ---- uu	aagAUGGCACUUGUGGCUUAGUAGAAGuugaaaaaggcguuuugccucaacuugaacagcccuauguguucaucaa	aa - UUGU UA AG aaaa gu	gAUG GCAC GGCU GU AAGuuga ggc \	cuac ugug ccga ca uucaacu ccg u	aa u uauc -- ag ---- uu	24	70	76	2	1	25	12	5	16	23	24	-22.5658	-24.5	0.4583	0.4286	0.4211	0.25	0.125	0.3333	0.2917	0.2571	0.1857	0.2429	0.3143	0.2895	0.1842	0.2368	0.2895	4	4	4	-1	4
MN908947:405-480:47_24	MN908947:405-480	UCAACUUGAACAGCCCUAUGUGUU	- uugu ua ag aaaa	gcac ggcu gu aaguuga	UGUG CCGA CA UUCAACU	U UAUC -- AG ----	gcacuuguggcuuaguagaaguugaaaaaggcguuuugccUCAACUUGAACAGCCCUAUGUGUU	- uugu ua ag aaaa gu	gcac ggcu gu aaguuga ggc \	UGUG CCGA CA UUCAACU ccg u	U UAUC -- AG ---- uu	aagauggcacuuguggcuuaguagaaguugaaaaaggcguuuugccUCAACUUGAACAGCCCUAUGUGUUcaucaa	aa - uugu ua ag aaaa gu	gaug gcac ggcu gu aaguuga ggc \	cuac UGUG CCGA CA UUCAACU ccg u	aa U UAUC -- AG ---- uu	24	64	76	2	4	30	4	5	17	20	24	-20.6316	-24.5	0.4167	0.4375	0.4211	0.25	0.25	0.1667	0.3333	0.25	0.1875	0.25	0.3125	0.2895	0.1842	0.2368	0.2895	4	4	4	-1	1
MN908947:405-480:49_22	MN908947:405-480	AACUUGAACAGCCCUAUGUGUU	- uugu ua ag	gcac ggcu gu aaguu	UGUG CCGA CA UUCAA	U UAUC -- AG	gcacuuguggcuuaguagaaguugaaaaaggcguuuugccucAACUUGAACAGCCCUAUGUGUU	- uugu ua ag aaaa gu	gcac ggcu gu aaguuga ggc \	UGUG CCGA CA UUCAAcu ccg u	U UAUC -- AG ---- uu	aagauggcacuuguggcuuaguagaaguugaaaaaggcguuuugccucAACUUGAACAGCCCUAUGUGUUcaucaa	aa - uugu ua ag aaaa gu	gaug gcac ggcu gu aaguuga ggc \	cuac UGUG CCGA CA UUCAAcu ccg u	aa U UAUC -- AG ---- uu	22	64	76	2	4	24	10	5	15	20	24	-20.6316	-24.5	0.4091	0.4375	0.4211	0.2727	0.2273	0.1818	0.3182	0.25	0.1875	0.25	0.3125	0.2895	0.1842	0.2368	0.2895	4	4	4	-1	4
MN908947:405-480:49_24	MN908947:405-480	AACUUGAACAGCCCUAUGUGUUCA	- uugu ua ag	ug gcac ggcu gu aaguu	AC UGUG CCGA CA UUCAA	U UAUC -- AG	uggcacuuguggcuuaguagaaguugaaaaaggcguuuugccucAACUUGAACAGCCCUAUGUGUUCA	- uugu ua ag aaaa gu	ug gcac ggcu gu aaguuga ggc \	AC UGUG CCGA CA UUCAAcu ccg u	U UAUC -- AG ---- uu	aagauggcacuuguggcuuaguagaaguugaaaaaggcguuuugccucAACUUGAACAGCCCUAUGUGUUCAucaa	aa - uugu ua ag aaaa gu	gaug gcac ggcu gu aaguuga ggc \	cuAC UGUG CCGA CA UUCAAcu ccg u	aa U UAUC -- AG ---- uu	24	68	76	2	2	26	10	5	17	22	24	-21.9211	-24.5	0.4167	0.4412	0.4211	0.2917	0.25	0.1667	0.2917	0.25	0.1912	0.25	0.3088	0.2895	0.1842	0.2368	0.2895	4	4	4	-1	4
MN908947:405-480:50_21	MN908947:405-480	ACUUGAACAGCCCUAUGUGUU	- uugu ua ag	gcac ggcu gu aagu	UGUG CCGA CA UUCA	U UAUC -- AG	gcacuuguggcuuaguagaaguugaaaaaggcguuuugccucaACUUGAACAGCCCUAUGUGUU	- uugu ua ag aaaa gu	gcac ggcu gu aaguuga ggc \	UGUG CCGA CA UUCAacu ccg u	U UAUC -- AG ---- uu	aagauggcacuuguggcuuaguagaaguugaaaaaggcguuuugccucaACUUGAACAGCCCUAUGUGUUcaucaa	aa - uugu ua ag aaaa gu	gaug gcac ggcu gu aaguuga ggc \	cuac UGUG CCGA CA UUCAacu ccg u	aa U UAUC -- AG ---- uu	21	64	76	2	4	23	11	5	14	20	24	-20.6316	-24.5	0.4286	0.4375	0.4211	0.2381	0.2381	0.1905	0.3333	0.25	0.1875	0.25	0.3125	0.2895	0.1842	0.2368	0.2895	4	4	4	-1	4
MN908947:405-480:50_23	MN908947:405-480	ACUUGAACAGCCCUAUGUGUUCA	- uugu ua ag	ug gcac ggcu gu aagu	AC UGUG CCGA CA UUCA	U UAUC -- AG	uggcacuuguggcuuaguagaaguugaaaaaggcguuuugccucaACUUGAACAGCCCUAUGUGUUCA	- uugu ua ag aaaa gu	ug gcac ggcu gu aaguuga ggc \	AC UGUG CCGA CA UUCAacu ccg u	U UAUC -- AG ---- uu	aagauggcacuuguggcuuaguagaaguugaaaaaggcguuuugccucaACUUGAACAGCCCUAUGUGUUCAucaa	aa - uugu ua ag aaaa gu	gaug gcac ggcu gu aaguuga ggc \	cuAC UGUG CCGA CA UUCAacu ccg u	aa U UAUC -- AG ---- uu	23	68	76	2	2	25	11	5	16	22	24	-21.9211	-24.5	0.4348	0.4412	0.4211	0.2609	0.2609	0.1739	0.3043	0.25	0.1912	0.25	0.3088	0.2895	0.1842	0.2368	0.2895	4	4	4	-1	4
MN908947:405-480:50_24	MN908947:405-480	ACUUGAACAGCCCUAUGUGUUCAU	- uugu ua ag	aug gcac ggcu gu aagu	UAC UGUG CCGA CA UUCA	U UAUC -- AG	auggcacuuguggcuuaguagaaguugaaaaaggcguuuugccucaACUUGAACAGCCCUAUGUGUUCAU	- uugu ua ag aaaa gu	aug gcac ggcu gu aaguuga ggc \	UAC UGUG CCGA CA UUCAacu ccg u	U UAUC -- AG ---- uu	aagauggcacuuguggcuuaguagaaguugaaaaaggcguuuugccucaACUUGAACAGCCCUAUGUGUUCAUcaa	aa - uugu ua ag aaaa gu	gaug gcac ggcu gu aaguuga ggc \	cUAC UGUG CCGA CA UUCAacu ccg u	aa U UAUC -- AG ---- uu	24	70	76	2	1	26	11	5	17	23	24	-22.5658	-24.5	0.4167	0.4286	0.4211	0.25	0.25	0.1667	0.3333	0.2571	0.1857	0.2429	0.3143	0.2895	0.1842	0.2368	0.2895	4	4	4	-1	4
MN908947:405-480:46_23	MN908947:405-480	CUCAACUUGAACAGCCCUAUGUG	uugu ua ag aaaa	cac ggcu gu aaguuga g	GUG CCGA CA UUCAACU C	UAUC -- AG ----	cacuuguggcuuaguagaaguugaaaaaggcguuuugcCUCAACUUGAACAGCCCUAUGUG	uugu ua ag aaaa gu	cac ggcu gu aaguuga ggc \	GUG CCGA CA UUCAACU Ccg u	UAUC -- AG ---- uu	aagauggcacuuguggcuuaguagaaguugaaaaaggcguuuugcCUCAACUUGAACAGCCCUAUGUGuucaucaa	aa - uugu ua ag aaaa gu	gaug gcac ggcu gu aaguuga ggc \	cuac uGUG CCGA CA UUCAACU Ccg u	aa u UAUC -- AG ---- uu	23	61	76	2	6	29	3	5	17	19	24	-19.6645	-24.5	0.4783	0.4426	0.4211	0.2609	0.3043	0.1739	0.2609	0.2623	0.1967	0.2459	0.2951	0.2895	0.1842	0.2368	0.2895	4	4	4	1	1
MN908947:405-480:48_21	MN908947:405-480	CAACUUGAACAGCCCUAUGUG	uugu ua ag	cac ggcu gu aaguug	GUG CCGA CA UUCAAC	UAUC -- AG	cacuuguggcuuaguagaaguugaaaaaggcguuuugccuCAACUUGAACAGCCCUAUGUG	uugu ua ag aaaa gu	cac ggcu gu aaguuga ggc \	GUG CCGA CA UUCAACu ccg u	UAUC -- AG ---- uu	aagauggcacuuguggcuuaguagaaguugaaaaaggcguuuugccuCAACUUGAACAGCCCUAUGUGuucaucaa	aa - uugu ua ag aaaa gu	gaug gcac ggcu gu aaguuga ggc \	cuac uGUG CCGA CA UUCAACu ccg u	aa u UAUC -- AG ---- uu	21	61	76	2	6	23	9	5	15	19	24	-19.6645	-24.5	0.4762	0.4426	0.4211	0.2857	0.2857	0.1905	0.2381	0.2623	0.1967	0.2459	0.2951	0.2895	0.1842	0.2368	0.2895	4	4	4	1	4
MN908947:405-480:48_24	MN908947:405-480	CAACUUGAACAGCCCUAUGUGUUC	- uugu ua ag	g gcac ggcu gu aaguug	C UGUG CCGA CA UUCAAC	U UAUC -- AG	ggcacuuguggcuuaguagaaguugaaaaaggcguuuugccuCAACUUGAACAGCCCUAUGUGUUC	- uugu ua ag aaaa gu	g gcac ggcu gu aaguuga ggc \	C UGUG CCGA CA UUCAACu ccg u	U UAUC -- AG ---- uu	aagauggcacuuguggcuuaguagaaguugaaaaaggcguuuugccuCAACUUGAACAGCCCUAUGUGUUCaucaa	aa - uugu ua ag aaaa gu	gaug gcac ggcu gu aaguuga ggc \	cuaC UGUG CCGA CA UUCAACu ccg u	aa U UAUC -- AG ---- uu	24	66	76	2	3	26	9	5	17	21	24	-21.2763	-24.5	0.4583	0.4545	0.4211	0.25	0.2917	0.1667	0.2917	0.2424	0.197	0.2576	0.303	0.2895	0.1842	0.2368	0.2895	4	4	4	-1	4
MN908947:405-480:13_21	MN908947:405-480	GUGGCUUAGUAGAAGUUGAAA	GU UA AG AA	GGCU GU AAGUUGA	ccga ca uucaacu	uc -- ag --	GUGGCUUAGUAGAAGUUGAAAaaggcguuuugccucaacuugaacagcccu	GU UA AG AAaa gu	GGCU GU AAGUUGA ggc \	ccga ca uucaacu ccg u	uc -- ag ---- uu	aagauggcacuuGUGGCUUAGUAGAAGUUGAAAaaggcguuuugccucaacuugaacagcccuauguguucaucaa	aa - uuGU UA AG AAaa gu	gaug gcac GGCU GU AAGUUGA ggc \	cuac ugug ccga ca uucaacu ccg u	aa u uauc -- ag ---- uu	21	51	76	2	11	21	6	5	13	16	24	-16.4408	-24.5	0.381	0.451	0.4211	0.3333	0.0476	0.3333	0.2857	0.2745	0.1961	0.2549	0.2745	0.2895	0.1842	0.2368	0.2895	2	4	4	2	2
MN908947:405-480:8_20	MN908947:405-480	CACUUGUGGCUUAGUAGAAG	UUGU UA AG	CAC GGCU GU AAG	gug ccga ca uuc	uauc -- ag	CACUUGUGGCUUAGUAGAAGuugaaaaaggcguuuugccucaacuugaacagcccuaugug	UUGU UA AG aaaa gu	CAC GGCU GU AAGuuga ggc \	gug ccga ca uucaacu ccg u	uauc -- ag ---- uu	aagauggCACUUGUGGCUUAGUAGAAGuugaaaaaggcguuuugccucaacuugaacagcccuauguguucaucaa	aa - UUGU UA AG aaaa gu	gaug gCAC GGCU GU AAGuuga ggc \	cuac ugug ccga ca uucaacu ccg u	aa u uauc -- ag ---- uu	20	61	76	2	6	20	12	5	12	19	24	-19.6645	-24.5	0.45	0.4426	0.4211	0.25	0.15	0.3	0.3	0.2623	0.1967	0.2459	0.2951	0.2895	0.1842	0.2368	0.2895	4	4	4	1	4
MN908947:405-480:47_22	MN908947:405-480	UCAACUUGAACAGCCCUAUGUG	uugu ua ag aaaa	cac ggcu gu aaguuga	GUG CCGA CA UUCAACU	UAUC -- AG ----	cacuuguggcuuaguagaaguugaaaaaggcguuuugccUCAACUUGAACAGCCCUAUGUG	uugu ua ag aaaa gu	cac ggcu gu aaguuga ggc \	GUG CCGA CA UUCAACU ccg u	UAUC -- AG ---- uu	aagauggcacuuguggcuuaguagaaguugaaaaaggcguuuugccUCAACUUGAACAGCCCUAUGUGuucaucaa	aa - uugu ua ag aaaa gu	gaug gcac ggcu gu aaguuga ggc \	cuac uGUG CCGA CA UUCAACU ccg u	aa u UAUC -- AG ---- uu	22	61	76	2	6	28	4	5	16	19	24	-19.6645	-24.5	0.4545	0.4426	0.4211	0.2727	0.2727	0.1818	0.2727	0.2623	0.1967	0.2459	0.2951	0.2895	0.1842	0.2368	0.2895	4	4	4	1	1
MN908947:405-480:49_20	MN908947:405-480	AACUUGAACAGCCCUAUGUG	uugu ua ag	cac ggcu gu aaguu	GUG CCGA CA UUCAA	UAUC -- AG	cacuuguggcuuaguagaaguugaaaaaggcguuuugccucAACUUGAACAGCCCUAUGUG	uugu ua ag aaaa gu	cac ggcu gu aaguuga ggc \	GUG CCGA CA UUCAAcu ccg u	UAUC -- AG ---- uu	aagauggcacuuguggcuuaguagaaguugaaaaaggcguuuugccucAACUUGAACAGCCCUAUGUGuucaucaa	aa - uugu ua ag aaaa gu	gaug gcac ggcu gu aaguuga ggc \	cuac uGUG CCGA CA UUCAAcu ccg u	aa u UAUC -- AG ---- uu	20	61	76	2	6	22	10	5	14	19	24	-19.6645	-24.5	0.45	0.4426	0.4211	0.3	0.25	0.2	0.25	0.2623	0.1967	0.2459	0.2951	0.2895	0.1842	0.2368	0.2895	4	4	4	1	4
MN908947:405-480:49_23	MN908947:405-480	AACUUGAACAGCCCUAUGUGUUC	- uugu ua ag	g gcac ggcu gu aaguu	C UGUG CCGA CA UUCAA	U UAUC -- AG	ggcacuuguggcuuaguagaaguugaaaaaggcguuuugccucAACUUGAACAGCCCUAUGUGUUC	- uugu ua ag aaaa gu	g gcac ggcu gu aaguuga ggc \	C UGUG CCGA CA UUCAAcu ccg u	U UAUC -- AG ---- uu	aagauggcacuuguggcuuaguagaaguugaaaaaggcguuuugccucAACUUGAACAGCCCUAUGUGUUCaucaa	aa - uugu ua ag aaaa gu	gaug gcac ggcu gu aaguuga ggc \	cuaC UGUG CCGA CA UUCAAcu ccg u	aa U UAUC -- AG ---- uu	23	66	76	2	3	25	10	5	16	21	24	-21.2763	-24.5	0.4348	0.4545	0.4211	0.2609	0.2609	0.1739	0.3043	0.2424	0.197	0.2576	0.303	0.2895	0.1842	0.2368	0.2895	4	4	4	-1	4
MN908947:405-480:50_22	MN908947:405-480	ACUUGAACAGCCCUAUGUGUUC	- uugu ua ag	g gcac ggcu gu aagu	C UGUG CCGA CA UUCA	U UAUC -- AG	ggcacuuguggcuuaguagaaguugaaaaaggcguuuugccucaACUUGAACAGCCCUAUGUGUUC	- uugu ua ag aaaa gu	g gcac ggcu gu aaguuga ggc \	C UGUG CCGA CA UUCAacu ccg u	U UAUC -- AG ---- uu	aagauggcacuuguggcuuaguagaaguugaaaaaggcguuuugccucaACUUGAACAGCCCUAUGUGUUCaucaa	aa - uugu ua ag aaaa gu	gaug gcac ggcu gu aaguuga ggc \	cuaC UGUG CCGA CA UUCAacu ccg u	aa U UAUC -- AG ---- uu	22	66	76	2	3	24	11	5	15	21	24	-21.2763	-24.5	0.4545	0.4545	0.4211	0.2273	0.2727	0.1818	0.3182	0.2424	0.197	0.2576	0.303	0.2895	0.1842	0.2368	0.2895	4	4	4	-1	4
MN908947:405-480:5_24	MN908947:405-480	UGGCACUUGUGGCUUAGUAGAAGU	- UUGU UA AG	UG GCAC GGCU GU AAGU	ac ugug ccga ca uuca	u uauc -- ag	UGGCACUUGUGGCUUAGUAGAAGUugaaaaaggcguuuugccucaacuugaacagcccuauguguuca	- UUGU UA AG aaaa gu	UG GCAC GGCU GU AAGUuga ggc \	ac ugug ccga ca uucaacu ccg u	u uauc -- ag ---- uu	aagaUGGCACUUGUGGCUUAGUAGAAGUugaaaaaggcguuuugccucaacuugaacagcccuauguguucaucaa	aa - UUGU UA AG aaaa gu	gaUG GCAC GGCU GU AAGUuga ggc \	cuac ugug ccga ca uucaacu ccg u	aa u uauc -- ag ---- uu	24	68	76	2	2	25	11	5	16	22	24	-21.9211	-24.5	0.4583	0.4412	0.4211	0.2083	0.125	0.3333	0.3333	0.25	0.1912	0.25	0.3088	0.2895	0.1842	0.2368	0.2895	4	4	4	-1	4
MN908947:405-480:6_23	MN908947:405-480	GGCACUUGUGGCUUAGUAGAAGU	- UUGU UA AG	G GCAC GGCU GU AAGU	c ugug ccga ca uuca	u uauc -- ag	GGCACUUGUGGCUUAGUAGAAGUugaaaaaggcguuuugccucaacuugaacagcccuauguguuc	- UUGU UA AG aaaa gu	G GCAC GGCU GU AAGUuga ggc \	c ugug ccga ca uucaacu ccg u	u uauc -- ag ---- uu	aagauGGCACUUGUGGCUUAGUAGAAGUugaaaaaggcguuuugccucaacuugaacagcccuauguguucaucaa	aa - UUGU UA AG aaaa gu	gauG GCAC GGCU GU AAGUuga ggc \	cuac ugug ccga ca uucaacu ccg u	aa u uauc -- ag ---- uu	23	66	76	2	3	24	11	5	15	21	24	-21.2763	-24.5	0.4783	0.4545	0.4211	0.2174	0.1304	0.3478	0.3043	0.2424	0.197	0.2576	0.303	0.2895	0.1842	0.2368	0.2895	4	4	4	-1	4
MN908947:405-480:6_24	MN908947:405-480	GGCACUUGUGGCUUAGUAGAAGUU	- UUGU UA AG	G GCAC GGCU GU AAGUU	c ugug ccga ca uucaa	u uauc -- ag	GGCACUUGUGGCUUAGUAGAAGUUgaaaaaggcguuuugccucaacuugaacagcccuauguguuc	- UUGU UA AG aaaa gu	G GCAC GGCU GU AAGUUga ggc \	c ugug ccga ca uucaacu ccg u	u uauc -- ag ---- uu	aagauGGCACUUGUGGCUUAGUAGAAGUUgaaaaaggcguuuugccucaacuugaacagcccuauguguucaucaa	aa - UUGU UA AG aaaa gu	gauG GCAC GGCU GU AAGUUga ggc \	cuac ugug ccga ca uucaacu ccg u	aa u uauc -- ag ---- uu	24	66	76	2	3	25	10	5	16	21	24	-21.2763	-24.5	0.4583	0.4545	0.4211	0.2083	0.125	0.3333	0.3333	0.2424	0.197	0.2576	0.303	0.2895	0.1842	0.2368	0.2895	4	4	4	-1	4
MN908947:405-480:7_22	MN908947:405-480	GCACUUGUGGCUUAGUAGAAGU	UUGU UA AG	GCAC GGCU GU AAGU	ugug ccga ca uuca	uauc -- ag	GCACUUGUGGCUUAGUAGAAGUugaaaaaggcguuuugccucaacuugaacagcccuaugugu	UUGU UA AG aaaa gu	GCAC GGCU GU AAGUuga ggc \	ugug ccga ca uucaacu ccg u	uauc -- ag ---- uu	aagaugGCACUUGUGGCUUAGUAGAAGUugaaaaaggcguuuugccucaacuugaacagcccuauguguucaucaa	aa - UUGU UA AG aaaa gu	gaug GCAC GGCU GU AAGUuga ggc \	cuac ugug ccga ca uucaacu ccg u	aa u uauc -- ag ---- uu	22	63	76	2	5	22	11	5	14	20	24	-20.3092	-24.5	0.4545	0.4444	0.4211	0.2273	0.1364	0.3182	0.3182	0.254	0.1905	0.254	0.3016	0.2895	0.1842	0.2368	0.2895	4	4	4	1	4
MN908947:405-480:7_23	MN908947:405-480	GCACUUGUGGCUUAGUAGAAGUU	UUGU UA AG	GCAC GGCU GU AAGUU	ugug ccga ca uucaa	uauc -- ag	GCACUUGUGGCUUAGUAGAAGUUgaaaaaggcguuuugccucaacuugaacagcccuaugugu	UUGU UA AG aaaa gu	GCAC GGCU GU AAGUUga ggc \	ugug ccga ca uucaacu ccg u	uauc -- ag ---- uu	aagaugGCACUUGUGGCUUAGUAGAAGUUgaaaaaggcguuuugccucaacuugaacagcccuauguguucaucaa	aa - UUGU UA AG aaaa gu	gaug GCAC GGCU GU AAGUUga ggc \	cuac ugug ccga ca uucaacu ccg u	aa u uauc -- ag ---- uu	23	63	76	2	5	23	10	5	15	20	24	-20.3092	-24.5	0.4348	0.4444	0.4211	0.2174	0.1304	0.3043	0.3478	0.254	0.1905	0.254	0.3016	0.2895	0.1842	0.2368	0.2895	4	4	4	1	4
MN908947:405-480:1_20	MN908947:405-480	AAGAUGGCACUUGUGGCUUA	AA - UUGU UA	GAUG GCAC GGCU	cuac ugug ccga	aa u uauc --	AAGAUGGCACUUGUGGCUUAguagaaguugaaaaaggcguuuugccucaacuugaacagcccuauguguucaucaa	AA - UUGU UA ag aaaa gu	GAUG GCAC GGCU gu aaguuga ggc \	cuac ugug ccga ca uucaacu ccg u	aa u uauc -- ag ---- uu	AAGAUGGCACUUGUGGCUUAguagaaguugaaaaaggcguuuugccucaacuugaacagcccuauguguucaucaa	AA - UUGU UA ag aaaa gu	GAUG GCAC GGCU gu aaguuga ggc \	cuac ugug ccga ca uucaacu ccg u	aa u uauc -- ag ---- uu	20	76	76	2	0	21	19	5	12	24	24	-24.5	-24.5	0.45	0.4211	0.4211	0.25	0.15	0.3	0.3	0.2895	0.1842	0.2368	0.2895	0.2895	0.1842	0.2368	0.2895	4	4	4	-1	4
MN908947:405-480:1_21	MN908947:405-480	AAGAUGGCACUUGUGGCUUAG	AA - UUGU UA	GAUG GCAC GGCU G	cuac ugug ccga c	aa u uauc --	AAGAUGGCACUUGUGGCUUAGuagaaguugaaaaaggcguuuugccucaacuugaacagcccuauguguucaucaa	AA - UUGU UA ag aaaa gu	GAUG GCAC GGCU Gu aaguuga ggc \	cuac ugug ccga ca uucaacu ccg u	aa u uauc -- ag ---- uu	AAGAUGGCACUUGUGGCUUAGuagaaguugaaaaaggcguuuugccucaacuugaacagcccuauguguucaucaa	AA - UUGU UA ag aaaa gu	GAUG GCAC GGCU Gu aaguuga ggc \	cuac ugug ccga ca uucaacu ccg u	aa u uauc -- ag ---- uu	21	76	76	2	0	22	18	5	13	24	24	-24.5	-24.5	0.4762	0.4211	0.4211	0.2381	0.1429	0.3333	0.2857	0.2895	0.1842	0.2368	0.2895	0.2895	0.1842	0.2368	0.2895	4	4	4	-1	4
MN908947:405-480:1_22	MN908947:405-480	AAGAUGGCACUUGUGGCUUAGU	AA - UUGU UA	GAUG GCAC GGCU GU	cuac ugug ccga ca	aa u uauc --	AAGAUGGCACUUGUGGCUUAGUagaaguugaaaaaggcguuuugccucaacuugaacagcccuauguguucaucaa	AA - UUGU UA ag aaaa gu	GAUG GCAC GGCU GU aaguuga ggc \	cuac ugug ccga ca uucaacu ccg u	aa u uauc -- ag ---- uu	AAGAUGGCACUUGUGGCUUAGUagaaguugaaaaaggcguuuugccucaacuugaacagcccuauguguucaucaa	AA - UUGU UA ag aaaa gu	GAUG GCAC GGCU GU aaguuga ggc \	cuac ugug ccga ca uucaacu ccg u	aa u uauc -- ag ---- uu	22	76	76	2	0	23	17	5	14	24	24	-24.5	-24.5	0.4545	0.4211	0.4211	0.2273	0.1364	0.3182	0.3182	0.2895	0.1842	0.2368	0.2895	0.2895	0.1842	0.2368	0.2895	4	4	4	-1	4
MN908947:405-480:1_23	MN908947:405-480	AAGAUGGCACUUGUGGCUUAGUA	AA - UUGU UA A	GAUG GCAC GGCU GU	cuac ugug ccga ca	aa u uauc -- a	AAGAUGGCACUUGUGGCUUAGUAgaaguugaaaaaggcguuuugccucaacuugaacagcccuauguguucaucaa	AA - UUGU UA Ag aaaa gu	GAUG GCAC GGCU GU aaguuga ggc \	cuac ugug ccga ca uucaacu ccg u	aa u uauc -- ag ---- uu	AAGAUGGCACUUGUGGCUUAGUAgaaguugaaaaaggcguuuugccucaacuugaacagcccuauguguucaucaa	AA - UUGU UA Ag aaaa gu	GAUG GCAC GGCU GU aaguuga ggc \	cuac ugug ccga ca uucaacu ccg u	aa u uauc -- ag ---- uu	23	76	76	2	0	24	16	5	14	24	24	-24.5	-24.5	0.4348	0.4211	0.4211	0.2609	0.1304	0.3043	0.3043	0.2895	0.1842	0.2368	0.2895	0.2895	0.1842	0.2368	0.2895	4	4	4	-1	4
MN908947:405-480:1_24	MN908947:405-480	AAGAUGGCACUUGUGGCUUAGUAG	AA - UUGU UA AG	GAUG GCAC GGCU GU	cuac ugug ccga ca	aa u uauc -- ag	AAGAUGGCACUUGUGGCUUAGUAGaaguugaaaaaggcguuuugccucaacuugaacagcccuauguguucaucaa	AA - UUGU UA AG aaaa gu	GAUG GCAC GGCU GU aaguuga ggc \	cuac ugug ccga ca uucaacu ccg u	aa u uauc -- ag ---- uu	AAGAUGGCACUUGUGGCUUAGUAGaaguugaaaaaggcguuuugccucaacuugaacagcccuauguguucaucaa	AA - UUGU UA AG aaaa gu	GAUG GCAC GGCU GU aaguuga ggc \	cuac ugug ccga ca uucaacu ccg u	aa u uauc -- ag ---- uu	24	76	76	2	0	25	15	5	14	24	24	-24.5	-24.5	0.4583	0.4211	0.4211	0.25	0.125	0.3333	0.2917	0.2895	0.1842	0.2368	0.2895	0.2895	0.1842	0.2368	0.2895	4	4	4	-1	4
MN908947:405-480:7_24	MN908947:405-480	GCACUUGUGGCUUAGUAGAAGUUG	UUGU UA AG	GCAC GGCU GU AAGUUG	ugug ccga ca uucaac	uauc -- ag	GCACUUGUGGCUUAGUAGAAGUUGaaaaaggcguuuugccucaacuugaacagcccuaugugu	UUGU UA AG aaaa gu	GCAC GGCU GU AAGUUGa ggc \	ugug ccga ca uucaacu ccg u	uauc -- ag ---- uu	aagaugGCACUUGUGGCUUAGUAGAAGUUGaaaaaggcguuuugccucaacuugaacagcccuauguguucaucaa	aa - UUGU UA AG aaaa gu	gaug GCAC GGCU GU AAGUUGa ggc \	cuac ugug ccga ca uucaacu ccg u	aa u uauc -- ag ---- uu	24	63	76	2	5	24	9	5	16	20	24	-20.3092	-24.5	0.4583	0.4444	0.4211	0.2083	0.125	0.3333	0.3333	0.254	0.1905	0.254	0.3016	0.2895	0.1842	0.2368	0.2895	4	4	4	1	4
MN908947:405-480:41_23	MN908947:405-480	UUUGCCUCAACUUGAACAGCCCU	gu ua ag aaaa gu	ggcu gu aaguuga ggc	CCGA CA UUCAACU CCG	UC -- AG ---- UU	guggcuuaguagaaguugaaaaaggcguUUUGCCUCAACUUGAACAGCCCU	gu ua ag aaaa gu	ggcu gu aaguuga ggc \	CCGA CA UUCAACU CCG U	UC -- AG ---- UU	aagauggcacuuguggcuuaguagaaguugaaaaaggcguUUUGCCUCAACUUGAACAGCCCUauguguucaucaa	aa - uugu ua ag aaaa gu	gaug gcac ggcu gu aaguuga ggc \	cuac ugug CCGA CA UUCAACU CCG U	aa u uaUC -- AG ---- UU	23	51	76	2	11	28	0	5	16	16	24	-16.4408	-24.5	0.4783	0.451	0.4211	0.2174	0.3478	0.1304	0.3043	0.2745	0.1961	0.2549	0.2745	0.2895	0.1842	0.2368	0.2895	4	4	4	2	-1
MN908947:405-480:42_22	MN908947:405-480	UUGCCUCAACUUGAACAGCCCU	gu ua ag aaaa gu	ggcu gu aaguuga ggc	CCGA CA UUCAACU CCG	UC -- AG ---- UU	guggcuuaguagaaguugaaaaaggcguuUUGCCUCAACUUGAACAGCCCU	gu ua ag aaaa gu	ggcu gu aaguuga ggc \	CCGA CA UUCAACU CCG u	UC -- AG ---- UU	aagauggcacuuguggcuuaguagaaguugaaaaaggcguuUUGCCUCAACUUGAACAGCCCUauguguucaucaa	aa - uugu ua ag aaaa gu	gaug gcac ggcu gu aaguuga ggc \	cuac ugug CCGA CA UUCAACU CCG u	aa u uaUC -- AG ---- UU	22	51	76	2	11	28	0	5	16	16	24	-16.4408	-24.5	0.5	0.451	0.4211	0.2273	0.3636	0.1364	0.2727	0.2745	0.1961	0.2549	0.2745	0.2895	0.1842	0.2368	0.2895	4	4	4	2	-1
MN908947:405-480:43_20	MN908947:405-480	UGCCUCAACUUGAACAGCCC	u ua ag aaaa g	ggcu gu aaguuga ggc	CCGA CA UUCAACU CCG	C -- AG ---- U	uggcuuaguagaaguugaaaaaggcguuuUGCCUCAACUUGAACAGCCC	u ua ag aaaa gu	ggcu gu aaguuga ggc \	CCGA CA UUCAACU CCG u	C -- AG ---- Uu	aagauggcacuuguggcuuaguagaaguugaaaaaggcguuuUGCCUCAACUUGAACAGCCCuauguguucaucaa	aa - uugu ua ag aaaa gu	gaug gcac ggcu gu aaguuga ggc \	cuac ugug CCGA CA UUCAACU CCG u	aa u uauC -- AG ---- Uu	20	49	76	2	12	26	0	5	16	16	24	-15.7961	-24.5	0.55	0.449	0.4211	0.25	0.4	0.15	0.2	0.2857	0.2041	0.2449	0.2653	0.2895	0.1842	0.2368	0.2895	4	4	4	3	-1
MN908947:405-480:46_24	MN908947:405-480	CUCAACUUGAACAGCCCUAUGUGU	uugu ua ag aaaa	gcac ggcu gu aaguuga g	UGUG CCGA CA UUCAACU C	UAUC -- AG ----	gcacuuguggcuuaguagaaguugaaaaaggcguuuugcCUCAACUUGAACAGCCCUAUGUGU	uugu ua ag aaaa gu	gcac ggcu gu aaguuga ggc \	UGUG CCGA CA UUCAACU Ccg u	UAUC -- AG ---- uu	aagauggcacuuguggcuuaguagaaguugaaaaaggcguuuugcCUCAACUUGAACAGCCCUAUGUGUucaucaa	aa - uugu ua ag aaaa gu	gaug gcac ggcu gu aaguuga ggc \	cuac UGUG CCGA CA UUCAACU Ccg u	aa u UAUC -- AG ---- uu	24	63	76	2	5	30	3	5	18	20	24	-20.3092	-24.5	0.4583	0.4444	0.4211	0.25	0.2917	0.1667	0.2917	0.254	0.1905	0.254	0.3016	0.2895	0.1842	0.2368	0.2895	4	4	4	1	1
MN908947:405-480:48_22	MN908947:405-480	CAACUUGAACAGCCCUAUGUGU	uugu ua ag	gcac ggcu gu aaguug	UGUG CCGA CA UUCAAC	UAUC -- AG	gcacuuguggcuuaguagaaguugaaaaaggcguuuugccuCAACUUGAACAGCCCUAUGUGU	uugu ua ag aaaa gu	gcac ggcu gu aaguuga ggc \	UGUG CCGA CA UUCAACu ccg u	UAUC -- AG ---- uu	aagauggcacuuguggcuuaguagaaguugaaaaaggcguuuugccuCAACUUGAACAGCCCUAUGUGUucaucaa	aa - uugu ua ag aaaa gu	gaug gcac ggcu gu aaguuga ggc \	cuac UGUG CCGA CA UUCAACu ccg u	aa u UAUC -- AG ---- uu	22	63	76	2	5	24	9	5	16	20	24	-20.3092	-24.5	0.4545	0.4444	0.4211	0.2727	0.2727	0.1818	0.2727	0.254	0.1905	0.254	0.3016	0.2895	0.1842	0.2368	0.2895	4	4	4	1	4
MN908947:405-480:51_20	MN908947:405-480	CUUGAACAGCCCUAUGUGUU	- uugu ua ag	gcac ggcu gu aag	UGUG CCGA CA UUC	U UAUC -- AG	gcacuuguggcuuaguagaaguugaaaaaggcguuuugccucaaCUUGAACAGCCCUAUGUGUU	- uugu ua ag aaaa gu	gcac ggcu gu aaguuga ggc \	UGUG CCGA CA UUCaacu ccg u	U UAUC -- AG ---- uu	aagauggcacuuguggcuuaguagaaguugaaaaaggcguuuugccucaaCUUGAACAGCCCUAUGUGUUcaucaa	aa - uugu ua ag aaaa gu	gaug gcac ggcu gu aaguuga ggc \	cuac UGUG CCGA CA UUCaacu ccg u	aa U UAUC -- AG ---- uu	20	64	76	2	4	22	12	5	13	20	24	-20.6316	-24.5	0.45	0.4375	0.4211	0.2	0.25	0.2	0.35	0.25	0.1875	0.25	0.3125	0.2895	0.1842	0.2368	0.2895	4	4	4	-1	4
MN908947:405-480:51_22	MN908947:405-480	CUUGAACAGCCCUAUGUGUUCA	- uugu ua ag	ug gcac ggcu gu aag	AC UGUG CCGA CA UUC	U UAUC -- AG	uggcacuuguggcuuaguagaaguugaaaaaggcguuuugccucaaCUUGAACAGCCCUAUGUGUUCA	- uugu ua ag aaaa gu	ug gcac ggcu gu aaguuga ggc \	AC UGUG CCGA CA UUCaacu ccg u	U UAUC -- AG ---- uu	aagauggcacuuguggcuuaguagaaguugaaaaaggcguuuugccucaaCUUGAACAGCCCUAUGUGUUCAucaa	aa - uugu ua ag aaaa gu	gaug gcac ggcu gu aaguuga ggc \	cuAC UGUG CCGA CA UUCaacu ccg u	aa U UAUC -- AG ---- uu	22	68	76	2	2	24	12	5	15	22	24	-21.9211	-24.5	0.4545	0.4412	0.4211	0.2273	0.2727	0.1818	0.3182	0.25	0.1912	0.25	0.3088	0.2895	0.1842	0.2368	0.2895	4	4	4	-1	4
MN908947:405-480:51_23	MN908947:405-480	CUUGAACAGCCCUAUGUGUUCAU	- uugu ua ag	aug gcac ggcu gu aag	UAC UGUG CCGA CA UUC	U UAUC -- AG	auggcacuuguggcuuaguagaaguugaaaaaggcguuuugccucaaCUUGAACAGCCCUAUGUGUUCAU	- uugu ua ag aaaa gu	aug gcac ggcu gu aaguuga ggc \	UAC UGUG CCGA CA UUCaacu ccg u	U UAUC -- AG ---- uu	aagauggcacuuguggcuuaguagaaguugaaaaaggcguuuugccucaaCUUGAACAGCCCUAUGUGUUCAUcaa	aa - uugu ua ag aaaa gu	gaug gcac ggcu gu aaguuga ggc \	cUAC UGUG CCGA CA UUCaacu ccg u	aa U UAUC -- AG ---- uu	23	70	76	2	1	25	12	5	16	23	24	-22.5658	-24.5	0.4348	0.4286	0.4211	0.2174	0.2609	0.1739	0.3478	0.2571	0.1857	0.2429	0.3143	0.2895	0.1842	0.2368	0.2895	4	4	4	-1	4
MN908947:405-480:54_23	MN908947:405-480	GAACAGCCCUAUGUGUUCAUCAA	aa - uugu ua ag	gaug gcac ggcu gu	CUAC UGUG CCGA CA	AA U UAUC -- AG	aagauggcacuuguggcuuaguagaaguugaaaaaggcguuuugccucaacuuGAACAGCCCUAUGUGUUCAUCAA	aa - uugu ua ag aaaa gu	gaug gcac ggcu gu aaguuga ggc \	CUAC UGUG CCGA CA uucaacu ccg u	AA U UAUC -- AG ---- uu	aagauggcacuuguggcuuaguagaaguugaaaaaggcguuuugccucaacuuGAACAGCCCUAUGUGUUCAUCAA	aa - uugu ua ag aaaa gu	gaug gcac ggcu gu aaguuga ggc \	CUAC UGUG CCGA CA uucaacu ccg u	AA U UAUC -- AG ---- uu	23	76	76	2	0	25	15	5	14	24	24	-24.5	-24.5	0.4348	0.4211	0.4211	0.3043	0.2609	0.1739	0.2609	0.2895	0.1842	0.2368	0.2895	0.2895	0.1842	0.2368	0.2895	4	4	4	-1	4
MN908947:405-480:55_21	MN908947:405-480	AACAGCCCUAUGUGUUCAUCA	a - uugu ua a	gaug gcac ggcu gu	CUAC UGUG CCGA CA	A U UAUC -- A	agauggcacuuguggcuuaguagaaguugaaaaaggcguuuugccucaacuugAACAGCCCUAUGUGUUCAUCA	a - uugu ua ag aaaa gu	gaug gcac ggcu gu aaguuga ggc \	CUAC UGUG CCGA CA uucaacu ccg u	A U UAUC -- Ag ---- uu	aagauggcacuuguggcuuaguagaaguugaaaaaggcguuuugccucaacuugAACAGCCCUAUGUGUUCAUCAa	aa - uugu ua ag aaaa gu	gaug gcac ggcu gu aaguuga ggc \	CUAC UGUG CCGA CA uucaacu ccg u	aA U UAUC -- Ag ---- uu	21	74	76	2	0	23	16	5	14	24	24	-23.8553	-24.5	0.4286	0.4324	0.4211	0.2857	0.2857	0.1429	0.2857	0.2703	0.1892	0.2432	0.2973	0.2895	0.1842	0.2368	0.2895	4	4	4	-1	4
MN908947:405-480:47_23	MN908947:405-480	UCAACUUGAACAGCCCUAUGUGU	uugu ua ag aaaa	gcac ggcu gu aaguuga	UGUG CCGA CA UUCAACU	UAUC -- AG ----	gcacuuguggcuuaguagaaguugaaaaaggcguuuugccUCAACUUGAACAGCCCUAUGUGU	uugu ua ag aaaa gu	gcac ggcu gu aaguuga ggc \	UGUG CCGA CA UUCAACU ccg u	UAUC -- AG ---- uu	aagauggcacuuguggcuuaguagaaguugaaaaaggcguuuugccUCAACUUGAACAGCCCUAUGUGUucaucaa	aa - uugu ua ag aaaa gu	gaug gcac ggcu gu aaguuga ggc \	cuac UGUG CCGA CA UUCAACU ccg u	aa u UAUC -- AG ---- uu	23	63	76	2	5	29	4	5	17	20	24	-20.3092	-24.5	0.4348	0.4444	0.4211	0.2609	0.2609	0.1739	0.3043	0.254	0.1905	0.254	0.3016	0.2895	0.1842	0.2368	0.2895	4	4	4	1	1
MN908947:405-480:49_21	MN908947:405-480	AACUUGAACAGCCCUAUGUGU	uugu ua ag	gcac ggcu gu aaguu	UGUG CCGA CA UUCAA	UAUC -- AG	gcacuuguggcuuaguagaaguugaaaaaggcguuuugccucAACUUGAACAGCCCUAUGUGU	uugu ua ag aaaa gu	gcac ggcu gu aaguuga ggc \	UGUG CCGA CA UUCAAcu ccg u	UAUC -- AG ---- uu	aagauggcacuuguggcuuaguagaaguugaaaaaggcguuuugccucAACUUGAACAGCCCUAUGUGUucaucaa	aa - uugu ua ag aaaa gu	gaug gcac ggcu gu aaguuga ggc \	cuac UGUG CCGA CA UUCAAcu ccg u	aa u UAUC -- AG ---- uu	21	63	76	2	5	23	10	5	15	20	24	-20.3092	-24.5	0.4286	0.4444	0.4211	0.2857	0.2381	0.1905	0.2857	0.254	0.1905	0.254	0.3016	0.2895	0.1842	0.2368	0.2895	4	4	4	1	4
MN908947:405-480:50_20	MN908947:405-480	ACUUGAACAGCCCUAUGUGU	uugu ua ag	gcac ggcu gu aagu	UGUG CCGA CA UUCA	UAUC -- AG	gcacuuguggcuuaguagaaguugaaaaaggcguuuugccucaACUUGAACAGCCCUAUGUGU	uugu ua ag aaaa gu	gcac ggcu gu aaguuga ggc \	UGUG CCGA CA UUCAacu ccg u	UAUC -- AG ---- uu	aagauggcacuuguggcuuaguagaaguugaaaaaggcguuuugccucaACUUGAACAGCCCUAUGUGUucaucaa	aa - uugu ua ag aaaa gu	gaug gcac ggcu gu aaguuga ggc \	cuac UGUG CCGA CA UUCAacu ccg u	aa u UAUC -- AG ---- uu	20	63	76	2	5	22	11	5	14	20	24	-20.3092	-24.5	0.45	0.4444	0.4211	0.25	0.25	0.2	0.3	0.254	0.1905	0.254	0.3016	0.2895	0.1842	0.2368	0.2895	4	4	4	1	4
MN908947:405-480:8_21	MN908947:405-480	CACUUGUGGCUUAGUAGAAGU	UUGU UA AG	CAC GGCU GU AAGU	gug ccga ca uuca	uauc -- ag	CACUUGUGGCUUAGUAGAAGUugaaaaaggcguuuugccucaacuugaacagcccuaugug	UUGU UA AG aaaa gu	CAC GGCU GU AAGUuga ggc \	gug ccga ca uucaacu ccg u	uauc -- ag ---- uu	aagauggCACUUGUGGCUUAGUAGAAGUugaaaaaggcguuuugccucaacuugaacagcccuauguguucaucaa	aa - UUGU UA AG aaaa gu	gaug gCAC GGCU GU AAGUuga ggc \	cuac ugug ccga ca uucaacu ccg u	aa u uauc -- ag ---- uu	21	61	76	2	6	21	11	5	13	19	24	-19.6645	-24.5	0.4286	0.4426	0.4211	0.2381	0.1429	0.2857	0.3333	0.2623	0.1967	0.2459	0.2951	0.2895	0.1842	0.2368	0.2895	4	4	4	1	4
MN908947:405-480:8_22	MN908947:405-480	CACUUGUGGCUUAGUAGAAGUU	UUGU UA AG	CAC GGCU GU AAGUU	gug ccga ca uucaa	uauc -- ag	CACUUGUGGCUUAGUAGAAGUUgaaaaaggcguuuugccucaacuugaacagcccuaugug	UUGU UA AG aaaa gu	CAC GGCU GU AAGUUga ggc \	gug ccga ca uucaacu ccg u	uauc -- ag ---- uu	aagauggCACUUGUGGCUUAGUAGAAGUUgaaaaaggcguuuugccucaacuugaacagcccuauguguucaucaa	aa - UUGU UA AG aaaa gu	gaug gCAC GGCU GU AAGUUga ggc \	cuac ugug ccga ca uucaacu ccg u	aa u uauc -- ag ---- uu	22	61	76	2	6	22	10	5	14	19	24	-19.6645	-24.5	0.4091	0.4426	0.4211	0.2273	0.1364	0.2727	0.3636	0.2623	0.1967	0.2459	0.2951	0.2895	0.1842	0.2368	0.2895	4	4	4	1	4
MN908947:405-480:8_24	MN908947:405-480	CACUUGUGGCUUAGUAGAAGUUGA	UUGU UA AG	CAC GGCU GU AAGUUGA	gug ccga ca uucaacu	uauc -- ag	CACUUGUGGCUUAGUAGAAGUUGAaaaaggcguuuugccucaacuugaacagcccuaugug	UUGU UA AG aaaa gu	CAC GGCU GU AAGUUGA ggc \	gug ccga ca uucaacu ccg u	uauc -- ag ---- uu	aagauggCACUUGUGGCUUAGUAGAAGUUGAaaaaggcguuuugccucaacuugaacagcccuauguguucaucaa	aa - UUGU UA AG aaaa gu	gaug gCAC GGCU GU AAGUUGA ggc \	cuac ugug ccga ca uucaacu ccg u	aa u uauc -- ag ---- uu	24	61	76	2	6	24	8	5	16	19	24	-19.6645	-24.5	0.4167	0.4426	0.4211	0.25	0.125	0.2917	0.3333	0.2623	0.1967	0.2459	0.2951	0.2895	0.1842	0.2368	0.2895	4	4	4	1	4
MN908947:405-480:51_21	MN908947:405-480	CUUGAACAGCCCUAUGUGUUC	- uugu ua ag	g gcac ggcu gu aag	C UGUG CCGA CA UUC	U UAUC -- AG	ggcacuuguggcuuaguagaaguugaaaaaggcguuuugccucaaCUUGAACAGCCCUAUGUGUUC	- uugu ua ag aaaa gu	g gcac ggcu gu aaguuga ggc \	C UGUG CCGA CA UUCaacu ccg u	U UAUC -- AG ---- uu	aagauggcacuuguggcuuaguagaaguugaaaaaggcguuuugccucaaCUUGAACAGCCCUAUGUGUUCaucaa	aa - uugu ua ag aaaa gu	gaug gcac ggcu gu aaguuga ggc \	cuaC UGUG CCGA CA UUCaacu ccg u	aa U UAUC -- AG ---- uu	21	66	76	2	3	23	12	5	14	21	24	-21.2763	-24.5	0.4762	0.4545	0.4211	0.1905	0.2857	0.1905	0.3333	0.2424	0.197	0.2576	0.303	0.2895	0.1842	0.2368	0.2895	4	4	4	-1	4
MN908947:405-480:13_20	MN908947:405-480	GUGGCUUAGUAGAAGUUGAA	GU UA AG A	GGCU GU AAGUUGA	ccga ca uucaacu	uc -- ag -	GUGGCUUAGUAGAAGUUGAAaaaggcguuuugccucaacuugaacagcccu	GU UA AG Aaaa gu	GGCU GU AAGUUGA ggc \	ccga ca uucaacu ccg u	uc -- ag ---- uu	aagauggcacuuGUGGCUUAGUAGAAGUUGAAaaaggcguuuugccucaacuugaacagcccuauguguucaucaa	aa - uuGU UA AG Aaaa gu	gaug gcac GGCU GU AAGUUGA ggc \	cuac ugug ccga ca uucaacu ccg u	aa u uauc -- ag ---- uu	20	51	76	2	11	20	7	5	13	16	24	-16.4408	-24.5	0.4	0.451	0.4211	0.3	0.05	0.35	0.3	0.2745	0.1961	0.2549	0.2745	0.2895	0.1842	0.2368	0.2895	2	4	4	2	3
MN908947:405-480:17_21	MN908947:405-480	CUUAGUAGAAGUUGAAAAAGG	UA AG AAAA	CU GU AAGUUGA GG	ga ca uucaacu cc	-- ag ----	CUUAGUAGAAGUUGAAAAAGGcguuuugccucaacuugaacag	UA AG AAAA gu	CU GU AAGUUGA GGc \	ga ca uucaacu ccg u	-- ag ---- uu	aagauggcacuuguggCUUAGUAGAAGUUGAAAAAGGcguuuugccucaacuugaacagcccuauguguucaucaa	aa - uugu UA AG AAAA gu	gaug gcac ggCU GU AAGUUGA GGc \	cuac ugug ccga ca uucaacu ccg u	aa u uauc -- ag ---- uu	21	43	76	2	15	21	2	5	13	14	24	-13.8618	-24.5	0.3333	0.3953	0.4211	0.4286	0.0476	0.2857	0.2381	0.3256	0.1628	0.2326	0.2791	0.2895	0.1842	0.2368	0.2895	4	4	4	4	1
MN908947:405-480:17_22	MN908947:405-480	CUUAGUAGAAGUUGAAAAAGGC	UA AG AAAA gu	CU GU AAGUUGA GGC	ga ca uucaacu ccg	-- ag ---- uu	CUUAGUAGAAGUUGAAAAAGGCguuuugccucaacuugaacag	UA AG AAAA gu	CU GU AAGUUGA GGC \	ga ca uucaacu ccg u	-- ag ---- uu	aagauggcacuuguggCUUAGUAGAAGUUGAAAAAGGCguuuugccucaacuugaacagcccuauguguucaucaa	aa - uugu UA AG AAAA gu	gaug gcac ggCU GU AAGUUGA GGC \	cuac ugug ccga ca uucaacu ccg u	aa u uauc -- ag ---- uu	22	43	76	2	15	24	0	5	14	14	24	-13.8618	-24.5	0.3636	0.3953	0.4211	0.4091	0.0909	0.2727	0.2273	0.3256	0.1628	0.2326	0.2791	0.2895	0.1842	0.2368	0.2895	4	4	4	4	-1
MN908947:405-480:17_23	MN908947:405-480	CUUAGUAGAAGUUGAAAAAGGCG	UA AG AAAA Gu	CU GU AAGUUGA GGC	ga ca uucaacu ccg	-- ag ---- uu	CUUAGUAGAAGUUGAAAAAGGCGuuuugccucaacuugaacag	UA AG AAAA Gu	CU GU AAGUUGA GGC \	ga ca uucaacu ccg u	-- ag ---- uu	aagauggcacuuguggCUUAGUAGAAGUUGAAAAAGGCGuuuugccucaacuugaacagcccuauguguucaucaa	aa - uugu UA AG AAAA Gu	gaug gcac ggCU GU AAGUUGA GGC \	cuac ugug ccga ca uucaacu ccg u	aa u uauc -- ag ---- uu	23	43	76	2	15	24	0	5	14	14	24	-13.8618	-24.5	0.3913	0.3953	0.4211	0.3913	0.087	0.3043	0.2174	0.3256	0.1628	0.2326	0.2791	0.2895	0.1842	0.2368	0.2895	4	4	4	4	-1
MN908947:405-480:17_24	MN908947:405-480	CUUAGUAGAAGUUGAAAAAGGCGU	UA AG AAAA GU	CU GU AAGUUGA GGC	ga ca uucaacu ccg	-- ag ---- uu	CUUAGUAGAAGUUGAAAAAGGCGUuuugccucaacuugaacag	UA AG AAAA GU	CU GU AAGUUGA GGC \	ga ca uucaacu ccg u	-- ag ---- uu	aagauggcacuuguggCUUAGUAGAAGUUGAAAAAGGCGUuuugccucaacuugaacagcccuauguguucaucaa	aa - uugu UA AG AAAA GU	gaug gcac ggCU GU AAGUUGA GGC \	cuac ugug ccga ca uucaacu ccg u	aa u uauc -- ag ---- uu	24	43	76	2	15	24	0	5	14	14	24	-13.8618	-24.5	0.375	0.3953	0.4211	0.375	0.0833	0.2917	0.25	0.3256	0.1628	0.2326	0.2791	0.2895	0.1842	0.2368	0.2895	4	4	4	4	-1
MN908947:405-480:18_20	MN908947:405-480	UUAGUAGAAGUUGAAAAAGG	UA AG AAAA	U GU AAGUUGA GG	a ca uucaacu cc	-- ag ----	UUAGUAGAAGUUGAAAAAGGcguuuugccucaacuugaaca	UA AG AAAA gu	U GU AAGUUGA GGc \	a ca uucaacu ccg u	-- ag ---- uu	aagauggcacuuguggcUUAGUAGAAGUUGAAAAAGGcguuuugccucaacuugaacagcccuauguguucaucaa	aa - uugu UA AG AAAA gu	gaug gcac ggcU GU AAGUUGA GGc \	cuac ugug ccga ca uucaacu ccg u	aa u uauc -- ag ---- uu	20	41	76	2	16	20	2	5	12	13	24	-13.2171	-24.5	0.3	0.3659	0.4211	0.45	0	0.3	0.25	0.3415	0.1463	0.2195	0.2927	0.2895	0.1842	0.2368	0.2895	4	4	4	4	1
MN908947:405-480:18_21	MN908947:405-480	UUAGUAGAAGUUGAAAAAGGC	UA AG AAAA gu	U GU AAGUUGA GGC	a ca uucaacu ccg	-- ag ---- uu	UUAGUAGAAGUUGAAAAAGGCguuuugccucaacuugaaca	UA AG AAAA gu	U GU AAGUUGA GGC \	a ca uucaacu ccg u	-- ag ---- uu	aagauggcacuuguggcUUAGUAGAAGUUGAAAAAGGCguuuugccucaacuugaacagcccuauguguucaucaa	aa - uugu UA AG AAAA gu	gaug gcac ggcU GU AAGUUGA GGC \	cuac ugug ccga ca uucaacu ccg u	aa u uauc -- ag ---- uu	21	41	76	2	16	23	0	5	13	13	24	-13.2171	-24.5	0.3333	0.3659	0.4211	0.4286	0.0476	0.2857	0.2381	0.3415	0.1463	0.2195	0.2927	0.2895	0.1842	0.2368	0.2895	4	4	4	4	-1
MN908947:405-480:18_22	MN908947:405-480	UUAGUAGAAGUUGAAAAAGGCG	UA AG AAAA Gu	U GU AAGUUGA GGC	a ca uucaacu ccg	-- ag ---- uu	UUAGUAGAAGUUGAAAAAGGCGuuuugccucaacuugaaca	UA AG AAAA Gu	U GU AAGUUGA GGC \	a ca uucaacu ccg u	-- ag ---- uu	aagauggcacuuguggcUUAGUAGAAGUUGAAAAAGGCGuuuugccucaacuugaacagcccuauguguucaucaa	aa - uugu UA AG AAAA Gu	gaug gcac ggcU GU AAGUUGA GGC \	cuac ugug ccga ca uucaacu ccg u	aa u uauc -- ag ---- uu	22	41	76	2	16	23	0	5	13	13	24	-13.2171	-24.5	0.3636	0.3659	0.4211	0.4091	0.0455	0.3182	0.2273	0.3415	0.1463	0.2195	0.2927	0.2895	0.1842	0.2368	0.2895	4	4	4	4	-1
MN908947:405-480:18_23	MN908947:405-480	UUAGUAGAAGUUGAAAAAGGCGU	UA AG AAAA GU	U GU AAGUUGA GGC	a ca uucaacu ccg	-- ag ---- uu	UUAGUAGAAGUUGAAAAAGGCGUuuugccucaacuugaaca	UA AG AAAA GU	U GU AAGUUGA GGC \	a ca uucaacu ccg u	-- ag ---- uu	aagauggcacuuguggcUUAGUAGAAGUUGAAAAAGGCGUuuugccucaacuugaacagcccuauguguucaucaa	aa - uugu UA AG AAAA GU	gaug gcac ggcU GU AAGUUGA GGC \	cuac ugug ccga ca uucaacu ccg u	aa u uauc -- ag ---- uu	23	41	76	2	16	23	0	5	13	13	24	-13.2171	-24.5	0.3478	0.3659	0.4211	0.3913	0.0435	0.3043	0.2609	0.3415	0.1463	0.2195	0.2927	0.2895	0.1842	0.2368	0.2895	4	4	4	4	-1
MN908947:405-480:8_23	MN908947:405-480	CACUUGUGGCUUAGUAGAAGUUG	UUGU UA AG	CAC GGCU GU AAGUUG	gug ccga ca uucaac	uauc -- ag	CACUUGUGGCUUAGUAGAAGUUGaaaaaggcguuuugccucaacuugaacagcccuaugug	UUGU UA AG aaaa gu	CAC GGCU GU AAGUUGa ggc \	gug ccga ca uucaacu ccg u	uauc -- ag ---- uu	aagauggCACUUGUGGCUUAGUAGAAGUUGaaaaaggcguuuugccucaacuugaacagcccuauguguucaucaa	aa - UUGU UA AG aaaa gu	gaug gCAC GGCU GU AAGUUGa ggc \	cuac ugug ccga ca uucaacu ccg u	aa u uauc -- ag ---- uu	23	61	76	2	6	23	9	5	15	19	24	-19.6645	-24.5	0.4348	0.4426	0.4211	0.2174	0.1304	0.3043	0.3478	0.2623	0.1967	0.2459	0.2951	0.2895	0.1842	0.2368	0.2895	4	4	4	1	4
MN908947:405-480:53_24	MN908947:405-480	UGAACAGCCCUAUGUGUUCAUCAA	aa - uugu ua ag	gaug gcac ggcu gu a	CUAC UGUG CCGA CA U	AA U UAUC -- AG	aagauggcacuuguggcuuaguagaaguugaaaaaggcguuuugccucaacuUGAACAGCCCUAUGUGUUCAUCAA	aa - uugu ua ag aaaa gu	gaug gcac ggcu gu aaguuga ggc \	CUAC UGUG CCGA CA Uucaacu ccg u	AA U UAUC -- AG ---- uu	aagauggcacuuguggcuuaguagaaguugaaaaaggcguuuugccucaacuUGAACAGCCCUAUGUGUUCAUCAA	aa - uugu ua ag aaaa gu	gaug gcac ggcu gu aaguuga ggc \	CUAC UGUG CCGA CA Uucaacu ccg u	AA U UAUC -- AG ---- uu	24	76	76	2	0	26	14	5	15	24	24	-24.5	-24.5	0.4167	0.4211	0.4211	0.2917	0.25	0.1667	0.2917	0.2895	0.1842	0.2368	0.2895	0.2895	0.1842	0.2368	0.2895	4	4	4	-1	4
MN908947:405-480:9_24	MN908947:405-480	ACUUGUGGCUUAGUAGAAGUUGAA	UUGU UA AG A	AC GGCU GU AAGUUGA	ug ccga ca uucaacu	uauc -- ag -	ACUUGUGGCUUAGUAGAAGUUGAAaaaggcguuuugccucaacuugaacagcccuaugu	UUGU UA AG Aaaa gu	AC GGCU GU AAGUUGA ggc \	ug ccga ca uucaacu ccg u	uauc -- ag ---- uu	aagauggcACUUGUGGCUUAGUAGAAGUUGAAaaaggcguuuugccucaacuugaacagcccuauguguucaucaa	aa - UUGU UA AG Aaaa gu	gaug gcAC GGCU GU AAGUUGA ggc \	cuac ugug ccga ca uucaacu ccg u	aa u uauc -- ag ---- uu	24	59	76	2	7	24	7	5	15	18	24	-19.0197	-24.5	0.375	0.4237	0.4211	0.2917	0.0833	0.2917	0.3333	0.2712	0.1864	0.2373	0.3051	0.2895	0.1842	0.2368	0.2895	4	4	4	1	3
MN908947:405-480:54_20	MN908947:405-480	GAACAGCCCUAUGUGUUCAU	- uugu ua ag	aug gcac ggcu gu	UAC UGUG CCGA CA	U UAUC -- AG	auggcacuuguggcuuaguagaaguugaaaaaggcguuuugccucaacuuGAACAGCCCUAUGUGUUCAU	- uugu ua ag aaaa gu	aug gcac ggcu gu aaguuga ggc \	UAC UGUG CCGA CA uucaacu ccg u	U UAUC -- AG ---- uu	aagauggcacuuguggcuuaguagaaguugaaaaaggcguuuugccucaacuuGAACAGCCCUAUGUGUUCAUcaa	aa - uugu ua ag aaaa gu	gaug gcac ggcu gu aaguuga ggc \	cUAC UGUG CCGA CA uucaacu ccg u	aa U UAUC -- AG ---- uu	20	70	76	2	1	22	15	5	13	23	24	-22.5658	-24.5	0.45	0.4286	0.4211	0.25	0.25	0.2	0.3	0.2571	0.1857	0.2429	0.3143	0.2895	0.1842	0.2368	0.2895	4	4	4	-1	4
MN908947:405-480:54_22	MN908947:405-480	GAACAGCCCUAUGUGUUCAUCA	a - uugu ua ag	gaug gcac ggcu gu	CUAC UGUG CCGA CA	A U UAUC -- AG	agauggcacuuguggcuuaguagaaguugaaaaaggcguuuugccucaacuuGAACAGCCCUAUGUGUUCAUCA	a - uugu ua ag aaaa gu	gaug gcac ggcu gu aaguuga ggc \	CUAC UGUG CCGA CA uucaacu ccg u	A U UAUC -- AG ---- uu	aagauggcacuuguggcuuaguagaaguugaaaaaggcguuuugccucaacuuGAACAGCCCUAUGUGUUCAUCAa	aa - uugu ua ag aaaa gu	gaug gcac ggcu gu aaguuga ggc \	CUAC UGUG CCGA CA uucaacu ccg u	aA U UAUC -- AG ---- uu	22	74	76	2	0	24	15	5	14	24	24	-23.8553	-24.5	0.4545	0.4324	0.4211	0.2727	0.2727	0.1818	0.2727	0.2703	0.1892	0.2432	0.2973	0.2895	0.1842	0.2368	0.2895	4	4	4	-1	4
MN908947:405-480:51_24	MN908947:405-480	CUUGAACAGCCCUAUGUGUUCAUC	- uugu ua ag	gaug gcac ggcu gu aag	CUAC UGUG CCGA CA UUC	U UAUC -- AG	gauggcacuuguggcuuaguagaaguugaaaaaggcguuuugccucaaCUUGAACAGCCCUAUGUGUUCAUC	- uugu ua ag aaaa gu	gaug gcac ggcu gu aaguuga ggc \	CUAC UGUG CCGA CA UUCaacu ccg u	U UAUC -- AG ---- uu	aagauggcacuuguggcuuaguagaaguugaaaaaggcguuuugccucaaCUUGAACAGCCCUAUGUGUUCAUCaa	aa - uugu ua ag aaaa gu	gaug gcac ggcu gu aaguuga ggc \	CUAC UGUG CCGA CA UUCaacu ccg u	aa U UAUC -- AG ---- uu	24	72	76	2	0	26	12	5	17	24	24	-23.2105	-24.5	0.4583	0.4444	0.4211	0.2083	0.2917	0.1667	0.3333	0.25	0.1944	0.25	0.3056	0.2895	0.1842	0.2368	0.2895	4	4	4	-1	4
MN908947:405-480:55_20	MN908947:405-480	AACAGCCCUAUGUGUUCAUC	- uugu ua a	gaug gcac ggcu gu	CUAC UGUG CCGA CA	U UAUC -- A	gauggcacuuguggcuuaguagaaguugaaaaaggcguuuugccucaacuugAACAGCCCUAUGUGUUCAUC	- uugu ua ag aaaa gu	gaug gcac ggcu gu aaguuga ggc \	CUAC UGUG CCGA CA uucaacu ccg u	U UAUC -- Ag ---- uu	aagauggcacuuguggcuuaguagaaguugaaaaaggcguuuugccucaacuugAACAGCCCUAUGUGUUCAUCaa	aa - uugu ua ag aaaa gu	gaug gcac ggcu gu aaguuga ggc \	CUAC UGUG CCGA CA uucaacu ccg u	aa U UAUC -- Ag ---- uu	20	72	76	2	0	22	16	5	14	24	24	-23.2105	-24.5	0.45	0.4444	0.4211	0.25	0.3	0.15	0.3	0.25	0.1944	0.25	0.3056	0.2895	0.1842	0.2368	0.2895	4	4	4	-1	4
MN908947:405-480:41_22	MN908947:405-480	UUUGCCUCAACUUGAACAGCCC	u ua ag aaaa gu	ggcu gu aaguuga ggc	CCGA CA UUCAACU CCG	C -- AG ---- UU	uggcuuaguagaaguugaaaaaggcguUUUGCCUCAACUUGAACAGCCC	u ua ag aaaa gu	ggcu gu aaguuga ggc \	CCGA CA UUCAACU CCG U	C -- AG ---- UU	aagauggcacuuguggcuuaguagaaguugaaaaaggcguUUUGCCUCAACUUGAACAGCCCuauguguucaucaa	aa - uugu ua ag aaaa gu	gaug gcac ggcu gu aaguuga ggc \	cuac ugug CCGA CA UUCAACU CCG U	aa u uauC -- AG ---- UU	22	49	76	2	12	27	0	5	16	16	24	-15.7961	-24.5	0.5	0.449	0.4211	0.2273	0.3636	0.1364	0.2727	0.2857	0.2041	0.2449	0.2653	0.2895	0.1842	0.2368	0.2895	4	4	4	3	-1
MN908947:405-480:42_21	MN908947:405-480	UUGCCUCAACUUGAACAGCCC	u ua ag aaaa gu	ggcu gu aaguuga ggc	CCGA CA UUCAACU CCG	C -- AG ---- UU	uggcuuaguagaaguugaaaaaggcguuUUGCCUCAACUUGAACAGCCC	u ua ag aaaa gu	ggcu gu aaguuga ggc \	CCGA CA UUCAACU CCG u	C -- AG ---- UU	aagauggcacuuguggcuuaguagaaguugaaaaaggcguuUUGCCUCAACUUGAACAGCCCuauguguucaucaa	aa - uugu ua ag aaaa gu	gaug gcac ggcu gu aaguuga ggc \	cuac ugug CCGA CA UUCAACU CCG u	aa u uauC -- AG ---- UU	21	49	76	2	12	27	0	5	16	16	24	-15.7961	-24.5	0.5238	0.449	0.4211	0.2381	0.381	0.1429	0.2381	0.2857	0.2041	0.2449	0.2653	0.2895	0.1842	0.2368	0.2895	4	4	4	3	-1
MN908947:405-480:10_24	MN908947:405-480	CUUGUGGCUUAGUAGAAGUUGAAA	UUGU UA AG AA	C GGCU GU AAGUUGA	g ccga ca uucaacu	uauc -- ag --	CUUGUGGCUUAGUAGAAGUUGAAAaaggcguuuugccucaacuugaacagcccuaug	UUGU UA AG AAaa gu	C GGCU GU AAGUUGA ggc \	g ccga ca uucaacu ccg u	uauc -- ag ---- uu	aagauggcaCUUGUGGCUUAGUAGAAGUUGAAAaaggcguuuugccucaacuugaacagcccuauguguucaucaa	aa - UUGU UA AG AAaa gu	gaug gcaC GGCU GU AAGUUGA ggc \	cuac ugug ccga ca uucaacu ccg u	aa u uauc -- ag ---- uu	24	57	76	2	8	24	6	5	14	17	24	-18.375	-24.5	0.375	0.4386	0.4211	0.2917	0.0833	0.2917	0.3333	0.2632	0.193	0.2456	0.2982	0.2895	0.1842	0.2368	0.2895	4	4	4	1	2
MN908947:405-480:12_22	MN908947:405-480	UGUGGCUUAGUAGAAGUUGAAA	UGU UA AG AA	GGCU GU AAGUUGA	ccga ca uucaacu	auc -- ag --	UGUGGCUUAGUAGAAGUUGAAAaaggcguuuugccucaacuugaacagcccua	UGU UA AG AAaa gu	GGCU GU AAGUUGA ggc \	ccga ca uucaacu ccg u	auc -- ag ---- uu	aagauggcacuUGUGGCUUAGUAGAAGUUGAAAaaggcguuuugccucaacuugaacagcccuauguguucaucaa	aa - uUGU UA AG AAaa gu	gaug gcac GGCU GU AAGUUGA ggc \	cuac ugug ccga ca uucaacu ccg u	aa u uauc -- ag ---- uu	22	53	76	2	10	22	6	5	13	16	24	-17.0855	-24.5	0.3636	0.434	0.4211	0.3182	0.0455	0.3182	0.3182	0.283	0.1887	0.2453	0.283	0.2895	0.1842	0.2368	0.2895	3	4	4	1	2
MN908947:405-480:52_21	MN908947:405-480	UUGAACAGCCCUAUGUGUUCA	- uugu ua ag	ug gcac ggcu gu aa	AC UGUG CCGA CA UU	U UAUC -- AG	uggcacuuguggcuuaguagaaguugaaaaaggcguuuugccucaacUUGAACAGCCCUAUGUGUUCA	- uugu ua ag aaaa gu	ug gcac ggcu gu aaguuga ggc \	AC UGUG CCGA CA UUcaacu ccg u	U UAUC -- AG ---- uu	aagauggcacuuguggcuuaguagaaguugaaaaaggcguuuugccucaacUUGAACAGCCCUAUGUGUUCAucaa	aa - uugu ua ag aaaa gu	gaug gcac ggcu gu aaguuga ggc \	cuAC UGUG CCGA CA UUcaacu ccg u	aa U UAUC -- AG ---- uu	21	68	76	2	2	23	13	5	14	22	24	-21.9211	-24.5	0.4286	0.4412	0.4211	0.2381	0.2381	0.1905	0.3333	0.25	0.1912	0.25	0.3088	0.2895	0.1842	0.2368	0.2895	4	4	4	-1	4
MN908947:405-480:52_22	MN908947:405-480	UUGAACAGCCCUAUGUGUUCAU	- uugu ua ag	aug gcac ggcu gu aa	UAC UGUG CCGA CA UU	U UAUC -- AG	auggcacuuguggcuuaguagaaguugaaaaaggcguuuugccucaacUUGAACAGCCCUAUGUGUUCAU	- uugu ua ag aaaa gu	aug gcac ggcu gu aaguuga ggc \	UAC UGUG CCGA CA UUcaacu ccg u	U UAUC -- AG ---- uu	aagauggcacuuguggcuuaguagaaguugaaaaaggcguuuugccucaacUUGAACAGCCCUAUGUGUUCAUcaa	aa - uugu ua ag aaaa gu	gaug gcac ggcu gu aaguuga ggc \	cUAC UGUG CCGA CA UUcaacu ccg u	aa U UAUC -- AG ---- uu	22	70	76	2	1	24	13	5	15	23	24	-22.5658	-24.5	0.4091	0.4286	0.4211	0.2273	0.2273	0.1818	0.3636	0.2571	0.1857	0.2429	0.3143	0.2895	0.1842	0.2368	0.2895	4	4	4	-1	4
MN908947:405-480:52_24	MN908947:405-480	UUGAACAGCCCUAUGUGUUCAUCA	a - uugu ua ag	gaug gcac ggcu gu aa	CUAC UGUG CCGA CA UU	A U UAUC -- AG	agauggcacuuguggcuuaguagaaguugaaaaaggcguuuugccucaacUUGAACAGCCCUAUGUGUUCAUCA	a - uugu ua ag aaaa gu	gaug gcac ggcu gu aaguuga ggc \	CUAC UGUG CCGA CA UUcaacu ccg u	A U UAUC -- AG ---- uu	aagauggcacuuguggcuuaguagaaguugaaaaaggcguuuugccucaacUUGAACAGCCCUAUGUGUUCAUCAa	aa - uugu ua ag aaaa gu	gaug gcac ggcu gu aaguuga ggc \	CUAC UGUG CCGA CA UUcaacu ccg u	aA U UAUC -- AG ---- uu	24	74	76	2	0	26	13	5	16	24	24	-23.8553	-24.5	0.4167	0.4324	0.4211	0.25	0.25	0.1667	0.3333	0.2703	0.1892	0.2432	0.2973	0.2895	0.1842	0.2368	0.2895	4	4	4	-1	4
MN908947:405-480:53_20	MN908947:405-480	UGAACAGCCCUAUGUGUUCA	- uugu ua ag	ug gcac ggcu gu a	AC UGUG CCGA CA U	U UAUC -- AG	uggcacuuguggcuuaguagaaguugaaaaaggcguuuugccucaacuUGAACAGCCCUAUGUGUUCA	- uugu ua ag aaaa gu	ug gcac ggcu gu aaguuga ggc \	AC UGUG CCGA CA Uucaacu ccg u	U UAUC -- AG ---- uu	aagauggcacuuguggcuuaguagaaguugaaaaaggcguuuugccucaacuUGAACAGCCCUAUGUGUUCAucaa	aa - uugu ua ag aaaa gu	gaug gcac ggcu gu aaguuga ggc \	cuAC UGUG CCGA CA Uucaacu ccg u	aa U UAUC -- AG ---- uu	20	68	76	2	2	22	14	5	13	22	24	-21.9211	-24.5	0.45	0.4412	0.4211	0.25	0.25	0.2	0.3	0.25	0.1912	0.25	0.3088	0.2895	0.1842	0.2368	0.2895	4	4	4	-1	4
MN908947:405-480:53_21	MN908947:405-480	UGAACAGCCCUAUGUGUUCAU	- uugu ua ag	aug gcac ggcu gu a	UAC UGUG CCGA CA U	U UAUC -- AG	auggcacuuguggcuuaguagaaguugaaaaaggcguuuugccucaacuUGAACAGCCCUAUGUGUUCAU	- uugu ua ag aaaa gu	aug gcac ggcu gu aaguuga ggc \	UAC UGUG CCGA CA Uucaacu ccg u	U UAUC -- AG ---- uu	aagauggcacuuguggcuuaguagaaguugaaaaaggcguuuugccucaacuUGAACAGCCCUAUGUGUUCAUcaa	aa - uugu ua ag aaaa gu	gaug gcac ggcu gu aaguuga ggc \	cUAC UGUG CCGA CA Uucaacu ccg u	aa U UAUC -- AG ---- uu	21	70	76	2	1	23	14	5	14	23	24	-22.5658	-24.5	0.4286	0.4286	0.4211	0.2381	0.2381	0.1905	0.3333	0.2571	0.1857	0.2429	0.3143	0.2895	0.1842	0.2368	0.2895	4	4	4	-1	4
MN908947:405-480:53_23	MN908947:405-480	UGAACAGCCCUAUGUGUUCAUCA	a - uugu ua ag	gaug gcac ggcu gu a	CUAC UGUG CCGA CA U	A U UAUC -- AG	agauggcacuuguggcuuaguagaaguugaaaaaggcguuuugccucaacuUGAACAGCCCUAUGUGUUCAUCA	a - uugu ua ag aaaa gu	gaug gcac ggcu gu aaguuga ggc \	CUAC UGUG CCGA CA Uucaacu ccg u	A U UAUC -- AG ---- uu	aagauggcacuuguggcuuaguagaaguugaaaaaggcguuuugccucaacuUGAACAGCCCUAUGUGUUCAUCAa	aa - uugu ua ag aaaa gu	gaug gcac ggcu gu aaguuga ggc \	CUAC UGUG CCGA CA Uucaacu ccg u	aA U UAUC -- AG ---- uu	23	74	76	2	0	25	14	5	15	24	24	-23.8553	-24.5	0.4348	0.4324	0.4211	0.2609	0.2609	0.1739	0.3043	0.2703	0.1892	0.2432	0.2973	0.2895	0.1842	0.2368	0.2895	4	4	4	-1	4
MN908947:405-480:9_20	MN908947:405-480	ACUUGUGGCUUAGUAGAAGU	UUGU UA AG	AC GGCU GU AAGU	ug ccga ca uuca	uauc -- ag	ACUUGUGGCUUAGUAGAAGUugaaaaaggcguuuugccucaacuugaacagcccuaugu	UUGU UA AG aaaa gu	AC GGCU GU AAGUuga ggc \	ug ccga ca uucaacu ccg u	uauc -- ag ---- uu	aagauggcACUUGUGGCUUAGUAGAAGUugaaaaaggcguuuugccucaacuugaacagcccuauguguucaucaa	aa - UUGU UA AG aaaa gu	gaug gcAC GGCU GU AAGUuga ggc \	cuac ugug ccga ca uucaacu ccg u	aa u uauc -- ag ---- uu	20	59	76	2	7	20	11	5	12	18	24	-19.0197	-24.5	0.4	0.4237	0.4211	0.25	0.1	0.3	0.35	0.2712	0.1864	0.2373	0.3051	0.2895	0.1842	0.2368	0.2895	4	4	4	1	4
MN908947:405-480:9_21	MN908947:405-480	ACUUGUGGCUUAGUAGAAGUU	UUGU UA AG	AC GGCU GU AAGUU	ug ccga ca uucaa	uauc -- ag	ACUUGUGGCUUAGUAGAAGUUgaaaaaggcguuuugccucaacuugaacagcccuaugu	UUGU UA AG aaaa gu	AC GGCU GU AAGUUga ggc \	ug ccga ca uucaacu ccg u	uauc -- ag ---- uu	aagauggcACUUGUGGCUUAGUAGAAGUUgaaaaaggcguuuugccucaacuugaacagcccuauguguucaucaa	aa - UUGU UA AG aaaa gu	gaug gcAC GGCU GU AAGUUga ggc \	cuac ugug ccga ca uucaacu ccg u	aa u uauc -- ag ---- uu	21	59	76	2	7	21	10	5	13	18	24	-19.0197	-24.5	0.381	0.4237	0.4211	0.2381	0.0952	0.2857	0.381	0.2712	0.1864	0.2373	0.3051	0.2895	0.1842	0.2368	0.2895	4	4	4	1	4
MN908947:405-480:9_23	MN908947:405-480	ACUUGUGGCUUAGUAGAAGUUGA	UUGU UA AG	AC GGCU GU AAGUUGA	ug ccga ca uucaacu	uauc -- ag	ACUUGUGGCUUAGUAGAAGUUGAaaaaggcguuuugccucaacuugaacagcccuaugu	UUGU UA AG aaaa gu	AC GGCU GU AAGUUGA ggc \	ug ccga ca uucaacu ccg u	uauc -- ag ---- uu	aagauggcACUUGUGGCUUAGUAGAAGUUGAaaaaggcguuuugccucaacuugaacagcccuauguguucaucaa	aa - UUGU UA AG aaaa gu	gaug gcAC GGCU GU AAGUUGA ggc \	cuac ugug ccga ca uucaacu ccg u	aa u uauc -- ag ---- uu	23	59	76	2	7	23	8	5	15	18	24	-19.0197	-24.5	0.3913	0.4237	0.4211	0.2609	0.087	0.3043	0.3478	0.2712	0.1864	0.2373	0.3051	0.2895	0.1842	0.2368	0.2895	4	4	4	1	4
MN908947:405-480:41_20	MN908947:405-480	UUUGCCUCAACUUGAACAGC	ua ag aaaa gu	gcu gu aaguuga ggc	CGA CA UUCAACU CCG	-- AG ---- UU	gcuuaguagaaguugaaaaaggcguUUUGCCUCAACUUGAACAGC	ua ag aaaa gu	gcu gu aaguuga ggc \	CGA CA UUCAACU CCG U	-- AG ---- UU	aagauggcacuuguggcuuaguagaaguugaaaaaggcguUUUGCCUCAACUUGAACAGCccuauguguucaucaa	aa - uugu ua ag aaaa gu	gaug gcac ggcu gu aaguuga ggc \	cuac ugug cCGA CA UUCAACU CCG U	aa u uauc -- AG ---- UU	20	45	76	2	14	25	0	5	15	15	24	-14.5066	-24.5	0.45	0.4222	0.4211	0.25	0.3	0.15	0.3	0.3111	0.1778	0.2444	0.2667	0.2895	0.1842	0.2368	0.2895	4	4	4	4	-1
MN908947:405-480:41_21	MN908947:405-480	UUUGCCUCAACUUGAACAGCC	ua ag aaaa gu	ggcu gu aaguuga ggc	CCGA CA UUCAACU CCG	-- AG ---- UU	ggcuuaguagaaguugaaaaaggcguUUUGCCUCAACUUGAACAGCC	ua ag aaaa gu	ggcu gu aaguuga ggc \	CCGA CA UUCAACU CCG U	-- AG ---- UU	aagauggcacuuguggcuuaguagaaguugaaaaaggcguUUUGCCUCAACUUGAACAGCCcuauguguucaucaa	aa - uugu ua ag aaaa gu	gaug gcac ggcu gu aaguuga ggc \	cuac ugug CCGA CA UUCAACU CCG U	aa u uauc -- AG ---- UU	21	47	76	2	13	26	0	5	16	16	24	-15.1513	-24.5	0.4762	0.4468	0.4211	0.2381	0.3333	0.1429	0.2857	0.2979	0.1915	0.2553	0.2553	0.2895	0.1842	0.2368	0.2895	4	4	4	4	-1
MN908947:405-480:42_20	MN908947:405-480	UUGCCUCAACUUGAACAGCC	ua ag aaaa gu	ggcu gu aaguuga ggc	CCGA CA UUCAACU CCG	-- AG ---- UU	ggcuuaguagaaguugaaaaaggcguuUUGCCUCAACUUGAACAGCC	ua ag aaaa gu	ggcu gu aaguuga ggc \	CCGA CA UUCAACU CCG u	-- AG ---- UU	aagauggcacuuguggcuuaguagaaguugaaaaaggcguuUUGCCUCAACUUGAACAGCCcuauguguucaucaa	aa - uugu ua ag aaaa gu	gaug gcac ggcu gu aaguuga ggc \	cuac ugug CCGA CA UUCAACU CCG u	aa u uauc -- AG ---- UU	20	47	76	2	13	26	0	5	16	16	24	-15.1513	-24.5	0.5	0.4468	0.4211	0.25	0.35	0.15	0.25	0.2979	0.1915	0.2553	0.2553	0.2895	0.1842	0.2368	0.2895	4	4	4	4	-1
MN908947:405-480:9_22	MN908947:405-480	ACUUGUGGCUUAGUAGAAGUUG	UUGU UA AG	AC GGCU GU AAGUUG	ug ccga ca uucaac	uauc -- ag	ACUUGUGGCUUAGUAGAAGUUGaaaaaggcguuuugccucaacuugaacagcccuaugu	UUGU UA AG aaaa gu	AC GGCU GU AAGUUGa ggc \	ug ccga ca uucaacu ccg u	uauc -- ag ---- uu	aagauggcACUUGUGGCUUAGUAGAAGUUGaaaaaggcguuuugccucaacuugaacagcccuauguguucaucaa	aa - UUGU UA AG aaaa gu	gaug gcAC GGCU GU AAGUUGa ggc \	cuac ugug ccga ca uucaacu ccg u	aa u uauc -- ag ---- uu	22	59	76	2	7	22	9	5	14	18	24	-19.0197	-24.5	0.4091	0.4237	0.4211	0.2273	0.0909	0.3182	0.3636	0.2712	0.1864	0.2373	0.3051	0.2895	0.1842	0.2368	0.2895	4	4	4	1	4
MN908947:405-480:52_20	MN908947:405-480	UUGAACAGCCCUAUGUGUUC	- uugu ua ag	g gcac ggcu gu aa	C UGUG CCGA CA UU	U UAUC -- AG	ggcacuuguggcuuaguagaaguugaaaaaggcguuuugccucaacUUGAACAGCCCUAUGUGUUC	- uugu ua ag aaaa gu	g gcac ggcu gu aaguuga ggc \	C UGUG CCGA CA UUcaacu ccg u	U UAUC -- AG ---- uu	aagauggcacuuguggcuuaguagaaguugaaaaaggcguuuugccucaacUUGAACAGCCCUAUGUGUUCaucaa	aa - uugu ua ag aaaa gu	gaug gcac ggcu gu aaguuga ggc \	cuaC UGUG CCGA CA UUcaacu ccg u	aa U UAUC -- AG ---- uu	20	66	76	2	3	22	13	5	13	21	24	-21.2763	-24.5	0.45	0.4545	0.4211	0.2	0.25	0.2	0.35	0.2424	0.197	0.2576	0.303	0.2895	0.1842	0.2368	0.2895	4	4	4	-1	4
MN908947:405-480:54_21	MN908947:405-480	GAACAGCCCUAUGUGUUCAUC	- uugu ua ag	gaug gcac ggcu gu	CUAC UGUG CCGA CA	U UAUC -- AG	gauggcacuuguggcuuaguagaaguugaaaaaggcguuuugccucaacuuGAACAGCCCUAUGUGUUCAUC	- uugu ua ag aaaa gu	gaug gcac ggcu gu aaguuga ggc \	CUAC UGUG CCGA CA uucaacu ccg u	U UAUC -- AG ---- uu	aagauggcacuuguggcuuaguagaaguugaaaaaggcguuuugccucaacuuGAACAGCCCUAUGUGUUCAUCaa	aa - uugu ua ag aaaa gu	gaug gcac ggcu gu aaguuga ggc \	CUAC UGUG CCGA CA uucaacu ccg u	aa U UAUC -- AG ---- uu	21	72	76	2	0	23	15	5	14	24	24	-23.2105	-24.5	0.4762	0.4444	0.4211	0.2381	0.2857	0.1905	0.2857	0.25	0.1944	0.25	0.3056	0.2895	0.1842	0.2368	0.2895	4	4	4	-1	4
MN908947:405-480:10_23	MN908947:405-480	CUUGUGGCUUAGUAGAAGUUGAA	UUGU UA AG A	C GGCU GU AAGUUGA	g ccga ca uucaacu	uauc -- ag -	CUUGUGGCUUAGUAGAAGUUGAAaaaggcguuuugccucaacuugaacagcccuaug	UUGU UA AG Aaaa gu	C GGCU GU AAGUUGA ggc \	g ccga ca uucaacu ccg u	uauc -- ag ---- uu	aagauggcaCUUGUGGCUUAGUAGAAGUUGAAaaaggcguuuugccucaacuugaacagcccuauguguucaucaa	aa - UUGU UA AG Aaaa gu	gaug gcaC GGCU GU AAGUUGA ggc \	cuac ugug ccga ca uucaacu ccg u	aa u uauc -- ag ---- uu	23	57	76	2	8	23	7	5	14	17	24	-18.375	-24.5	0.3913	0.4386	0.4211	0.2609	0.087	0.3043	0.3478	0.2632	0.193	0.2456	0.2982	0.2895	0.1842	0.2368	0.2895	4	4	4	1	3
MN908947:405-480:12_21	MN908947:405-480	UGUGGCUUAGUAGAAGUUGAA	UGU UA AG A	GGCU GU AAGUUGA	ccga ca uucaacu	auc -- ag -	UGUGGCUUAGUAGAAGUUGAAaaaggcguuuugccucaacuugaacagcccua	UGU UA AG Aaaa gu	GGCU GU AAGUUGA ggc \	ccga ca uucaacu ccg u	auc -- ag ---- uu	aagauggcacuUGUGGCUUAGUAGAAGUUGAAaaaggcguuuugccucaacuugaacagcccuauguguucaucaa	aa - uUGU UA AG Aaaa gu	gaug gcac GGCU GU AAGUUGA ggc \	cuac ugug ccga ca uucaacu ccg u	aa u uauc -- ag ---- uu	21	53	76	2	10	21	7	5	13	16	24	-17.0855	-24.5	0.381	0.434	0.4211	0.2857	0.0476	0.3333	0.3333	0.283	0.1887	0.2453	0.283	0.2895	0.1842	0.2368	0.2895	3	4	4	1	3
MN908947:405-480:52_23	MN908947:405-480	UUGAACAGCCCUAUGUGUUCAUC	- uugu ua ag	gaug gcac ggcu gu aa	CUAC UGUG CCGA CA UU	U UAUC -- AG	gauggcacuuguggcuuaguagaaguugaaaaaggcguuuugccucaacUUGAACAGCCCUAUGUGUUCAUC	- uugu ua ag aaaa gu	gaug gcac ggcu gu aaguuga ggc \	CUAC UGUG CCGA CA UUcaacu ccg u	U UAUC -- AG ---- uu	aagauggcacuuguggcuuaguagaaguugaaaaaggcguuuugccucaacUUGAACAGCCCUAUGUGUUCAUCaa	aa - uugu ua ag aaaa gu	gaug gcac ggcu gu aaguuga ggc \	CUAC UGUG CCGA CA UUcaacu ccg u	aa U UAUC -- AG ---- uu	23	72	76	2	0	25	13	5	16	24	24	-23.2105	-24.5	0.4348	0.4444	0.4211	0.2174	0.2609	0.1739	0.3478	0.25	0.1944	0.25	0.3056	0.2895	0.1842	0.2368	0.2895	4	4	4	-1	4
MN908947:405-480:53_22	MN908947:405-480	UGAACAGCCCUAUGUGUUCAUC	- uugu ua ag	gaug gcac ggcu gu a	CUAC UGUG CCGA CA U	U UAUC -- AG	gauggcacuuguggcuuaguagaaguugaaaaaggcguuuugccucaacuUGAACAGCCCUAUGUGUUCAUC	- uugu ua ag aaaa gu	gaug gcac ggcu gu aaguuga ggc \	CUAC UGUG CCGA CA Uucaacu ccg u	U UAUC -- AG ---- uu	aagauggcacuuguggcuuaguagaaguugaaaaaggcguuuugccucaacuUGAACAGCCCUAUGUGUUCAUCaa	aa - uugu ua ag aaaa gu	gaug gcac ggcu gu aaguuga ggc \	CUAC UGUG CCGA CA Uucaacu ccg u	aa U UAUC -- AG ---- uu	22	72	76	2	0	24	14	5	15	24	24	-23.2105	-24.5	0.4545	0.4444	0.4211	0.2273	0.2727	0.1818	0.3182	0.25	0.1944	0.25	0.3056	0.2895	0.1842	0.2368	0.2895	4	4	4	-1	4
MN908947:405-480:10_20	MN908947:405-480	CUUGUGGCUUAGUAGAAGUU	UUGU UA AG	C GGCU GU AAGUU	g ccga ca uucaa	uauc -- ag	CUUGUGGCUUAGUAGAAGUUgaaaaaggcguuuugccucaacuugaacagcccuaug	UUGU UA AG aaaa gu	C GGCU GU AAGUUga ggc \	g ccga ca uucaacu ccg u	uauc -- ag ---- uu	aagauggcaCUUGUGGCUUAGUAGAAGUUgaaaaaggcguuuugccucaacuugaacagcccuauguguucaucaa	aa - UUGU UA AG aaaa gu	gaug gcaC GGCU GU AAGUUga ggc \	cuac ugug ccga ca uucaacu ccg u	aa u uauc -- ag ---- uu	20	57	76	2	8	20	10	5	12	17	24	-18.375	-24.5	0.4	0.4386	0.4211	0.2	0.1	0.3	0.4	0.2632	0.193	0.2456	0.2982	0.2895	0.1842	0.2368	0.2895	4	4	4	1	4
MN908947:405-480:10_22	MN908947:405-480	CUUGUGGCUUAGUAGAAGUUGA	UUGU UA AG	C GGCU GU AAGUUGA	g ccga ca uucaacu	uauc -- ag	CUUGUGGCUUAGUAGAAGUUGAaaaaggcguuuugccucaacuugaacagcccuaug	UUGU UA AG aaaa gu	C GGCU GU AAGUUGA ggc \	g ccga ca uucaacu ccg u	uauc -- ag ---- uu	aagauggcaCUUGUGGCUUAGUAGAAGUUGAaaaaggcguuuugccucaacuugaacagcccuauguguucaucaa	aa - UUGU UA AG aaaa gu	gaug gcaC GGCU GU AAGUUGA ggc \	cuac ugug ccga ca uucaacu ccg u	aa u uauc -- ag ---- uu	22	57	76	2	8	22	8	5	14	17	24	-18.375	-24.5	0.4091	0.4386	0.4211	0.2273	0.0909	0.3182	0.3636	0.2632	0.193	0.2456	0.2982	0.2895	0.1842	0.2368	0.2895	4	4	4	1	4
MN908947:405-480:12_20	MN908947:405-480	UGUGGCUUAGUAGAAGUUGA	UGU UA AG	GGCU GU AAGUUGA	ccga ca uucaacu	auc -- ag	UGUGGCUUAGUAGAAGUUGAaaaaggcguuuugccucaacuugaacagcccua	UGU UA AG aaaa gu	GGCU GU AAGUUGA ggc \	ccga ca uucaacu ccg u	auc -- ag ---- uu	aagauggcacuUGUGGCUUAGUAGAAGUUGAaaaaggcguuuugccucaacuugaacagcccuauguguucaucaa	aa - uUGU UA AG aaaa gu	gaug gcac GGCU GU AAGUUGA ggc \	cuac ugug ccga ca uucaacu ccg u	aa u uauc -- ag ---- uu	20	53	76	2	10	20	8	5	13	16	24	-17.0855	-24.5	0.4	0.434	0.4211	0.25	0.05	0.35	0.35	0.283	0.1887	0.2453	0.283	0.2895	0.1842	0.2368	0.2895	3	4	4	1	4
MN908947:405-480:10_21	MN908947:405-480	CUUGUGGCUUAGUAGAAGUUG	UUGU UA AG	C GGCU GU AAGUUG	g ccga ca uucaac	uauc -- ag	CUUGUGGCUUAGUAGAAGUUGaaaaaggcguuuugccucaacuugaacagcccuaug	UUGU UA AG aaaa gu	C GGCU GU AAGUUGa ggc \	g ccga ca uucaacu ccg u	uauc -- ag ---- uu	aagauggcaCUUGUGGCUUAGUAGAAGUUGaaaaaggcguuuugccucaacuugaacagcccuauguguucaucaa	aa - UUGU UA AG aaaa gu	gaug gcaC GGCU GU AAGUUGa ggc \	cuac ugug ccga ca uucaacu ccg u	aa u uauc -- ag ---- uu	21	57	76	2	8	21	9	5	13	17	24	-18.375	-24.5	0.4286	0.4386	0.4211	0.1905	0.0952	0.3333	0.381	0.2632	0.193	0.2456	0.2982	0.2895	0.1842	0.2368	0.2895	4	4	4	1	4
MN908947:405-480:11_20	MN908947:405-480	UUGUGGCUUAGUAGAAGUUG	UUGU UA AG	GGCU GU AAGUUG	ccga ca uucaac	uauc -- ag	UUGUGGCUUAGUAGAAGUUGaaaaaggcguuuugccucaacuugaacagcccuau	UUGU UA AG aaaa gu	GGCU GU AAGUUGa ggc \	ccga ca uucaacu ccg u	uauc -- ag ---- uu	aagauggcacUUGUGGCUUAGUAGAAGUUGaaaaaggcguuuugccucaacuugaacagcccuauguguucaucaa	aa - UUGU UA AG aaaa gu	gaug gcac GGCU GU AAGUUGa ggc \	cuac ugug ccga ca uucaacu ccg u	aa u uauc -- ag ---- uu	20	55	76	2	9	20	9	5	12	16	24	-17.7303	-24.5	0.4	0.4182	0.4211	0.2	0.05	0.35	0.4	0.2727	0.1818	0.2364	0.3091	0.2895	0.1842	0.2368	0.2895	4	4	4	1	4
MN908947:405-480:11_21	MN908947:405-480	UUGUGGCUUAGUAGAAGUUGA	UUGU UA AG	GGCU GU AAGUUGA	ccga ca uucaacu	uauc -- ag	UUGUGGCUUAGUAGAAGUUGAaaaaggcguuuugccucaacuugaacagcccuau	UUGU UA AG aaaa gu	GGCU GU AAGUUGA ggc \	ccga ca uucaacu ccg u	uauc -- ag ---- uu	aagauggcacUUGUGGCUUAGUAGAAGUUGAaaaaggcguuuugccucaacuugaacagcccuauguguucaucaa	aa - UUGU UA AG aaaa gu	gaug gcac GGCU GU AAGUUGA ggc \	cuac ugug ccga ca uucaacu ccg u	aa u uauc -- ag ---- uu	21	55	76	2	9	21	8	5	13	16	24	-17.7303	-24.5	0.381	0.4182	0.4211	0.2381	0.0476	0.3333	0.381	0.2727	0.1818	0.2364	0.3091	0.2895	0.1842	0.2368	0.2895	4	4	4	1	4
MN908947:405-480:11_22	MN908947:405-480	UUGUGGCUUAGUAGAAGUUGAA	UUGU UA AG A	GGCU GU AAGUUGA	ccga ca uucaacu	uauc -- ag -	UUGUGGCUUAGUAGAAGUUGAAaaaggcguuuugccucaacuugaacagcccuau	UUGU UA AG Aaaa gu	GGCU GU AAGUUGA ggc \	ccga ca uucaacu ccg u	uauc -- ag ---- uu	aagauggcacUUGUGGCUUAGUAGAAGUUGAAaaaggcguuuugccucaacuugaacagcccuauguguucaucaa	aa - UUGU UA AG Aaaa gu	gaug gcac GGCU GU AAGUUGA ggc \	cuac ugug ccga ca uucaacu ccg u	aa u uauc -- ag ---- uu	22	55	76	2	9	22	7	5	13	16	24	-17.7303	-24.5	0.3636	0.4182	0.4211	0.2727	0.0455	0.3182	0.3636	0.2727	0.1818	0.2364	0.3091	0.2895	0.1842	0.2368	0.2895	4	4	4	1	3
MN908947:405-480:11_23	MN908947:405-480	UUGUGGCUUAGUAGAAGUUGAAA	UUGU UA AG AA	GGCU GU AAGUUGA	ccga ca uucaacu	uauc -- ag --	UUGUGGCUUAGUAGAAGUUGAAAaaggcguuuugccucaacuugaacagcccuau	UUGU UA AG AAaa gu	GGCU GU AAGUUGA ggc \	ccga ca uucaacu ccg u	uauc -- ag ---- uu	aagauggcacUUGUGGCUUAGUAGAAGUUGAAAaaggcguuuugccucaacuugaacagcccuauguguucaucaa	aa - UUGU UA AG AAaa gu	gaug gcac GGCU GU AAGUUGA ggc \	cuac ugug ccga ca uucaacu ccg u	aa u uauc -- ag ---- uu	23	55	76	2	9	23	6	5	13	16	24	-17.7303	-24.5	0.3478	0.4182	0.4211	0.3043	0.0435	0.3043	0.3478	0.2727	0.1818	0.2364	0.3091	0.2895	0.1842	0.2368	0.2895	4	4	4	1	2
MN908947:405-480:11_24	MN908947:405-480	UUGUGGCUUAGUAGAAGUUGAAAA	UUGU UA AG AAA	GGCU GU AAGUUGA	ccga ca uucaacu	uauc -- ag ---	UUGUGGCUUAGUAGAAGUUGAAAAaggcguuuugccucaacuugaacagcccuau	UUGU UA AG AAAa gu	GGCU GU AAGUUGA ggc \	ccga ca uucaacu ccg u	uauc -- ag ---- uu	aagauggcacUUGUGGCUUAGUAGAAGUUGAAAAaggcguuuugccucaacuugaacagcccuauguguucaucaa	aa - UUGU UA AG AAAa gu	gaug gcac GGCU GU AAGUUGA ggc \	cuac ugug ccga ca uucaacu ccg u	aa u uauc -- ag ---- uu	24	55	76	2	9	24	5	5	13	16	24	-17.7303	-24.5	0.3333	0.4182	0.4211	0.3333	0.0417	0.2917	0.3333	0.2727	0.1818	0.2364	0.3091	0.2895	0.1842	0.2368	0.2895	4	4	4	1	1
MN908947:476-557:14_20	MN908947:476-557	AUGCUCGAACUGCACCUCAU	-- A-- - UCA-	AUGC UCGA CUGC ACC U	uacg agcu gacg ugg g	ga caa a ucga	AUGCUCGAACUGCACCUCAUggucauguuaugguugagcugguagcagaacucgaaggcau	-- A-- - UCA- gg g	AUGC UCGA CUGC ACC U ucau \	uacg agcu gacg ugg g ggua u	ga caa a ucga uu u	aucaaacguucggAUGCUCGAACUGCACCUCAUggucauguuaugguugagcugguagcagaacucgaaggcauucaguacg	aucaaa uc- -- A-- - UCA- gg g	cgu ggAUGC UCGA CUGC ACC U ucau \	gca cuuacg agcu gacg ugg g ggua u	------ uga ga caa a ucga uu u	20	61	82	6	8	26	7	3	16	20	25	-15.6963	-21.1	0.5	0.4918	0.4878	0.25	0.35	0.15	0.25	0.2459	0.2131	0.2787	0.2623	0.2561	0.2195	0.2683	0.2561	4	4	4	3	2
MN908947:476-557:14_21	MN908947:476-557	AUGCUCGAACUGCACCUCAUG	-- A-- - UCA- G	AUGC UCGA CUGC ACC U	uacg agcu gacg ugg g	ga caa a ucga u	AUGCUCGAACUGCACCUCAUGgucauguuaugguugagcugguagcagaacucgaaggcau	-- A-- - UCA- Gg g	AUGC UCGA CUGC ACC U ucau \	uacg agcu gacg ugg g ggua u	ga caa a ucga uu u	aucaaacguucggAUGCUCGAACUGCACCUCAUGgucauguuaugguugagcugguagcagaacucgaaggcauucaguacg	aucaaa uc- -- A-- - UCA- Gg g	cgu ggAUGC UCGA CUGC ACC U ucau \	gca cuuacg agcu gacg ugg g ggua u	------ uga ga caa a ucga uu u	21	61	82	6	8	27	6	3	16	20	25	-15.6963	-21.1	0.5238	0.4918	0.4878	0.2381	0.3333	0.1905	0.2381	0.2459	0.2131	0.2787	0.2623	0.2561	0.2195	0.2683	0.2561	4	4	4	3	1
MN908947:476-557:14_22	MN908947:476-557	AUGCUCGAACUGCACCUCAUGG	-- A-- - UCA- GG	AUGC UCGA CUGC ACC U	uacg agcu gacg ugg g	ga caa a ucga uu	AUGCUCGAACUGCACCUCAUGGucauguuaugguugagcugguagcagaacucgaaggcau	-- A-- - UCA- GG g	AUGC UCGA CUGC ACC U ucau \	uacg agcu gacg ugg g ggua u	ga caa a ucga uu u	aucaaacguucggAUGCUCGAACUGCACCUCAUGGucauguuaugguugagcugguagcagaacucgaaggcauucaguacg	aucaaa uc- -- A-- - UCA- GG g	cgu ggAUGC UCGA CUGC ACC U ucau \	gca cuuacg agcu gacg ugg g ggua u	------ uga ga caa a ucga uu u	22	61	82	6	8	28	5	3	16	20	25	-15.6963	-21.1	0.5455	0.4918	0.4878	0.2273	0.3182	0.2273	0.2273	0.2459	0.2131	0.2787	0.2623	0.2561	0.2195	0.2683	0.2561	4	4	4	3	1
MN908947:476-557:15_20	MN908947:476-557	UGCUCGAACUGCACCUCAUG	-- A-- - UCA- G	UGC UCGA CUGC ACC U	acg agcu gacg ugg g	ga caa a ucga u	UGCUCGAACUGCACCUCAUGgucauguuaugguugagcugguagcagaacucgaaggca	-- A-- - UCA- Gg g	UGC UCGA CUGC ACC U ucau \	acg agcu gacg ugg g ggua u	ga caa a ucga uu u	aucaaacguucggaUGCUCGAACUGCACCUCAUGgucauguuaugguugagcugguagcagaacucgaaggcauucaguacg	aucaaa uc- -- A-- - UCA- Gg g	cgu ggaUGC UCGA CUGC ACC U ucau \	gca cuuacg agcu gacg ugg g ggua u	------ uga ga caa a ucga uu u	20	59	82	6	9	26	6	3	15	19	25	-15.1817	-21.1	0.55	0.5085	0.4878	0.2	0.35	0.2	0.25	0.2373	0.2203	0.2881	0.2542	0.2561	0.2195	0.2683	0.2561	4	4	4	3	1
MN908947:476-557:15_21	MN908947:476-557	UGCUCGAACUGCACCUCAUGG	-- A-- - UCA- GG	UGC UCGA CUGC ACC U	acg agcu gacg ugg g	ga caa a ucga uu	UGCUCGAACUGCACCUCAUGGucauguuaugguugagcugguagcagaacucgaaggca	-- A-- - UCA- GG g	UGC UCGA CUGC ACC U ucau \	acg agcu gacg ugg g ggua u	ga caa a ucga uu u	aucaaacguucggaUGCUCGAACUGCACCUCAUGGucauguuaugguugagcugguagcagaacucgaaggcauucaguacg	aucaaa uc- -- A-- - UCA- GG g	cgu ggaUGC UCGA CUGC ACC U ucau \	gca cuuacg agcu gacg ugg g ggua u	------ uga ga caa a ucga uu u	21	59	82	6	9	27	5	3	15	19	25	-15.1817	-21.1	0.5714	0.5085	0.4878	0.1905	0.3333	0.2381	0.2381	0.2373	0.2203	0.2881	0.2542	0.2561	0.2195	0.2683	0.2561	4	4	4	3	1
MN908947:476-557:12_22	MN908947:476-557	GGAUGCUCGAACUGCACCUCAU	-- A-- - UCA-	GGAUGC UCGA CUGC ACC U	cuuacg agcu gacg ugg g	ga caa a ucga	GGAUGCUCGAACUGCACCUCAUggucauguuaugguugagcugguagcagaacucgaaggcauuc	-- A-- - UCA- gg g	GGAUGC UCGA CUGC ACC U ucau \	cuuacg agcu gacg ugg g ggua u	ga caa a ucga uu u	aucaaacguucGGAUGCUCGAACUGCACCUCAUggucauguuaugguugagcugguagcagaacucgaaggcauucaguacg	aucaaa uc- -- A-- - UCA- gg g	cgu GGAUGC UCGA CUGC ACC U ucau \	gca cuuacg agcu gacg ugg g ggua u	------ uga ga caa a ucga uu u	22	65	82	6	6	28	7	3	18	22	25	-16.7256	-21.1	0.5455	0.5077	0.4878	0.2273	0.3182	0.2273	0.2273	0.2308	0.2154	0.2923	0.2615	0.2561	0.2195	0.2683	0.2561	4	4	4	3	2
MN908947:476-557:12_23	MN908947:476-557	GGAUGCUCGAACUGCACCUCAUG	-- A-- - UCA- G	GGAUGC UCGA CUGC ACC U	cuuacg agcu gacg ugg g	ga caa a ucga u	GGAUGCUCGAACUGCACCUCAUGgucauguuaugguugagcugguagcagaacucgaaggcauuc	-- A-- - UCA- Gg g	GGAUGC UCGA CUGC ACC U ucau \	cuuacg agcu gacg ugg g ggua u	ga caa a ucga uu u	aucaaacguucGGAUGCUCGAACUGCACCUCAUGgucauguuaugguugagcugguagcagaacucgaaggcauucaguacg	aucaaa uc- -- A-- - UCA- Gg g	cgu GGAUGC UCGA CUGC ACC U ucau \	gca cuuacg agcu gacg ugg g ggua u	------ uga ga caa a ucga uu u	23	65	82	6	6	29	6	3	18	22	25	-16.7256	-21.1	0.5652	0.5077	0.4878	0.2174	0.3043	0.2609	0.2174	0.2308	0.2154	0.2923	0.2615	0.2561	0.2195	0.2683	0.2561	4	4	4	3	1
MN908947:476-557:12_24	MN908947:476-557	GGAUGCUCGAACUGCACCUCAUGG	-- A-- - UCA- GG	GGAUGC UCGA CUGC ACC U	cuuacg agcu gacg ugg g	ga caa a ucga uu	GGAUGCUCGAACUGCACCUCAUGGucauguuaugguugagcugguagcagaacucgaaggcauuc	-- A-- - UCA- GG g	GGAUGC UCGA CUGC ACC U ucau \	cuuacg agcu gacg ugg g ggua u	ga caa a ucga uu u	aucaaacguucGGAUGCUCGAACUGCACCUCAUGGucauguuaugguugagcugguagcagaacucgaaggcauucaguacg	aucaaa uc- -- A-- - UCA- GG g	cgu GGAUGC UCGA CUGC ACC U ucau \	gca cuuacg agcu gacg ugg g ggua u	------ uga ga caa a ucga uu u	24	65	82	6	6	30	5	3	18	22	25	-16.7256	-21.1	0.5833	0.5077	0.4878	0.2083	0.2917	0.2917	0.2083	0.2308	0.2154	0.2923	0.2615	0.2561	0.2195	0.2683	0.2561	4	4	4	3	1
MN908947:476-557:13_21	MN908947:476-557	GAUGCUCGAACUGCACCUCAU	-- A-- - UCA-	GAUGC UCGA CUGC ACC U	uuacg agcu gacg ugg g	ga caa a ucga	GAUGCUCGAACUGCACCUCAUggucauguuaugguugagcugguagcagaacucgaaggcauu	-- A-- - UCA- gg g	GAUGC UCGA CUGC ACC U ucau \	uuacg agcu gacg ugg g ggua u	ga caa a ucga uu u	aucaaacguucgGAUGCUCGAACUGCACCUCAUggucauguuaugguugagcugguagcagaacucgaaggcauucaguacg	aucaaa uc- -- A-- - UCA- gg g	cgu gGAUGC UCGA CUGC ACC U ucau \	gca cuuacg agcu gacg ugg g ggua u	------ uga ga caa a ucga uu u	21	63	82	6	7	27	7	3	17	21	25	-16.211	-21.1	0.5238	0.4921	0.4878	0.2381	0.3333	0.1905	0.2381	0.2381	0.2063	0.2857	0.2698	0.2561	0.2195	0.2683	0.2561	4	4	4	3	2
MN908947:476-557:13_22	MN908947:476-557	GAUGCUCGAACUGCACCUCAUG	-- A-- - UCA- G	GAUGC UCGA CUGC ACC U	uuacg agcu gacg ugg g	ga caa a ucga u	GAUGCUCGAACUGCACCUCAUGgucauguuaugguugagcugguagcagaacucgaaggcauu	-- A-- - UCA- Gg g	GAUGC UCGA CUGC ACC U ucau \	uuacg agcu gacg ugg g ggua u	ga caa a ucga uu u	aucaaacguucgGAUGCUCGAACUGCACCUCAUGgucauguuaugguugagcugguagcagaacucgaaggcauucaguacg	aucaaa uc- -- A-- - UCA- Gg g	cgu gGAUGC UCGA CUGC ACC U ucau \	gca cuuacg agcu gacg ugg g ggua u	------ uga ga caa a ucga uu u	22	63	82	6	7	28	6	3	17	21	25	-16.211	-21.1	0.5455	0.4921	0.4878	0.2273	0.3182	0.2273	0.2273	0.2381	0.2063	0.2857	0.2698	0.2561	0.2195	0.2683	0.2561	4	4	4	3	1
MN908947:476-557:13_23	MN908947:476-557	GAUGCUCGAACUGCACCUCAUGG	-- A-- - UCA- GG	GAUGC UCGA CUGC ACC U	uuacg agcu gacg ugg g	ga caa a ucga uu	GAUGCUCGAACUGCACCUCAUGGucauguuaugguugagcugguagcagaacucgaaggcauu	-- A-- - UCA- GG g	GAUGC UCGA CUGC ACC U ucau \	uuacg agcu gacg ugg g ggua u	ga caa a ucga uu u	aucaaacguucgGAUGCUCGAACUGCACCUCAUGGucauguuaugguugagcugguagcagaacucgaaggcauucaguacg	aucaaa uc- -- A-- - UCA- GG g	cgu gGAUGC UCGA CUGC ACC U ucau \	gca cuuacg agcu gacg ugg g ggua u	------ uga ga caa a ucga uu u	23	63	82	6	7	29	5	3	17	21	25	-16.211	-21.1	0.5652	0.4921	0.4878	0.2174	0.3043	0.2609	0.2174	0.2381	0.2063	0.2857	0.2698	0.2561	0.2195	0.2683	0.2561	4	4	4	3	1
MN908947:476-557:57_24	MN908947:476-557	AGCAGAACUCGAAGGCAUUCAGUA	uc- -- a-- -	u ggaugc ucga cugc	A CUUACG AGCU GACG	UGA GA CAA A	uucggaugcucgaacugcaccucauggucauguuaugguugagcugguAGCAGAACUCGAAGGCAUUCAGUA	uc- -- a-- - uca- gg g	u ggaugc ucga cugc acc u ucau \	A CUUACG AGCU GACG ugg g ggua u	UGA GA CAA A ucga uu u	aucaaacguucggaugcucgaacugcaccucauggucauguuaugguugagcugguAGCAGAACUCGAAGGCAUUCAGUAcg	aucaaa uc- -- a-- - uca- gg g	cgu ggaugc ucga cugc acc u ucau \	gcA CUUACG AGCU GACG ugg g ggua u	------ UGA GA CAA A ucga uu u	24	72	82	6	2	24	15	3	15	23	25	-18.5268	-21.1	0.4583	0.4861	0.4878	0.375	0.2083	0.25	0.1667	0.2361	0.2083	0.2778	0.2778	0.2561	0.2195	0.2683	0.2561	3	4	4	-1	4
MN908947:476-557:59_22	MN908947:476-557	CAGAACUCGAAGGCAUUCAGUA	uc- -- a--	u ggaugc ucga cug	A CUUACG AGCU GAC	UGA GA CAA	uucggaugcucgaacugcaccucauggucauguuaugguugagcugguagCAGAACUCGAAGGCAUUCAGUA	uc- -- a-- - uca- gg g	u ggaugc ucga cugc acc u ucau \	A CUUACG AGCU GACg ugg g ggua u	UGA GA CAA a ucga uu u	aucaaacguucggaugcucgaacugcaccucauggucauguuaugguugagcugguagCAGAACUCGAAGGCAUUCAGUAcg	aucaaa uc- -- a-- - uca- gg g	cgu ggaugc ucga cugc acc u ucau \	gcA CUUACG AGCU GACg ugg g ggua u	------ UGA GA CAA a ucga uu u	22	72	82	6	2	22	17	3	14	23	25	-18.5268	-21.1	0.4545	0.4861	0.4878	0.3636	0.2273	0.2273	0.1818	0.2361	0.2083	0.2778	0.2778	0.2561	0.2195	0.2683	0.2561	3	4	4	-1	4
MN908947:476-557:58_22	MN908947:476-557	GCAGAACUCGAAGGCAUUCAGU	uc- -- a--	ggaugc ucga cugc	CUUACG AGCU GACG	UGA GA CAA	ucggaugcucgaacugcaccucauggucauguuaugguugagcugguaGCAGAACUCGAAGGCAUUCAGU	uc- -- a-- - uca- gg g	ggaugc ucga cugc acc u ucau \	CUUACG AGCU GACG ugg g ggua u	UGA GA CAA a ucga uu u	aucaaacguucggaugcucgaacugcaccucauggucauguuaugguugagcugguaGCAGAACUCGAAGGCAUUCAGUacg	aucaaa uc- -- a-- - uca- gg g	cgu ggaugc ucga cugc acc u ucau \	gca CUUACG AGCU GACG ugg g ggua u	------ UGA GA CAA a ucga uu u	22	70	82	6	3	22	16	3	14	22	25	-18.0122	-21.1	0.5	0.5	0.4878	0.3182	0.2273	0.2727	0.1818	0.2286	0.2143	0.2857	0.2714	0.2561	0.2195	0.2683	0.2561	3	4	4	-1	4
MN908947:476-557:11_23	MN908947:476-557	CGGAUGCUCGAACUGCACCUCAU	C- -- A-- - UCA-	GGAUGC UCGA CUGC ACC U	cuuacg agcu gacg ugg g	ga ga caa a ucga	CGGAUGCUCGAACUGCACCUCAUggucauguuaugguugagcugguagcagaacucgaaggcauucag	C- -- A-- - UCA- gg g	GGAUGC UCGA CUGC ACC U ucau \	cuuacg agcu gacg ugg g ggua u	ga ga caa a ucga uu u	aucaaacguuCGGAUGCUCGAACUGCACCUCAUggucauguuaugguugagcugguagcagaacucgaaggcauucaguacg	aucaaa uC- -- A-- - UCA- gg g	cgu GGAUGC UCGA CUGC ACC U ucau \	gca cuuacg agcu gacg ugg g ggua u	------ uga ga caa a ucga uu u	23	68	82	6	4	30	7	3	18	22	25	-17.4976	-21.1	0.5652	0.5147	0.4878	0.2174	0.3478	0.2174	0.2174	0.2353	0.2206	0.2941	0.25	0.2561	0.2195	0.2683	0.2561	4	4	4	1	2
MN908947:476-557:11_24	MN908947:476-557	CGGAUGCUCGAACUGCACCUCAUG	C- -- A-- - UCA- G	GGAUGC UCGA CUGC ACC U	cuuacg agcu gacg ugg g	ga ga caa a ucga u	CGGAUGCUCGAACUGCACCUCAUGgucauguuaugguugagcugguagcagaacucgaaggcauucag	C- -- A-- - UCA- Gg g	GGAUGC UCGA CUGC ACC U ucau \	cuuacg agcu gacg ugg g ggua u	ga ga caa a ucga uu u	aucaaacguuCGGAUGCUCGAACUGCACCUCAUGgucauguuaugguugagcugguagcagaacucgaaggcauucaguacg	aucaaa uC- -- A-- - UCA- Gg g	cgu GGAUGC UCGA CUGC ACC U ucau \	gca cuuacg agcu gacg ugg g ggua u	------ uga ga caa a ucga uu u	24	68	82	6	4	31	6	3	18	22	25	-17.4976	-21.1	0.5833	0.5147	0.4878	0.2083	0.3333	0.25	0.2083	0.2353	0.2206	0.2941	0.25	0.2561	0.2195	0.2683	0.2561	4	4	4	1	1
MN908947:476-557:42_24	MN908947:476-557	UAUGGUUGAGCUGGUAGCAGAACU	a-- - uca- gg g	a cugc acc u ucau	U GACG UGG G GGUA	CAA A UCGA UU U	aacugcaccucauggucauguUAUGGUUGAGCUGGUAGCAGAACU	a-- - uca- gg g	a cugc acc u ucau \	U GACG UGG G GGUA u	CAA A UCGA UU U	aucaaacguucggaugcucgaacugcaccucauggucauguUAUGGUUGAGCUGGUAGCAGAACUcgaaggcauucaguacg	aucaaa uc- -- a-- - uca- gg g	cgu ggaugc ucga cugc acc u ucau \	gca cuuacg agcU GACG UGG G GGUA u	------ uga ga CAA A UCGA UU U	24	45	82	6	17	24	0	3	13	13	25	-11.5793	-21.1	0.4583	0.4667	0.4878	0.25	0.125	0.3333	0.2917	0.2444	0.2	0.2667	0.2889	0.2561	0.2195	0.2683	0.2561	4	4	4	3	-1
MN908947:476-557:44_22	MN908947:476-557	UGGUUGAGCUGGUAGCAGAACU	a-- - uca- gg	a cugc acc u uca	U GACG UGG G GGU	CAA A UCGA UU	aacugcaccucauggucauguuaUGGUUGAGCUGGUAGCAGAACU	a-- - uca- gg g	a cugc acc u ucau \	U GACG UGG G GGUa u	CAA A UCGA UU u	aucaaacguucggaugcucgaacugcaccucauggucauguuaUGGUUGAGCUGGUAGCAGAACUcgaaggcauucaguacg	aucaaa uc- -- a-- - uca- gg g	cgu ggaugc ucga cugc acc u ucau \	gca cuuacg agcU GACG UGG G GGUa u	------ uga ga CAA A UCGA UU u	22	45	82	6	17	22	2	3	12	13	25	-11.5793	-21.1	0.5	0.4667	0.4878	0.2273	0.1364	0.3636	0.2727	0.2444	0.2	0.2667	0.2889	0.2561	0.2195	0.2683	0.2561	4	4	4	3	1
MN908947:476-557:12_21	MN908947:476-557	GGAUGCUCGAACUGCACCUCA	-- A-- - UCA-	GGAUGC UCGA CUGC ACC	cuuacg agcu gacg ugg	ga caa a ucga	GGAUGCUCGAACUGCACCUCAuggucauguuaugguugagcugguagcagaacucgaaggcauuc	-- A-- - UCA- gg g	GGAUGC UCGA CUGC ACC u ucau \	cuuacg agcu gacg ugg g ggua u	ga caa a ucga uu u	aucaaacguucGGAUGCUCGAACUGCACCUCAuggucauguuaugguugagcugguagcagaacucgaaggcauucaguacg	aucaaa uc- -- A-- - UCA- gg g	cgu GGAUGC UCGA CUGC ACC u ucau \	gca cuuacg agcu gacg ugg g ggua u	------ uga ga caa a ucga uu u	21	65	82	6	6	27	8	3	17	22	25	-16.7256	-21.1	0.5714	0.5077	0.4878	0.2381	0.3333	0.2381	0.1905	0.2308	0.2154	0.2923	0.2615	0.2561	0.2195	0.2683	0.2561	4	4	4	3	2
MN908947:476-557:13_20	MN908947:476-557	GAUGCUCGAACUGCACCUCA	-- A-- - UCA-	GAUGC UCGA CUGC ACC	uuacg agcu gacg ugg	ga caa a ucga	GAUGCUCGAACUGCACCUCAuggucauguuaugguugagcugguagcagaacucgaaggcauu	-- A-- - UCA- gg g	GAUGC UCGA CUGC ACC u ucau \	uuacg agcu gacg ugg g ggua u	ga caa a ucga uu u	aucaaacguucgGAUGCUCGAACUGCACCUCAuggucauguuaugguugagcugguagcagaacucgaaggcauucaguacg	aucaaa uc- -- A-- - UCA- gg g	cgu gGAUGC UCGA CUGC ACC u ucau \	gca cuuacg agcu gacg ugg g ggua u	------ uga ga caa a ucga uu u	20	63	82	6	7	26	8	3	16	21	25	-16.211	-21.1	0.55	0.4921	0.4878	0.25	0.35	0.2	0.2	0.2381	0.2063	0.2857	0.2698	0.2561	0.2195	0.2683	0.2561	4	4	4	3	2
MN908947:476-557:16_21	MN908947:476-557	GCUCGAACUGCACCUCAUGGU	-- A-- - UCA- GG	GC UCGA CUGC ACC U U	cg agcu gacg ugg g g	ga caa a ucga uu	GCUCGAACUGCACCUCAUGGUcauguuaugguugagcugguagcagaacucgaaggc	-- A-- - UCA- GG g	GC UCGA CUGC ACC U Ucau \	cg agcu gacg ugg g ggua u	ga caa a ucga uu u	aucaaacguucggauGCUCGAACUGCACCUCAUGGUcauguuaugguugagcugguagcagaacucgaaggcauucaguacg	aucaaa uc- -- A-- - UCA- GG g	cgu ggauGC UCGA CUGC ACC U Ucau \	gca cuuacg agcu gacg ugg g ggua u	------ uga ga caa a ucga uu u	21	57	82	6	10	27	4	3	15	18	25	-14.6671	-21.1	0.5714	0.5263	0.4878	0.1905	0.3333	0.2381	0.2381	0.2281	0.2281	0.2982	0.2456	0.2561	0.2195	0.2683	0.2561	4	4	4	3	1
MN908947:476-557:17_20	MN908947:476-557	CUCGAACUGCACCUCAUGGU	-- A-- - UCA- GG	C UCGA CUGC ACC U U	g agcu gacg ugg g g	ga caa a ucga uu	CUCGAACUGCACCUCAUGGUcauguuaugguugagcugguagcagaacucgaagg	-- A-- - UCA- GG g	C UCGA CUGC ACC U Ucau \	g agcu gacg ugg g ggua u	ga caa a ucga uu u	aucaaacguucggaugCUCGAACUGCACCUCAUGGUcauguuaugguugagcugguagcagaacucgaaggcauucaguacg	aucaaa uc- -- A-- - UCA- GG g	cgu ggaugC UCGA CUGC ACC U Ucau \	gca cuuacg agcu gacg ugg g ggua u	------ uga ga caa a ucga uu u	20	55	82	6	11	26	4	3	14	17	25	-14.1524	-21.1	0.55	0.5091	0.4878	0.2	0.35	0.2	0.25	0.2364	0.2182	0.2909	0.2545	0.2561	0.2195	0.2683	0.2561	4	4	4	3	1
MN908947:476-557:56_24	MN908947:476-557	UAGCAGAACUCGAAGGCAUUCAGU	uc- -- a-- -	ggaugc ucga cugc a	CUUACG AGCU GACG U	UGA GA CAA A	ucggaugcucgaacugcaccucauggucauguuaugguugagcuggUAGCAGAACUCGAAGGCAUUCAGU	uc- -- a-- - uca- gg g	ggaugc ucga cugc acc u ucau \	CUUACG AGCU GACG Ugg g ggua u	UGA GA CAA A ucga uu u	aucaaacguucggaugcucgaacugcaccucauggucauguuaugguugagcuggUAGCAGAACUCGAAGGCAUUCAGUacg	aucaaa uc- -- a-- - uca- gg g	cgu ggaugc ucga cugc acc u ucau \	gca CUUACG AGCU GACG Ugg g ggua u	------ UGA GA CAA A ucga uu u	24	70	82	6	3	24	14	3	15	22	25	-18.0122	-21.1	0.4583	0.5	0.4878	0.3333	0.2083	0.25	0.2083	0.2286	0.2143	0.2857	0.2714	0.2561	0.2195	0.2683	0.2561	3	4	4	-1	4
MN908947:476-557:57_23	MN908947:476-557	AGCAGAACUCGAAGGCAUUCAGU	uc- -- a-- -	ggaugc ucga cugc	CUUACG AGCU GACG	UGA GA CAA A	ucggaugcucgaacugcaccucauggucauguuaugguugagcugguAGCAGAACUCGAAGGCAUUCAGU	uc- -- a-- - uca- gg g	ggaugc ucga cugc acc u ucau \	CUUACG AGCU GACG ugg g ggua u	UGA GA CAA A ucga uu u	aucaaacguucggaugcucgaacugcaccucauggucauguuaugguugagcugguAGCAGAACUCGAAGGCAUUCAGUacg	aucaaa uc- -- a-- - uca- gg g	cgu ggaugc ucga cugc acc u ucau \	gca CUUACG AGCU GACG ugg g ggua u	------ UGA GA CAA A ucga uu u	23	70	82	6	3	23	15	3	14	22	25	-18.0122	-21.1	0.4783	0.5	0.4878	0.3478	0.2174	0.2609	0.1739	0.2286	0.2143	0.2857	0.2714	0.2561	0.2195	0.2683	0.2561	3	4	4	-1	4
MN908947:476-557:59_21	MN908947:476-557	CAGAACUCGAAGGCAUUCAGU	uc- -- a--	ggaugc ucga cug	CUUACG AGCU GAC	UGA GA CAA	ucggaugcucgaacugcaccucauggucauguuaugguugagcugguagCAGAACUCGAAGGCAUUCAGU	uc- -- a-- - uca- gg g	ggaugc ucga cugc acc u ucau \	CUUACG AGCU GACg ugg g ggua u	UGA GA CAA a ucga uu u	aucaaacguucggaugcucgaacugcaccucauggucauguuaugguugagcugguagCAGAACUCGAAGGCAUUCAGUacg	aucaaa uc- -- a-- - uca- gg g	cgu ggaugc ucga cugc acc u ucau \	gca CUUACG AGCU GACg ugg g ggua u	------ UGA GA CAA a ucga uu u	21	70	82	6	3	21	17	3	13	22	25	-18.0122	-21.1	0.4762	0.5	0.4878	0.3333	0.2381	0.2381	0.1905	0.2286	0.2143	0.2857	0.2714	0.2561	0.2195	0.2683	0.2561	3	4	4	-1	4
MN908947:476-557:10_24	MN908947:476-557	UCGGAUGCUCGAACUGCACCUCAU	UC- -- A-- - UCA-	GGAUGC UCGA CUGC ACC U	cuuacg agcu gacg ugg g	uga ga caa a ucga	UCGGAUGCUCGAACUGCACCUCAUggucauguuaugguugagcugguagcagaacucgaaggcauucagu	UC- -- A-- - UCA- gg g	GGAUGC UCGA CUGC ACC U ucau \	cuuacg agcu gacg ugg g ggua u	uga ga caa a ucga uu u	aucaaacguUCGGAUGCUCGAACUGCACCUCAUggucauguuaugguugagcugguagcagaacucgaaggcauucaguacg	aucaaa UC- -- A-- - UCA- gg g	cgu GGAUGC UCGA CUGC ACC U ucau \	gca cuuacg agcu gacg ugg g ggua u	------ uga ga caa a ucga uu u	24	70	82	6	3	31	7	3	18	22	25	-18.0122	-21.1	0.5417	0.5	0.4878	0.2083	0.3333	0.2083	0.25	0.2286	0.2143	0.2857	0.2714	0.2561	0.2195	0.2683	0.2561	4	4	4	-1	2
MN908947:476-557:14_23	MN908947:476-557	AUGCUCGAACUGCACCUCAUGGU	-- A-- - UCA- GG	AUGC UCGA CUGC ACC U U	uacg agcu gacg ugg g g	ga caa a ucga uu	AUGCUCGAACUGCACCUCAUGGUcauguuaugguugagcugguagcagaacucgaaggcau	-- A-- - UCA- GG g	AUGC UCGA CUGC ACC U Ucau \	uacg agcu gacg ugg g ggua u	ga caa a ucga uu u	aucaaacguucggAUGCUCGAACUGCACCUCAUGGUcauguuaugguugagcugguagcagaacucgaaggcauucaguacg	aucaaa uc- -- A-- - UCA- GG g	cgu ggAUGC UCGA CUGC ACC U Ucau \	gca cuuacg agcu gacg ugg g ggua u	------ uga ga caa a ucga uu u	23	61	82	6	8	29	4	3	17	20	25	-15.6963	-21.1	0.5217	0.4918	0.4878	0.2174	0.3043	0.2174	0.2609	0.2459	0.2131	0.2787	0.2623	0.2561	0.2195	0.2683	0.2561	4	4	4	3	1
MN908947:476-557:15_22	MN908947:476-557	UGCUCGAACUGCACCUCAUGGU	-- A-- - UCA- GG	UGC UCGA CUGC ACC U U	acg agcu gacg ugg g g	ga caa a ucga uu	UGCUCGAACUGCACCUCAUGGUcauguuaugguugagcugguagcagaacucgaaggca	-- A-- - UCA- GG g	UGC UCGA CUGC ACC U Ucau \	acg agcu gacg ugg g ggua u	ga caa a ucga uu u	aucaaacguucggaUGCUCGAACUGCACCUCAUGGUcauguuaugguugagcugguagcagaacucgaaggcauucaguacg	aucaaa uc- -- A-- - UCA- GG g	cgu ggaUGC UCGA CUGC ACC U Ucau \	gca cuuacg agcu gacg ugg g ggua u	------ uga ga caa a ucga uu u	22	59	82	6	9	28	4	3	16	19	25	-15.1817	-21.1	0.5455	0.5085	0.4878	0.1818	0.3182	0.2273	0.2727	0.2373	0.2203	0.2881	0.2542	0.2561	0.2195	0.2683	0.2561	4	4	4	3	1
MN908947:476-557:45_21	MN908947:476-557	GGUUGAGCUGGUAGCAGAACU	a-- - uca- gg	a cugc acc u uc	U GACG UGG G GG	CAA A UCGA UU	aacugcaccucauggucauguuauGGUUGAGCUGGUAGCAGAACU	a-- - uca- gg g	a cugc acc u ucau \	U GACG UGG G GGua u	CAA A UCGA UU u	aucaaacguucggaugcucgaacugcaccucauggucauguuauGGUUGAGCUGGUAGCAGAACUcgaaggcauucaguacg	aucaaa uc- -- a-- - uca- gg g	cgu ggaugc ucga cugc acc u ucau \	gca cuuacg agcU GACG UGG G GGua u	------ uga ga CAA A UCGA UU u	21	45	82	6	17	21	3	3	11	13	25	-11.5793	-21.1	0.5238	0.4667	0.4878	0.2381	0.1429	0.381	0.2381	0.2444	0.2	0.2667	0.2889	0.2561	0.2195	0.2683	0.2561	4	4	4	3	1
MN908947:476-557:60_21	MN908947:476-557	AGAACUCGAAGGCAUUCAGUA	uc- -- a--	u ggaugc ucga cu	A CUUACG AGCU GA	UGA GA CAA	uucggaugcucgaacugcaccucauggucauguuaugguugagcugguagcAGAACUCGAAGGCAUUCAGUA	uc- -- a-- - uca- gg g	u ggaugc ucga cugc acc u ucau \	A CUUACG AGCU GAcg ugg g ggua u	UGA GA CAA a ucga uu u	aucaaacguucggaugcucgaacugcaccucauggucauguuaugguugagcugguagcAGAACUCGAAGGCAUUCAGUAcg	aucaaa uc- -- a-- - uca- gg g	cgu ggaugc ucga cugc acc u ucau \	gcA CUUACG AGCU GAcg ugg g ggua u	------ UGA GA CAA a ucga uu u	21	72	82	6	2	21	18	3	13	23	25	-18.5268	-21.1	0.4286	0.4861	0.4878	0.381	0.1905	0.2381	0.1905	0.2361	0.2083	0.2778	0.2778	0.2561	0.2195	0.2683	0.2561	3	4	4	-1	4
MN908947:476-557:11_22	MN908947:476-557	CGGAUGCUCGAACUGCACCUCA	C- -- A-- - UCA-	GGAUGC UCGA CUGC ACC	cuuacg agcu gacg ugg	ga ga caa a ucga	CGGAUGCUCGAACUGCACCUCAuggucauguuaugguugagcugguagcagaacucgaaggcauucag	C- -- A-- - UCA- gg g	GGAUGC UCGA CUGC ACC u ucau \	cuuacg agcu gacg ugg g ggua u	ga ga caa a ucga uu u	aucaaacguuCGGAUGCUCGAACUGCACCUCAuggucauguuaugguugagcugguagcagaacucgaaggcauucaguacg	aucaaa uC- -- A-- - UCA- gg g	cgu GGAUGC UCGA CUGC ACC u ucau \	gca cuuacg agcu gacg ugg g ggua u	------ uga ga caa a ucga uu u	22	68	82	6	4	29	8	3	17	22	25	-17.4976	-21.1	0.5909	0.5147	0.4878	0.2273	0.3636	0.2273	0.1818	0.2353	0.2206	0.2941	0.25	0.2561	0.2195	0.2683	0.2561	4	4	4	1	2
MN908947:476-557:41_24	MN908947:476-557	UUAUGGUUGAGCUGGUAGCAGAAC	a-- - uca- gg g	cugc acc u ucau	GACG UGG G GGUA	CAA A UCGA UU U	acugcaccucauggucaugUUAUGGUUGAGCUGGUAGCAGAAC	a-- - uca- gg g	cugc acc u ucau \	GACG UGG G GGUA U	CAA A UCGA UU U	aucaaacguucggaugcucgaacugcaccucauggucaugUUAUGGUUGAGCUGGUAGCAGAACucgaaggcauucaguacg	aucaaa uc- -- a-- - uca- gg g	cgu ggaugc ucga cugc acc u ucau \	gca cuuacg agcu GACG UGG G GGUA U	------ uga ga CAA A UCGA UU U	24	43	82	6	18	23	0	3	12	12	25	-11.0646	-21.1	0.4583	0.4884	0.4878	0.25	0.125	0.3333	0.2917	0.2326	0.2093	0.2791	0.2791	0.2561	0.2195	0.2683	0.2561	4	4	4	3	-1
MN908947:476-557:42_23	MN908947:476-557	UAUGGUUGAGCUGGUAGCAGAAC	a-- - uca- gg g	cugc acc u ucau	GACG UGG G GGUA	CAA A UCGA UU U	acugcaccucauggucauguUAUGGUUGAGCUGGUAGCAGAAC	a-- - uca- gg g	cugc acc u ucau \	GACG UGG G GGUA u	CAA A UCGA UU U	aucaaacguucggaugcucgaacugcaccucauggucauguUAUGGUUGAGCUGGUAGCAGAACucgaaggcauucaguacg	aucaaa uc- -- a-- - uca- gg g	cgu ggaugc ucga cugc acc u ucau \	gca cuuacg agcu GACG UGG G GGUA u	------ uga ga CAA A UCGA UU U	23	43	82	6	18	23	0	3	12	12	25	-11.0646	-21.1	0.4783	0.4884	0.4878	0.2609	0.1304	0.3478	0.2609	0.2326	0.2093	0.2791	0.2791	0.2561	0.2195	0.2683	0.2561	4	4	4	3	-1
MN908947:476-557:44_21	MN908947:476-557	UGGUUGAGCUGGUAGCAGAAC	a-- - uca- gg	cugc acc u uca	GACG UGG G GGU	CAA A UCGA UU	acugcaccucauggucauguuaUGGUUGAGCUGGUAGCAGAAC	a-- - uca- gg g	cugc acc u ucau \	GACG UGG G GGUa u	CAA A UCGA UU u	aucaaacguucggaugcucgaacugcaccucauggucauguuaUGGUUGAGCUGGUAGCAGAACucgaaggcauucaguacg	aucaaa uc- -- a-- - uca- gg g	cgu ggaugc ucga cugc acc u ucau \	gca cuuacg agcu GACG UGG G GGUa u	------ uga ga CAA A UCGA UU u	21	43	82	6	18	21	2	3	11	12	25	-11.0646	-21.1	0.5238	0.4884	0.4878	0.2381	0.1429	0.381	0.2381	0.2326	0.2093	0.2791	0.2791	0.2561	0.2195	0.2683	0.2561	4	4	4	3	1
MN908947:476-557:13_24	MN908947:476-557	GAUGCUCGAACUGCACCUCAUGGU	-- A-- - UCA- GG	GAUGC UCGA CUGC ACC U U	uuacg agcu gacg ugg g g	ga caa a ucga uu	GAUGCUCGAACUGCACCUCAUGGUcauguuaugguugagcugguagcagaacucgaaggcauu	-- A-- - UCA- GG g	GAUGC UCGA CUGC ACC U Ucau \	uuacg agcu gacg ugg g ggua u	ga caa a ucga uu u	aucaaacguucgGAUGCUCGAACUGCACCUCAUGGUcauguuaugguugagcugguagcagaacucgaaggcauucaguacg	aucaaa uc- -- A-- - UCA- GG g	cgu gGAUGC UCGA CUGC ACC U Ucau \	gca cuuacg agcu gacg ugg g ggua u	------ uga ga caa a ucga uu u	24	63	82	6	7	30	4	3	18	21	25	-16.211	-21.1	0.5417	0.4921	0.4878	0.2083	0.2917	0.25	0.25	0.2381	0.2063	0.2857	0.2698	0.2561	0.2195	0.2683	0.2561	4	4	4	3	1
MN908947:476-557:16_22	MN908947:476-557	GCUCGAACUGCACCUCAUGGUC	-- A-- - UCA- GG	GC UCGA CUGC ACC U UC	cg agcu gacg ugg g gg	ga caa a ucga uu	GCUCGAACUGCACCUCAUGGUCauguuaugguugagcugguagcagaacucgaaggc	-- A-- - UCA- GG g	GC UCGA CUGC ACC U UCau \	cg agcu gacg ugg g ggua u	ga caa a ucga uu u	aucaaacguucggauGCUCGAACUGCACCUCAUGGUCauguuaugguugagcugguagcagaacucgaaggcauucaguacg	aucaaa uc- -- A-- - UCA- GG g	cgu ggauGC UCGA CUGC ACC U UCau \	gca cuuacg agcu gacg ugg g ggua u	------ uga ga caa a ucga uu u	22	57	82	6	10	28	3	3	16	18	25	-14.6671	-21.1	0.5909	0.5263	0.4878	0.1818	0.3636	0.2273	0.2273	0.2281	0.2281	0.2982	0.2456	0.2561	0.2195	0.2683	0.2561	4	4	4	3	1
MN908947:476-557:17_21	MN908947:476-557	CUCGAACUGCACCUCAUGGUC	-- A-- - UCA- GG	C UCGA CUGC ACC U UC	g agcu gacg ugg g gg	ga caa a ucga uu	CUCGAACUGCACCUCAUGGUCauguuaugguugagcugguagcagaacucgaagg	-- A-- - UCA- GG g	C UCGA CUGC ACC U UCau \	g agcu gacg ugg g ggua u	ga caa a ucga uu u	aucaaacguucggaugCUCGAACUGCACCUCAUGGUCauguuaugguugagcugguagcagaacucgaaggcauucaguacg	aucaaa uc- -- A-- - UCA- GG g	cgu ggaugC UCGA CUGC ACC U UCau \	gca cuuacg agcu gacg ugg g ggua u	------ uga ga caa a ucga uu u	21	55	82	6	11	27	3	3	15	17	25	-14.1524	-21.1	0.5714	0.5091	0.4878	0.1905	0.381	0.1905	0.2381	0.2364	0.2182	0.2909	0.2545	0.2561	0.2195	0.2683	0.2561	4	4	4	3	1
MN908947:476-557:58_21	MN908947:476-557	GCAGAACUCGAAGGCAUUCAG	c- -- a--	ggaugc ucga cugc	CUUACG AGCU GACG	GA GA CAA	cggaugcucgaacugcaccucauggucauguuaugguugagcugguaGCAGAACUCGAAGGCAUUCAG	c- -- a-- - uca- gg g	ggaugc ucga cugc acc u ucau \	CUUACG AGCU GACG ugg g ggua u	GA GA CAA a ucga uu u	aucaaacguucggaugcucgaacugcaccucauggucauguuaugguugagcugguaGCAGAACUCGAAGGCAUUCAGuacg	aucaaa uc- -- a-- - uca- gg g	cgu ggaugc ucga cugc acc u ucau \	gca CUUACG AGCU GACG ugg g ggua u	------ uGA GA CAA a ucga uu u	21	68	82	6	4	21	16	3	14	22	25	-17.4976	-21.1	0.5238	0.5147	0.4878	0.3333	0.2381	0.2857	0.1429	0.2353	0.2206	0.2941	0.25	0.2561	0.2195	0.2683	0.2561	3	4	4	1	4
MN908947:476-557:58_24	MN908947:476-557	GCAGAACUCGAAGGCAUUCAGUAC	uc- -- a--	gu ggaugc ucga cugc	CA CUUACG AGCU GACG	UGA GA CAA	guucggaugcucgaacugcaccucauggucauguuaugguugagcugguaGCAGAACUCGAAGGCAUUCAGUAC	uc- -- a-- - uca- gg g	gu ggaugc ucga cugc acc u ucau \	CA CUUACG AGCU GACG ugg g ggua u	UGA GA CAA a ucga uu u	aucaaacguucggaugcucgaacugcaccucauggucauguuaugguugagcugguaGCAGAACUCGAAGGCAUUCAGUACg	aucaaa uc- -- a-- - uca- gg g	cgu ggaugc ucga cugc acc u ucau \	gCA CUUACG AGCU GACG ugg g ggua u	------ UGA GA CAA a ucga uu u	24	74	82	6	1	24	16	3	16	24	25	-19.0415	-21.1	0.5	0.5	0.4878	0.3333	0.25	0.25	0.1667	0.2297	0.2162	0.2838	0.2703	0.2561	0.2195	0.2683	0.2561	3	4	4	-1	4
MN908947:476-557:14_24	MN908947:476-557	AUGCUCGAACUGCACCUCAUGGUC	-- A-- - UCA- GG	AUGC UCGA CUGC ACC U UC	uacg agcu gacg ugg g gg	ga caa a ucga uu	AUGCUCGAACUGCACCUCAUGGUCauguuaugguugagcugguagcagaacucgaaggcau	-- A-- - UCA- GG g	AUGC UCGA CUGC ACC U UCau \	uacg agcu gacg ugg g ggua u	ga caa a ucga uu u	aucaaacguucggAUGCUCGAACUGCACCUCAUGGUCauguuaugguugagcugguagcagaacucgaaggcauucaguacg	aucaaa uc- -- A-- - UCA- GG g	cgu ggAUGC UCGA CUGC ACC U UCau \	gca cuuacg agcu gacg ugg g ggua u	------ uga ga caa a ucga uu u	24	61	82	6	8	30	3	3	18	20	25	-15.6963	-21.1	0.5417	0.4918	0.4878	0.2083	0.3333	0.2083	0.25	0.2459	0.2131	0.2787	0.2623	0.2561	0.2195	0.2683	0.2561	4	4	4	3	1
MN908947:476-557:15_23	MN908947:476-557	UGCUCGAACUGCACCUCAUGGUC	-- A-- - UCA- GG	UGC UCGA CUGC ACC U UC	acg agcu gacg ugg g gg	ga caa a ucga uu	UGCUCGAACUGCACCUCAUGGUCauguuaugguugagcugguagcagaacucgaaggca	-- A-- - UCA- GG g	UGC UCGA CUGC ACC U UCau \	acg agcu gacg ugg g ggua u	ga caa a ucga uu u	aucaaacguucggaUGCUCGAACUGCACCUCAUGGUCauguuaugguugagcugguagcagaacucgaaggcauucaguacg	aucaaa uc- -- A-- - UCA- GG g	cgu ggaUGC UCGA CUGC ACC U UCau \	gca cuuacg agcu gacg ugg g ggua u	------ uga ga caa a ucga uu u	23	59	82	6	9	29	3	3	17	19	25	-15.1817	-21.1	0.5652	0.5085	0.4878	0.1739	0.3478	0.2174	0.2609	0.2373	0.2203	0.2881	0.2542	0.2561	0.2195	0.2683	0.2561	4	4	4	3	1
MN908947:476-557:18_20	MN908947:476-557	UCGAACUGCACCUCAUGGUC	A-- - UCA- GG	UCGA CUGC ACC U UC	agcu gacg ugg g gg	caa a ucga uu	UCGAACUGCACCUCAUGGUCauguuaugguugagcugguagcagaacucga	A-- - UCA- GG g	UCGA CUGC ACC U UCau \	agcu gacg ugg g ggua u	caa a ucga uu u	aucaaacguucggaugcUCGAACUGCACCUCAUGGUCauguuaugguugagcugguagcagaacucgaaggcauucaguacg	aucaaa uc- -- A-- - UCA- GG g	cgu ggaugc UCGA CUGC ACC U UCau \	gca cuuacg agcu gacg ugg g ggua u	------ uga ga caa a ucga uu u	20	51	82	6	14	24	3	3	14	16	25	-13.1232	-21.1	0.55	0.4902	0.4878	0.2	0.35	0.2	0.25	0.2353	0.2157	0.2745	0.2745	0.2561	0.2195	0.2683	0.2561	4	4	4	3	1
MN908947:476-557:46_20	MN908947:476-557	GUUGAGCUGGUAGCAGAACU	a-- - uca- gg	a cugc acc u u	U GACG UGG G G	CAA A UCGA UU	aacugcaccucauggucauguuaugGUUGAGCUGGUAGCAGAACU	a-- - uca- gg g	a cugc acc u ucau \	U GACG UGG G Ggua u	CAA A UCGA UU u	aucaaacguucggaugcucgaacugcaccucauggucauguuaugGUUGAGCUGGUAGCAGAACUcgaaggcauucaguacg	aucaaa uc- -- a-- - uca- gg g	cgu ggaugc ucga cugc acc u ucau \	gca cuuacg agcU GACG UGG G Ggua u	------ uga ga CAA A UCGA UU u	20	45	82	6	17	20	4	3	10	13	25	-11.5793	-21.1	0.5	0.4667	0.4878	0.25	0.15	0.35	0.25	0.2444	0.2	0.2667	0.2889	0.2561	0.2195	0.2683	0.2561	4	4	4	3	1
MN908947:476-557:9_24	MN908947:476-557	UUCGGAUGCUCGAACUGCACCUCA	UC- -- A-- - UCA-	U GGAUGC UCGA CUGC ACC	a cuuacg agcu gacg ugg	uga ga caa a ucga	UUCGGAUGCUCGAACUGCACCUCAuggucauguuaugguugagcugguagcagaacucgaaggcauucagua	UC- -- A-- - UCA- gg g	U GGAUGC UCGA CUGC ACC u ucau \	a cuuacg agcu gacg ugg g ggua u	uga ga caa a ucga uu u	aucaaacgUUCGGAUGCUCGAACUGCACCUCAuggucauguuaugguugagcugguagcagaacucgaaggcauucaguacg	aucaaa UC- -- A-- - UCA- gg g	cgU GGAUGC UCGA CUGC ACC u ucau \	gca cuuacg agcu gacg ugg g ggua u	------ uga ga caa a ucga uu u	24	72	82	6	2	31	8	3	18	23	25	-18.5268	-21.1	0.5417	0.4861	0.4878	0.2083	0.3333	0.2083	0.25	0.2361	0.2083	0.2778	0.2778	0.2561	0.2195	0.2683	0.2561	4	4	4	-1	2
MN908947:476-557:10_23	MN908947:476-557	UCGGAUGCUCGAACUGCACCUCA	UC- -- A-- - UCA-	GGAUGC UCGA CUGC ACC	cuuacg agcu gacg ugg	uga ga caa a ucga	UCGGAUGCUCGAACUGCACCUCAuggucauguuaugguugagcugguagcagaacucgaaggcauucagu	UC- -- A-- - UCA- gg g	GGAUGC UCGA CUGC ACC u ucau \	cuuacg agcu gacg ugg g ggua u	uga ga caa a ucga uu u	aucaaacguUCGGAUGCUCGAACUGCACCUCAuggucauguuaugguugagcugguagcagaacucgaaggcauucaguacg	aucaaa UC- -- A-- - UCA- gg g	cgu GGAUGC UCGA CUGC ACC u ucau \	gca cuuacg agcu gacg ugg g ggua u	------ uga ga caa a ucga uu u	23	70	82	6	3	30	8	3	17	22	25	-18.0122	-21.1	0.5652	0.5	0.4878	0.2174	0.3478	0.2174	0.2174	0.2286	0.2143	0.2857	0.2714	0.2561	0.2195	0.2683	0.2561	4	4	4	-1	2
MN908947:476-557:45_20	MN908947:476-557	GGUUGAGCUGGUAGCAGAAC	a-- - uca- gg	cugc acc u uc	GACG UGG G GG	CAA A UCGA UU	acugcaccucauggucauguuauGGUUGAGCUGGUAGCAGAAC	a-- - uca- gg g	cugc acc u ucau \	GACG UGG G GGua u	CAA A UCGA UU u	aucaaacguucggaugcucgaacugcaccucauggucauguuauGGUUGAGCUGGUAGCAGAACucgaaggcauucaguacg	aucaaa uc- -- a-- - uca- gg g	cgu ggaugc ucga cugc acc u ucau \	gca cuuacg agcu GACG UGG G GGua u	------ uga ga CAA A UCGA UU u	20	43	82	6	18	20	3	3	10	12	25	-11.0646	-21.1	0.55	0.4884	0.4878	0.25	0.15	0.4	0.2	0.2326	0.2093	0.2791	0.2791	0.2561	0.2195	0.2683	0.2561	4	4	4	3	1
MN908947:476-557:60_20	MN908947:476-557	AGAACUCGAAGGCAUUCAGU	uc- -- a--	ggaugc ucga cu	CUUACG AGCU GA	UGA GA CAA	ucggaugcucgaacugcaccucauggucauguuaugguugagcugguagcAGAACUCGAAGGCAUUCAGU	uc- -- a-- - uca- gg g	ggaugc ucga cugc acc u ucau \	CUUACG AGCU GAcg ugg g ggua u	UGA GA CAA a ucga uu u	aucaaacguucggaugcucgaacugcaccucauggucauguuaugguugagcugguagcAGAACUCGAAGGCAUUCAGUacg	aucaaa uc- -- a-- - uca- gg g	cgu ggaugc ucga cugc acc u ucau \	gca CUUACG AGCU GAcg ugg g ggua u	------ UGA GA CAA a ucga uu u	20	70	82	6	3	20	18	3	12	22	25	-18.0122	-21.1	0.45	0.5	0.4878	0.35	0.2	0.25	0.2	0.2286	0.2143	0.2857	0.2714	0.2561	0.2195	0.2683	0.2561	3	4	4	-1	4
MN908947:476-557:55_24	MN908947:476-557	GUAGCAGAACUCGAAGGCAUUCAG	c- -- a-- -	ggaugc ucga cugc ac	CUUACG AGCU GACG UG	GA GA CAA A	cggaugcucgaacugcaccucauggucauguuaugguugagcugGUAGCAGAACUCGAAGGCAUUCAG	c- -- a-- - uca- gg g	ggaugc ucga cugc acc u ucau \	CUUACG AGCU GACG UGg g ggua u	GA GA CAA A ucga uu u	aucaaacguucggaugcucgaacugcaccucauggucauguuaugguugagcugGUAGCAGAACUCGAAGGCAUUCAGuacg	aucaaa uc- -- a-- - uca- gg g	cgu ggaugc ucga cugc acc u ucau \	gca CUUACG AGCU GACG UGg g ggua u	------ uGA GA CAA A ucga uu u	24	68	82	6	4	24	13	3	16	22	25	-17.4976	-21.1	0.5	0.5147	0.4878	0.3333	0.2083	0.2917	0.1667	0.2353	0.2206	0.2941	0.25	0.2561	0.2195	0.2683	0.2561	3	4	4	1	4
MN908947:476-557:56_23	MN908947:476-557	UAGCAGAACUCGAAGGCAUUCAG	c- -- a-- -	ggaugc ucga cugc a	CUUACG AGCU GACG U	GA GA CAA A	cggaugcucgaacugcaccucauggucauguuaugguugagcuggUAGCAGAACUCGAAGGCAUUCAG	c- -- a-- - uca- gg g	ggaugc ucga cugc acc u ucau \	CUUACG AGCU GACG Ugg g ggua u	GA GA CAA A ucga uu u	aucaaacguucggaugcucgaacugcaccucauggucauguuaugguugagcuggUAGCAGAACUCGAAGGCAUUCAGuacg	aucaaa uc- -- a-- - uca- gg g	cgu ggaugc ucga cugc acc u ucau \	gca CUUACG AGCU GACG Ugg g ggua u	------ uGA GA CAA A ucga uu u	23	68	82	6	4	23	14	3	15	22	25	-17.4976	-21.1	0.4783	0.5147	0.4878	0.3478	0.2174	0.2609	0.1739	0.2353	0.2206	0.2941	0.25	0.2561	0.2195	0.2683	0.2561	3	4	4	1	4
MN908947:476-557:57_22	MN908947:476-557	AGCAGAACUCGAAGGCAUUCAG	c- -- a-- -	ggaugc ucga cugc	CUUACG AGCU GACG	GA GA CAA A	cggaugcucgaacugcaccucauggucauguuaugguugagcugguAGCAGAACUCGAAGGCAUUCAG	c- -- a-- - uca- gg g	ggaugc ucga cugc acc u ucau \	CUUACG AGCU GACG ugg g ggua u	GA GA CAA A ucga uu u	aucaaacguucggaugcucgaacugcaccucauggucauguuaugguugagcugguAGCAGAACUCGAAGGCAUUCAGuacg	aucaaa uc- -- a-- - uca- gg g	cgu ggaugc ucga cugc acc u ucau \	gca CUUACG AGCU GACG ugg g ggua u	------ uGA GA CAA A ucga uu u	22	68	82	6	4	22	15	3	14	22	25	-17.4976	-21.1	0.5	0.5147	0.4878	0.3636	0.2273	0.2727	0.1364	0.2353	0.2206	0.2941	0.25	0.2561	0.2195	0.2683	0.2561	3	4	4	1	4
MN908947:476-557:59_20	MN908947:476-557	CAGAACUCGAAGGCAUUCAG	c- -- a--	ggaugc ucga cug	CUUACG AGCU GAC	GA GA CAA	cggaugcucgaacugcaccucauggucauguuaugguugagcugguagCAGAACUCGAAGGCAUUCAG	c- -- a-- - uca- gg g	ggaugc ucga cugc acc u ucau \	CUUACG AGCU GACg ugg g ggua u	GA GA CAA a ucga uu u	aucaaacguucggaugcucgaacugcaccucauggucauguuaugguugagcugguagCAGAACUCGAAGGCAUUCAGuacg	aucaaa uc- -- a-- - uca- gg g	cgu ggaugc ucga cugc acc u ucau \	gca CUUACG AGCU GACg ugg g ggua u	------ uGA GA CAA a ucga uu u	20	68	82	6	4	20	17	3	13	22	25	-17.4976	-21.1	0.5	0.5147	0.4878	0.35	0.25	0.25	0.15	0.2353	0.2206	0.2941	0.25	0.2561	0.2195	0.2683	0.2561	3	4	4	1	4
MN908947:476-557:59_23	MN908947:476-557	CAGAACUCGAAGGCAUUCAGUAC	uc- -- a--	gu ggaugc ucga cug	CA CUUACG AGCU GAC	UGA GA CAA	guucggaugcucgaacugcaccucauggucauguuaugguugagcugguagCAGAACUCGAAGGCAUUCAGUAC	uc- -- a-- - uca- gg g	gu ggaugc ucga cugc acc u ucau \	CA CUUACG AGCU GACg ugg g ggua u	UGA GA CAA a ucga uu u	aucaaacguucggaugcucgaacugcaccucauggucauguuaugguugagcugguagCAGAACUCGAAGGCAUUCAGUACg	aucaaa uc- -- a-- - uca- gg g	cgu ggaugc ucga cugc acc u ucau \	gCA CUUACG AGCU GACg ugg g ggua u	------ UGA GA CAA a ucga uu u	23	74	82	6	1	23	17	3	15	24	25	-19.0415	-21.1	0.4783	0.5	0.4878	0.3478	0.2609	0.2174	0.1739	0.2297	0.2162	0.2838	0.2703	0.2561	0.2195	0.2683	0.2561	3	4	4	-1	4
MN908947:476-557:16_23	MN908947:476-557	GCUCGAACUGCACCUCAUGGUCA	-- A-- - UCA- GG	GC UCGA CUGC ACC U UCA	cg agcu gacg ugg g ggu	ga caa a ucga uu	GCUCGAACUGCACCUCAUGGUCAuguuaugguugagcugguagcagaacucgaaggc	-- A-- - UCA- GG g	GC UCGA CUGC ACC U UCAu \	cg agcu gacg ugg g ggua u	ga caa a ucga uu u	aucaaacguucggauGCUCGAACUGCACCUCAUGGUCAuguuaugguugagcugguagcagaacucgaaggcauucaguacg	aucaaa uc- -- A-- - UCA- GG g	cgu ggauGC UCGA CUGC ACC U UCAu \	gca cuuacg agcu gacg ugg g ggua u	------ uga ga caa a ucga uu u	23	57	82	6	10	29	2	3	17	18	25	-14.6671	-21.1	0.5652	0.5263	0.4878	0.2174	0.3478	0.2174	0.2174	0.2281	0.2281	0.2982	0.2456	0.2561	0.2195	0.2683	0.2561	4	4	4	3	1
MN908947:476-557:16_24	MN908947:476-557	GCUCGAACUGCACCUCAUGGUCAU	-- A-- - UCA- GG g	GC UCGA CUGC ACC U UCAU	cg agcu gacg ugg g ggua	ga caa a ucga uu u	GCUCGAACUGCACCUCAUGGUCAUguuaugguugagcugguagcagaacucgaaggc	-- A-- - UCA- GG g	GC UCGA CUGC ACC U UCAU \	cg agcu gacg ugg g ggua u	ga caa a ucga uu u	aucaaacguucggauGCUCGAACUGCACCUCAUGGUCAUguuaugguugagcugguagcagaacucgaaggcauucaguacg	aucaaa uc- -- A-- - UCA- GG g	cgu ggauGC UCGA CUGC ACC U UCAU \	gca cuuacg agcu gacg ugg g ggua u	------ uga ga caa a ucga uu u	24	57	82	6	10	31	0	3	18	18	25	-14.6671	-21.1	0.5417	0.5263	0.4878	0.2083	0.3333	0.2083	0.25	0.2281	0.2281	0.2982	0.2456	0.2561	0.2195	0.2683	0.2561	4	4	4	3	-1
MN908947:476-557:17_22	MN908947:476-557	CUCGAACUGCACCUCAUGGUCA	-- A-- - UCA- GG	C UCGA CUGC ACC U UCA	g agcu gacg ugg g ggu	ga caa a ucga uu	CUCGAACUGCACCUCAUGGUCAuguuaugguugagcugguagcagaacucgaagg	-- A-- - UCA- GG g	C UCGA CUGC ACC U UCAu \	g agcu gacg ugg g ggua u	ga caa a ucga uu u	aucaaacguucggaugCUCGAACUGCACCUCAUGGUCAuguuaugguugagcugguagcagaacucgaaggcauucaguacg	aucaaa uc- -- A-- - UCA- GG g	cgu ggaugC UCGA CUGC ACC U UCAu \	gca cuuacg agcu gacg ugg g ggua u	------ uga ga caa a ucga uu u	22	55	82	6	11	28	2	3	16	17	25	-14.1524	-21.1	0.5455	0.5091	0.4878	0.2273	0.3636	0.1818	0.2273	0.2364	0.2182	0.2909	0.2545	0.2561	0.2195	0.2683	0.2561	4	4	4	3	1
MN908947:476-557:17_23	MN908947:476-557	CUCGAACUGCACCUCAUGGUCAU	-- A-- - UCA- GG g	C UCGA CUGC ACC U UCAU	g agcu gacg ugg g ggua	ga caa a ucga uu u	CUCGAACUGCACCUCAUGGUCAUguuaugguugagcugguagcagaacucgaagg	-- A-- - UCA- GG g	C UCGA CUGC ACC U UCAU \	g agcu gacg ugg g ggua u	ga caa a ucga uu u	aucaaacguucggaugCUCGAACUGCACCUCAUGGUCAUguuaugguugagcugguagcagaacucgaaggcauucaguacg	aucaaa uc- -- A-- - UCA- GG g	cgu ggaugC UCGA CUGC ACC U UCAU \	gca cuuacg agcu gacg ugg g ggua u	------ uga ga caa a ucga uu u	23	55	82	6	11	30	0	3	17	17	25	-14.1524	-21.1	0.5217	0.5091	0.4878	0.2174	0.3478	0.1739	0.2609	0.2364	0.2182	0.2909	0.2545	0.2561	0.2195	0.2683	0.2561	4	4	4	3	-1
MN908947:476-557:17_24	MN908947:476-557	CUCGAACUGCACCUCAUGGUCAUG	-- A-- - UCA- GG G	C UCGA CUGC ACC U UCAU	g agcu gacg ugg g ggua	ga caa a ucga uu u	CUCGAACUGCACCUCAUGGUCAUGuuaugguugagcugguagcagaacucgaagg	-- A-- - UCA- GG G	C UCGA CUGC ACC U UCAU \	g agcu gacg ugg g ggua u	ga caa a ucga uu u	aucaaacguucggaugCUCGAACUGCACCUCAUGGUCAUGuuaugguugagcugguagcagaacucgaaggcauucaguacg	aucaaa uc- -- A-- - UCA- GG G	cgu ggaugC UCGA CUGC ACC U UCAU \	gca cuuacg agcu gacg ugg g ggua u	------ uga ga caa a ucga uu u	24	55	82	6	11	30	0	3	17	17	25	-14.1524	-21.1	0.5417	0.5091	0.4878	0.2083	0.3333	0.2083	0.25	0.2364	0.2182	0.2909	0.2545	0.2561	0.2195	0.2683	0.2561	4	4	4	3	-1
MN908947:476-557:58_20	MN908947:476-557	GCAGAACUCGAAGGCAUUCA	- -- a--	ggaugc ucga cugc	CUUACG AGCU GACG	A GA CAA	ggaugcucgaacugcaccucauggucauguuaugguugagcugguaGCAGAACUCGAAGGCAUUCA	- -- a-- - uca- gg g	ggaugc ucga cugc acc u ucau \	CUUACG AGCU GACG ugg g ggua u	A GA CAA a ucga uu u	aucaaacguucggaugcucgaacugcaccucauggucauguuaugguugagcugguaGCAGAACUCGAAGGCAUUCAguacg	aucaaa uc- -- a-- - uca- gg g	cgu ggaugc ucga cugc acc u ucau \	gca CUUACG AGCU GACG ugg g ggua u	------ ugA GA CAA a ucga uu u	20	66	82	6	5	20	16	3	14	22	25	-16.9829	-21.1	0.5	0.5	0.4878	0.35	0.25	0.25	0.15	0.2424	0.2121	0.2879	0.2576	0.2561	0.2195	0.2683	0.2561	3	4	4	2	4
MN908947:476-557:12_20	MN908947:476-557	GGAUGCUCGAACUGCACCUC	-- A-- - UC	GGAUGC UCGA CUGC ACC	cuuacg agcu gacg ugg	ga caa a uc	GGAUGCUCGAACUGCACCUCauggucauguuaugguugagcugguagcagaacucgaaggcauuc	-- A-- - UCa- gg g	GGAUGC UCGA CUGC ACC u ucau \	cuuacg agcu gacg ugg g ggua u	ga caa a ucga uu u	aucaaacguucGGAUGCUCGAACUGCACCUCauggucauguuaugguugagcugguagcagaacucgaaggcauucaguacg	aucaaa uc- -- A-- - UCa- gg g	cgu GGAUGC UCGA CUGC ACC u ucau \	gca cuuacg agcu gacg ugg g ggua u	------ uga ga caa a ucga uu u	20	65	82	6	6	25	10	3	17	22	25	-16.7256	-21.1	0.6	0.5077	0.4878	0.2	0.35	0.25	0.2	0.2308	0.2154	0.2923	0.2615	0.2561	0.2195	0.2683	0.2561	3	4	4	3	2
MN908947:476-557:61_20	MN908947:476-557	GAACUCGAAGGCAUUCAGUA	uc- -- a--	u ggaugc ucga c	A CUUACG AGCU G	UGA GA CAA	uucggaugcucgaacugcaccucauggucauguuaugguugagcugguagcaGAACUCGAAGGCAUUCAGUA	uc- -- a-- - uca- gg g	u ggaugc ucga cugc acc u ucau \	A CUUACG AGCU Gacg ugg g ggua u	UGA GA CAA a ucga uu u	aucaaacguucggaugcucgaacugcaccucauggucauguuaugguugagcugguagcaGAACUCGAAGGCAUUCAGUAcg	aucaaa uc- -- a-- - uca- gg g	cgu ggaugc ucga cugc acc u ucau \	gcA CUUACG AGCU Gacg ugg g ggua u	------ UGA GA CAA a ucga uu u	20	72	82	6	2	20	19	3	12	23	25	-18.5268	-21.1	0.45	0.4861	0.4878	0.35	0.2	0.25	0.2	0.2361	0.2083	0.2778	0.2778	0.2561	0.2195	0.2683	0.2561	3	4	4	-1	4
MN908947:476-557:15_24	MN908947:476-557	UGCUCGAACUGCACCUCAUGGUCA	-- A-- - UCA- GG	UGC UCGA CUGC ACC U UCA	acg agcu gacg ugg g ggu	ga caa a ucga uu	UGCUCGAACUGCACCUCAUGGUCAuguuaugguugagcugguagcagaacucgaaggca	-- A-- - UCA- GG g	UGC UCGA CUGC ACC U UCAu \	acg agcu gacg ugg g ggua u	ga caa a ucga uu u	aucaaacguucggaUGCUCGAACUGCACCUCAUGGUCAuguuaugguugagcugguagcagaacucgaaggcauucaguacg	aucaaa uc- -- A-- - UCA- GG g	cgu ggaUGC UCGA CUGC ACC U UCAu \	gca cuuacg agcu gacg ugg g ggua u	------ uga ga caa a ucga uu u	24	59	82	6	9	30	2	3	18	19	25	-15.1817	-21.1	0.5417	0.5085	0.4878	0.2083	0.3333	0.2083	0.25	0.2373	0.2203	0.2881	0.2542	0.2561	0.2195	0.2683	0.2561	4	4	4	3	1
MN908947:476-557:18_21	MN908947:476-557	UCGAACUGCACCUCAUGGUCA	A-- - UCA- GG	UCGA CUGC ACC U UCA	agcu gacg ugg g ggu	caa a ucga uu	UCGAACUGCACCUCAUGGUCAuguuaugguugagcugguagcagaacucga	A-- - UCA- GG g	UCGA CUGC ACC U UCAu \	agcu gacg ugg g ggua u	caa a ucga uu u	aucaaacguucggaugcUCGAACUGCACCUCAUGGUCAuguuaugguugagcugguagcagaacucgaaggcauucaguacg	aucaaa uc- -- A-- - UCA- GG g	cgu ggaugc UCGA CUGC ACC U UCAu \	gca cuuacg agcu gacg ugg g ggua u	------ uga ga caa a ucga uu u	21	51	82	6	14	25	2	3	15	16	25	-13.1232	-21.1	0.5238	0.4902	0.4878	0.2381	0.3333	0.1905	0.2381	0.2353	0.2157	0.2745	0.2745	0.2561	0.2195	0.2683	0.2561	4	4	4	3	1
MN908947:476-557:18_22	MN908947:476-557	UCGAACUGCACCUCAUGGUCAU	A-- - UCA- GG g	UCGA CUGC ACC U UCAU	agcu gacg ugg g ggua	caa a ucga uu u	UCGAACUGCACCUCAUGGUCAUguuaugguugagcugguagcagaacucga	A-- - UCA- GG g	UCGA CUGC ACC U UCAU \	agcu gacg ugg g ggua u	caa a ucga uu u	aucaaacguucggaugcUCGAACUGCACCUCAUGGUCAUguuaugguugagcugguagcagaacucgaaggcauucaguacg	aucaaa uc- -- A-- - UCA- GG g	cgu ggaugc UCGA CUGC ACC U UCAU \	gca cuuacg agcu gacg ugg g ggua u	------ uga ga caa a ucga uu u	22	51	82	6	14	27	0	3	16	16	25	-13.1232	-21.1	0.5	0.4902	0.4878	0.2273	0.3182	0.1818	0.2727	0.2353	0.2157	0.2745	0.2745	0.2561	0.2195	0.2683	0.2561	4	4	4	3	-1
MN908947:476-557:18_23	MN908947:476-557	UCGAACUGCACCUCAUGGUCAUG	A-- - UCA- GG G	UCGA CUGC ACC U UCAU	agcu gacg ugg g ggua	caa a ucga uu u	UCGAACUGCACCUCAUGGUCAUGuuaugguugagcugguagcagaacucga	A-- - UCA- GG G	UCGA CUGC ACC U UCAU \	agcu gacg ugg g ggua u	caa a ucga uu u	aucaaacguucggaugcUCGAACUGCACCUCAUGGUCAUGuuaugguugagcugguagcagaacucgaaggcauucaguacg	aucaaa uc- -- A-- - UCA- GG G	cgu ggaugc UCGA CUGC ACC U UCAU \	gca cuuacg agcu gacg ugg g ggua u	------ uga ga caa a ucga uu u	23	51	82	6	14	27	0	3	16	16	25	-13.1232	-21.1	0.5217	0.4902	0.4878	0.2174	0.3043	0.2174	0.2609	0.2353	0.2157	0.2745	0.2745	0.2561	0.2195	0.2683	0.2561	4	4	4	3	-1
MN908947:476-557:41_23	MN908947:476-557	UUAUGGUUGAGCUGGUAGCAGAA	-- - uca- gg g	cugc acc u ucau	GACG UGG G GGUA	AA A UCGA UU U	cugcaccucauggucaugUUAUGGUUGAGCUGGUAGCAGAA	-- - uca- gg g	cugc acc u ucau \	GACG UGG G GGUA U	AA A UCGA UU U	aucaaacguucggaugcucgaacugcaccucauggucaugUUAUGGUUGAGCUGGUAGCAGAAcucgaaggcauucaguacg	aucaaa uc- -- a-- - uca- gg g	cgu ggaugc ucga cugc acc u ucau \	gca cuuacg agcu GACG UGG G GGUA U	------ uga ga cAA A UCGA UU U	23	41	82	6	19	22	0	3	12	12	25	-10.55	-21.1	0.4348	0.4878	0.4878	0.2609	0.087	0.3478	0.3043	0.2195	0.1951	0.2927	0.2927	0.2561	0.2195	0.2683	0.2561	4	4	4	3	-1
MN908947:476-557:42_22	MN908947:476-557	UAUGGUUGAGCUGGUAGCAGAA	-- - uca- gg g	cugc acc u ucau	GACG UGG G GGUA	AA A UCGA UU U	cugcaccucauggucauguUAUGGUUGAGCUGGUAGCAGAA	-- - uca- gg g	cugc acc u ucau \	GACG UGG G GGUA u	AA A UCGA UU U	aucaaacguucggaugcucgaacugcaccucauggucauguUAUGGUUGAGCUGGUAGCAGAAcucgaaggcauucaguacg	aucaaa uc- -- a-- - uca- gg g	cgu ggaugc ucga cugc acc u ucau \	gca cuuacg agcu GACG UGG G GGUA u	------ uga ga cAA A UCGA UU U	22	41	82	6	19	22	0	3	12	12	25	-10.55	-21.1	0.4545	0.4878	0.4878	0.2727	0.0909	0.3636	0.2727	0.2195	0.1951	0.2927	0.2927	0.2561	0.2195	0.2683	0.2561	4	4	4	3	-1
MN908947:476-557:44_20	MN908947:476-557	UGGUUGAGCUGGUAGCAGAA	-- - uca- gg	cugc acc u uca	GACG UGG G GGU	AA A UCGA UU	cugcaccucauggucauguuaUGGUUGAGCUGGUAGCAGAA	-- - uca- gg g	cugc acc u ucau \	GACG UGG G GGUa u	AA A UCGA UU u	aucaaacguucggaugcucgaacugcaccucauggucauguuaUGGUUGAGCUGGUAGCAGAAcucgaaggcauucaguacg	aucaaa uc- -- a-- - uca- gg g	cgu ggaugc ucga cugc acc u ucau \	gca cuuacg agcu GACG UGG G GGUa u	------ uga ga cAA A UCGA UU u	20	41	82	6	19	20	2	3	11	12	25	-10.55	-21.1	0.5	0.4878	0.4878	0.25	0.1	0.4	0.25	0.2195	0.1951	0.2927	0.2927	0.2561	0.2195	0.2683	0.2561	4	4	4	3	1
MN908947:476-557:44_23	MN908947:476-557	UGGUUGAGCUGGUAGCAGAACUC	a-- - uca- gg	ga cugc acc u uca	CU GACG UGG G GGU	CAA A UCGA UU	gaacugcaccucauggucauguuaUGGUUGAGCUGGUAGCAGAACUC	a-- - uca- gg g	ga cugc acc u ucau \	CU GACG UGG G GGUa u	CAA A UCGA UU u	aucaaacguucggaugcucgaacugcaccucauggucauguuaUGGUUGAGCUGGUAGCAGAACUCgaaggcauucaguacg	aucaaa uc- -- a-- - uca- gg g	cgu ggaugc ucga cugc acc u ucau \	gca cuuacg agCU GACG UGG G GGUa u	------ uga ga CAA A UCGA UU u	23	47	82	6	16	23	2	3	13	14	25	-12.0939	-21.1	0.5217	0.4894	0.4878	0.2174	0.1739	0.3478	0.2609	0.234	0.2128	0.2766	0.2766	0.2561	0.2195	0.2683	0.2561	4	4	4	3	1
MN908947:476-557:53_20	MN908947:476-557	UGGUAGCAGAACUCGAAGGC	-- a-- - u	gc ucga cugc acc	CG AGCU GACG UGG	GA CAA A U	gcucgaacugcaccucauggucauguuaugguugagcUGGUAGCAGAACUCGAAGGC	-- a-- - uca- gg g	gc ucga cugc acc u ucau \	CG AGCU GACG UGG g ggua u	GA CAA A Ucga uu u	aucaaacguucggaugcucgaacugcaccucauggucauguuaugguugagcUGGUAGCAGAACUCGAAGGCauucaguacg	aucaaa uc- -- a-- - uca- gg g	cgu ggaugc ucga cugc acc u ucau \	gca cuuaCG AGCU GACG UGG g ggua u	------ uga GA CAA A Ucga uu u	20	57	82	6	10	20	11	3	13	18	25	-14.6671	-21.1	0.55	0.5263	0.4878	0.3	0.2	0.35	0.15	0.2281	0.2281	0.2982	0.2456	0.2561	0.2195	0.2683	0.2561	3	4	4	3	3
MN908947:476-557:52_20	MN908947:476-557	CUGGUAGCAGAACUCGAAGG	-- a-- - uc	c ucga cugc acc	G AGCU GACG UGG	GA CAA A UC	cucgaacugcaccucauggucauguuaugguugagCUGGUAGCAGAACUCGAAGG	-- a-- - uca- gg g	c ucga cugc acc u ucau \	G AGCU GACG UGG g ggua u	GA CAA A UCga uu u	aucaaacguucggaugcucgaacugcaccucauggucauguuaugguugagCUGGUAGCAGAACUCGAAGGcauucaguacg	aucaaa uc- -- a-- - uca- gg g	cgu ggaugc ucga cugc acc u ucau \	gca cuuacG AGCU GACG UGG g ggua u	------ uga GA CAA A UCga uu u	20	55	82	6	11	20	10	3	12	17	25	-14.1524	-21.1	0.55	0.5091	0.4878	0.3	0.2	0.35	0.15	0.2364	0.2182	0.2909	0.2545	0.2561	0.2195	0.2683	0.2561	3	4	4	3	2
MN908947:476-557:11_21	MN908947:476-557	CGGAUGCUCGAACUGCACCUC	C- -- A-- - UC	GGAUGC UCGA CUGC ACC	cuuacg agcu gacg ugg	ga ga caa a uc	CGGAUGCUCGAACUGCACCUCauggucauguuaugguugagcugguagcagaacucgaaggcauucag	C- -- A-- - UCa- gg g	GGAUGC UCGA CUGC ACC u ucau \	cuuacg agcu gacg ugg g ggua u	ga ga caa a ucga uu u	aucaaacguuCGGAUGCUCGAACUGCACCUCauggucauguuaugguugagcugguagcagaacucgaaggcauucaguacg	aucaaa uC- -- A-- - UCa- gg g	cgu GGAUGC UCGA CUGC ACC u ucau \	gca cuuacg agcu gacg ugg g ggua u	------ uga ga caa a ucga uu u	21	68	82	6	4	27	10	3	17	22	25	-17.4976	-21.1	0.619	0.5147	0.4878	0.1905	0.381	0.2381	0.1905	0.2353	0.2206	0.2941	0.25	0.2561	0.2195	0.2683	0.2561	3	4	4	1	2
MN908947:476-557:19_20	MN908947:476-557	CGAACUGCACCUCAUGGUCA	A-- - UCA- GG	CGA CUGC ACC U UCA	gcu gacg ugg g ggu	caa a ucga uu	CGAACUGCACCUCAUGGUCAuguuaugguugagcugguagcagaacucg	A-- - UCA- GG g	CGA CUGC ACC U UCAu \	gcu gacg ugg g ggua u	caa a ucga uu u	aucaaacguucggaugcuCGAACUGCACCUCAUGGUCAuguuaugguugagcugguagcagaacucgaaggcauucaguacg	aucaaa uc- -- A-- - UCA- GG g	cgu ggaugc uCGA CUGC ACC U UCAu \	gca cuuacg agcu gacg ugg g ggua u	------ uga ga caa a ucga uu u	20	49	82	6	15	24	2	3	14	15	25	-12.6085	-21.1	0.55	0.5102	0.4878	0.25	0.35	0.2	0.2	0.2245	0.2245	0.2857	0.2653	0.2561	0.2195	0.2683	0.2561	4	4	4	3	1
MN908947:476-557:19_21	MN908947:476-557	CGAACUGCACCUCAUGGUCAU	A-- - UCA- GG g	CGA CUGC ACC U UCAU	gcu gacg ugg g ggua	caa a ucga uu u	CGAACUGCACCUCAUGGUCAUguuaugguugagcugguagcagaacucg	A-- - UCA- GG g	CGA CUGC ACC U UCAU \	gcu gacg ugg g ggua u	caa a ucga uu u	aucaaacguucggaugcuCGAACUGCACCUCAUGGUCAUguuaugguugagcugguagcagaacucgaaggcauucaguacg	aucaaa uc- -- A-- - UCA- GG g	cgu ggaugc uCGA CUGC ACC U UCAU \	gca cuuacg agcu gacg ugg g ggua u	------ uga ga caa a ucga uu u	21	49	82	6	15	26	0	3	15	15	25	-12.6085	-21.1	0.5238	0.5102	0.4878	0.2381	0.3333	0.1905	0.2381	0.2245	0.2245	0.2857	0.2653	0.2561	0.2195	0.2683	0.2561	4	4	4	3	-1
MN908947:476-557:19_22	MN908947:476-557	CGAACUGCACCUCAUGGUCAUG	A-- - UCA- GG G	CGA CUGC ACC U UCAU	gcu gacg ugg g ggua	caa a ucga uu u	CGAACUGCACCUCAUGGUCAUGuuaugguugagcugguagcagaacucg	A-- - UCA- GG G	CGA CUGC ACC U UCAU \	gcu gacg ugg g ggua u	caa a ucga uu u	aucaaacguucggaugcuCGAACUGCACCUCAUGGUCAUGuuaugguugagcugguagcagaacucgaaggcauucaguacg	aucaaa uc- -- A-- - UCA- GG G	cgu ggaugc uCGA CUGC ACC U UCAU \	gca cuuacg agcu gacg ugg g ggua u	------ uga ga caa a ucga uu u	22	49	82	6	15	26	0	3	15	15	25	-12.6085	-21.1	0.5455	0.5102	0.4878	0.2273	0.3182	0.2273	0.2273	0.2245	0.2245	0.2857	0.2653	0.2561	0.2195	0.2683	0.2561	4	4	4	3	-1
MN908947:476-557:20_20	MN908947:476-557	GAACUGCACCUCAUGGUCAU	A-- - UCA- GG g	GA CUGC ACC U UCAU	cu gacg ugg g ggua	caa a ucga uu u	GAACUGCACCUCAUGGUCAUguuaugguugagcugguagcagaacuc	A-- - UCA- GG g	GA CUGC ACC U UCAU \	cu gacg ugg g ggua u	caa a ucga uu u	aucaaacguucggaugcucGAACUGCACCUCAUGGUCAUguuaugguugagcugguagcagaacucgaaggcauucaguacg	aucaaa uc- -- A-- - UCA- GG g	cgu ggaugc ucGA CUGC ACC U UCAU \	gca cuuacg agcu gacg ugg g ggua u	------ uga ga caa a ucga uu u	20	47	82	6	16	25	0	3	14	14	25	-12.0939	-21.1	0.5	0.4894	0.4878	0.25	0.3	0.2	0.25	0.234	0.2128	0.2766	0.2766	0.2561	0.2195	0.2683	0.2561	4	4	4	3	-1
MN908947:476-557:20_21	MN908947:476-557	GAACUGCACCUCAUGGUCAUG	A-- - UCA- GG G	GA CUGC ACC U UCAU	cu gacg ugg g ggua	caa a ucga uu u	GAACUGCACCUCAUGGUCAUGuuaugguugagcugguagcagaacuc	A-- - UCA- GG G	GA CUGC ACC U UCAU \	cu gacg ugg g ggua u	caa a ucga uu u	aucaaacguucggaugcucGAACUGCACCUCAUGGUCAUGuuaugguugagcugguagcagaacucgaaggcauucaguacg	aucaaa uc- -- A-- - UCA- GG G	cgu ggaugc ucGA CUGC ACC U UCAU \	gca cuuacg agcu gacg ugg g ggua u	------ uga ga caa a ucga uu u	21	47	82	6	16	25	0	3	14	14	25	-12.0939	-21.1	0.5238	0.4894	0.4878	0.2381	0.2857	0.2381	0.2381	0.234	0.2128	0.2766	0.2766	0.2561	0.2195	0.2683	0.2561	4	4	4	3	-1
MN908947:476-557:54_24	MN908947:476-557	GGUAGCAGAACUCGAAGGCAUUCA	- -- a-- -	ggaugc ucga cugc acc	CUUACG AGCU GACG UGG	A GA CAA A	ggaugcucgaacugcaccucauggucauguuaugguugagcuGGUAGCAGAACUCGAAGGCAUUCA	- -- a-- - uca- gg g	ggaugc ucga cugc acc u ucau \	CUUACG AGCU GACG UGG g ggua u	A GA CAA A ucga uu u	aucaaacguucggaugcucgaacugcaccucauggucauguuaugguugagcuGGUAGCAGAACUCGAAGGCAUUCAguacg	aucaaa uc- -- a-- - uca- gg g	cgu ggaugc ucga cugc acc u ucau \	gca CUUACG AGCU GACG UGG g ggua u	------ ugA GA CAA A ucga uu u	24	66	82	6	5	24	12	3	17	22	25	-16.9829	-21.1	0.5	0.5	0.4878	0.3333	0.2083	0.2917	0.1667	0.2424	0.2121	0.2879	0.2576	0.2561	0.2195	0.2683	0.2561	3	4	4	2	4
MN908947:476-557:55_23	MN908947:476-557	GUAGCAGAACUCGAAGGCAUUCA	- -- a-- -	ggaugc ucga cugc ac	CUUACG AGCU GACG UG	A GA CAA A	ggaugcucgaacugcaccucauggucauguuaugguugagcugGUAGCAGAACUCGAAGGCAUUCA	- -- a-- - uca- gg g	ggaugc ucga cugc acc u ucau \	CUUACG AGCU GACG UGg g ggua u	A GA CAA A ucga uu u	aucaaacguucggaugcucgaacugcaccucauggucauguuaugguugagcugGUAGCAGAACUCGAAGGCAUUCAguacg	aucaaa uc- -- a-- - uca- gg g	cgu ggaugc ucga cugc acc u ucau \	gca CUUACG AGCU GACG UGg g ggua u	------ ugA GA CAA A ucga uu u	23	66	82	6	5	23	13	3	16	22	25	-16.9829	-21.1	0.4783	0.5	0.4878	0.3478	0.2174	0.2609	0.1739	0.2424	0.2121	0.2879	0.2576	0.2561	0.2195	0.2683	0.2561	3	4	4	2	4
MN908947:476-557:56_22	MN908947:476-557	UAGCAGAACUCGAAGGCAUUCA	- -- a-- -	ggaugc ucga cugc a	CUUACG AGCU GACG U	A GA CAA A	ggaugcucgaacugcaccucauggucauguuaugguugagcuggUAGCAGAACUCGAAGGCAUUCA	- -- a-- - uca- gg g	ggaugc ucga cugc acc u ucau \	CUUACG AGCU GACG Ugg g ggua u	A GA CAA A ucga uu u	aucaaacguucggaugcucgaacugcaccucauggucauguuaugguugagcuggUAGCAGAACUCGAAGGCAUUCAguacg	aucaaa uc- -- a-- - uca- gg g	cgu ggaugc ucga cugc acc u ucau \	gca CUUACG AGCU GACG Ugg g ggua u	------ ugA GA CAA A ucga uu u	22	66	82	6	5	22	14	3	15	22	25	-16.9829	-21.1	0.4545	0.5	0.4878	0.3636	0.2273	0.2273	0.1818	0.2424	0.2121	0.2879	0.2576	0.2561	0.2195	0.2683	0.2561	3	4	4	2	4
MN908947:476-557:57_21	MN908947:476-557	AGCAGAACUCGAAGGCAUUCA	- -- a-- -	ggaugc ucga cugc	CUUACG AGCU GACG	A GA CAA A	ggaugcucgaacugcaccucauggucauguuaugguugagcugguAGCAGAACUCGAAGGCAUUCA	- -- a-- - uca- gg g	ggaugc ucga cugc acc u ucau \	CUUACG AGCU GACG ugg g ggua u	A GA CAA A ucga uu u	aucaaacguucggaugcucgaacugcaccucauggucauguuaugguugagcugguAGCAGAACUCGAAGGCAUUCAguacg	aucaaa uc- -- a-- - uca- gg g	cgu ggaugc ucga cugc acc u ucau \	gca CUUACG AGCU GACG ugg g ggua u	------ ugA GA CAA A ucga uu u	21	66	82	6	5	21	15	3	14	22	25	-16.9829	-21.1	0.4762	0.5	0.4878	0.381	0.2381	0.2381	0.1429	0.2424	0.2121	0.2879	0.2576	0.2561	0.2195	0.2683	0.2561	3	4	4	2	4
MN908947:476-557:6_20	MN908947:476-557	ACGUUCGGAUGCUCGAACUG	A UC- -- A--	CGU GGAUGC UCGA CUG	gca cuuacg agcu gac	- uga ga caa	ACGUUCGGAUGCUCGAACUGcaccucauggucauguuaugguugagcugguagcagaacucgaaggcauucaguacg	A UC- -- A-- - uca- gg g	CGU GGAUGC UCGA CUGc acc u ucau \	gca cuuacg agcu gacg ugg g ggua u	- uga ga caa a ucga uu u	aucaaACGUUCGGAUGCUCGAACUGcaccucauggucauguuaugguugagcugguagcagaacucgaaggcauucaguacg	aucaaA UC- -- A-- - uca- gg g	CGU GGAUGC UCGA CUGc acc u ucau \	gca cuuacg agcu gacg ugg g ggua u	------ uga ga caa a ucga uu u	20	77	82	6	0	25	17	3	16	25	25	-19.8134	-21.1	0.55	0.5065	0.4878	0.2	0.25	0.3	0.25	0.2338	0.2208	0.2857	0.2597	0.2561	0.2195	0.2683	0.2561	3	4	4	-1	4
MN908947:476-557:7_24	MN908947:476-557	CGUUCGGAUGCUCGAACUGCACCU	UC- -- A-- - U	CGU GGAUGC UCGA CUGC ACC	gca cuuacg agcu gacg ugg	uga ga caa a u	CGUUCGGAUGCUCGAACUGCACCUcauggucauguuaugguugagcugguagcagaacucgaaggcauucaguacg	UC- -- A-- - Uca- gg g	CGU GGAUGC UCGA CUGC ACC u ucau \	gca cuuacg agcu gacg ugg g ggua u	uga ga caa a ucga uu u	aucaaaCGUUCGGAUGCUCGAACUGCACCUcauggucauguuaugguugagcugguagcagaacucgaaggcauucaguacg	aucaaa UC- -- A-- - Uca- gg g	CGU GGAUGC UCGA CUGC ACC u ucau \	gca cuuacg agcu gacg ugg g ggua u	------ uga ga caa a ucga uu u	24	76	82	6	0	30	11	3	20	25	25	-19.5561	-21.1	0.5833	0.5132	0.4878	0.1667	0.3333	0.25	0.25	0.2237	0.2237	0.2895	0.2632	0.2561	0.2195	0.2683	0.2561	3	4	4	-1	3
MN908947:476-557:21_20	MN908947:476-557	AACUGCACCUCAUGGUCAUG	A-- - UCA- GG G	A CUGC ACC U UCAU	u gacg ugg g ggua	caa a ucga uu u	AACUGCACCUCAUGGUCAUGuuaugguugagcugguagcagaacu	A-- - UCA- GG G	A CUGC ACC U UCAU \	u gacg ugg g ggua u	caa a ucga uu u	aucaaacguucggaugcucgAACUGCACCUCAUGGUCAUGuuaugguugagcugguagcagaacucgaaggcauucaguacg	aucaaa uc- -- A-- - UCA- GG G	cgu ggaugc ucgA CUGC ACC U UCAU \	gca cuuacg agcu gacg ugg g ggua u	------ uga ga caa a ucga uu u	20	45	82	6	17	24	0	3	13	13	25	-11.5793	-21.1	0.5	0.4667	0.4878	0.25	0.3	0.2	0.25	0.2444	0.2	0.2667	0.2889	0.2561	0.2195	0.2683	0.2561	4	4	4	3	-1
MN908947:476-557:45_22	MN908947:476-557	GGUUGAGCUGGUAGCAGAACUC	a-- - uca- gg	ga cugc acc u uc	CU GACG UGG G GG	CAA A UCGA UU	gaacugcaccucauggucauguuauGGUUGAGCUGGUAGCAGAACUC	a-- - uca- gg g	ga cugc acc u ucau \	CU GACG UGG G GGua u	CAA A UCGA UU u	aucaaacguucggaugcucgaacugcaccucauggucauguuauGGUUGAGCUGGUAGCAGAACUCgaaggcauucaguacg	aucaaa uc- -- a-- - uca- gg g	cgu ggaugc ucga cugc acc u ucau \	gca cuuacg agCU GACG UGG G GGua u	------ uga ga CAA A UCGA UU u	22	47	82	6	16	22	3	3	12	14	25	-12.0939	-21.1	0.5455	0.4894	0.4878	0.2273	0.1818	0.3636	0.2273	0.234	0.2128	0.2766	0.2766	0.2561	0.2195	0.2683	0.2561	4	4	4	3	1
MN908947:476-557:52_21	MN908947:476-557	CUGGUAGCAGAACUCGAAGGC	-- a-- - uc	gc ucga cugc acc	CG AGCU GACG UGG	GA CAA A UC	gcucgaacugcaccucauggucauguuaugguugagCUGGUAGCAGAACUCGAAGGC	-- a-- - uca- gg g	gc ucga cugc acc u ucau \	CG AGCU GACG UGG g ggua u	GA CAA A UCga uu u	aucaaacguucggaugcucgaacugcaccucauggucauguuaugguugagCUGGUAGCAGAACUCGAAGGCauucaguacg	aucaaa uc- -- a-- - uca- gg g	cgu ggaugc ucga cugc acc u ucau \	gca cuuaCG AGCU GACG UGG g ggua u	------ uga GA CAA A UCga uu u	21	57	82	6	10	21	10	3	13	18	25	-14.6671	-21.1	0.5714	0.5263	0.4878	0.2857	0.2381	0.3333	0.1429	0.2281	0.2281	0.2982	0.2456	0.2561	0.2195	0.2683	0.2561	3	4	4	3	2
MN908947:476-557:53_21	MN908947:476-557	UGGUAGCAGAACUCGAAGGCA	-- a-- - u	ugc ucga cugc acc	ACG AGCU GACG UGG	GA CAA A U	ugcucgaacugcaccucauggucauguuaugguugagcUGGUAGCAGAACUCGAAGGCA	-- a-- - uca- gg g	ugc ucga cugc acc u ucau \	ACG AGCU GACG UGG g ggua u	GA CAA A Ucga uu u	aucaaacguucggaugcucgaacugcaccucauggucauguuaugguugagcUGGUAGCAGAACUCGAAGGCAuucaguacg	aucaaa uc- -- a-- - uca- gg g	cgu ggaugc ucga cugc acc u ucau \	gca cuuACG AGCU GACG UGG g ggua u	------ uga GA CAA A Ucga uu u	21	59	82	6	9	21	11	3	14	19	25	-15.1817	-21.1	0.5238	0.5085	0.4878	0.3333	0.1905	0.3333	0.1429	0.2373	0.2203	0.2881	0.2542	0.2561	0.2195	0.2683	0.2561	3	4	4	3	3
MN908947:476-557:54_20	MN908947:476-557	GGUAGCAGAACUCGAAGGCA	-- a-- -	ugc ucga cugc acc	ACG AGCU GACG UGG	GA CAA A	ugcucgaacugcaccucauggucauguuaugguugagcuGGUAGCAGAACUCGAAGGCA	-- a-- - uca- gg g	ugc ucga cugc acc u ucau \	ACG AGCU GACG UGG g ggua u	GA CAA A ucga uu u	aucaaacguucggaugcucgaacugcaccucauggucauguuaugguugagcuGGUAGCAGAACUCGAAGGCAuucaguacg	aucaaa uc- -- a-- - uca- gg g	cgu ggaugc ucga cugc acc u ucau \	gca cuuACG AGCU GACG UGG g ggua u	------ uga GA CAA A ucga uu u	20	59	82	6	9	20	12	3	14	19	25	-15.1817	-21.1	0.55	0.5085	0.4878	0.35	0.2	0.35	0.1	0.2373	0.2203	0.2881	0.2542	0.2561	0.2195	0.2683	0.2561	3	4	4	3	4
MN908947:476-557:59_24	MN908947:476-557	CAGAACUCGAAGGCAUUCAGUACG	uc- -- a--	cgu ggaugc ucga cug	GCA CUUACG AGCU GAC	UGA GA CAA	cguucggaugcucgaacugcaccucauggucauguuaugguugagcugguagCAGAACUCGAAGGCAUUCAGUACG	uc- -- a-- - uca- gg g	cgu ggaugc ucga cugc acc u ucau \	GCA CUUACG AGCU GACg ugg g ggua u	UGA GA CAA a ucga uu u	aucaaacguucggaugcucgaacugcaccucauggucauguuaugguugagcugguagCAGAACUCGAAGGCAUUCAGUACG	aucaaa uc- -- a-- - uca- gg g	cgu ggaugc ucga cugc acc u ucau \	GCA CUUACG AGCU GACg ugg g ggua u	------ UGA GA CAA a ucga uu u	24	76	82	6	0	24	17	3	16	25	25	-19.5561	-21.1	0.5	0.5132	0.4878	0.3333	0.25	0.25	0.1667	0.2237	0.2237	0.2895	0.2632	0.2561	0.2195	0.2683	0.2561	3	4	4	-1	4
MN908947:476-557:60_22	MN908947:476-557	AGAACUCGAAGGCAUUCAGUAC	uc- -- a--	gu ggaugc ucga cu	CA CUUACG AGCU GA	UGA GA CAA	guucggaugcucgaacugcaccucauggucauguuaugguugagcugguagcAGAACUCGAAGGCAUUCAGUAC	uc- -- a-- - uca- gg g	gu ggaugc ucga cugc acc u ucau \	CA CUUACG AGCU GAcg ugg g ggua u	UGA GA CAA a ucga uu u	aucaaacguucggaugcucgaacugcaccucauggucauguuaugguugagcugguagcAGAACUCGAAGGCAUUCAGUACg	aucaaa uc- -- a-- - uca- gg g	cgu ggaugc ucga cugc acc u ucau \	gCA CUUACG AGCU GAcg ugg g ggua u	------ UGA GA CAA a ucga uu u	22	74	82	6	1	22	18	3	14	24	25	-19.0415	-21.1	0.4545	0.5	0.4878	0.3636	0.2273	0.2273	0.1818	0.2297	0.2162	0.2838	0.2703	0.2561	0.2195	0.2683	0.2561	3	4	4	-1	4
MN908947:476-557:53_23	MN908947:476-557	UGGUAGCAGAACUCGAAGGCAUU	-- a-- - u	gaugc ucga cugc acc	UUACG AGCU GACG UGG	GA CAA A U	gaugcucgaacugcaccucauggucauguuaugguugagcUGGUAGCAGAACUCGAAGGCAUU	-- a-- - uca- gg g	gaugc ucga cugc acc u ucau \	UUACG AGCU GACG UGG g ggua u	GA CAA A Ucga uu u	aucaaacguucggaugcucgaacugcaccucauggucauguuaugguugagcUGGUAGCAGAACUCGAAGGCAUUcaguacg	aucaaa uc- -- a-- - uca- gg g	cgu ggaugc ucga cugc acc u ucau \	gca cUUACG AGCU GACG UGG g ggua u	------ uga GA CAA A Ucga uu u	23	63	82	6	7	23	11	3	16	21	25	-16.211	-21.1	0.4783	0.4921	0.4878	0.3043	0.1739	0.3043	0.2174	0.2381	0.2063	0.2857	0.2698	0.2561	0.2195	0.2683	0.2561	3	4	4	3	3
MN908947:476-557:53_24	MN908947:476-557	UGGUAGCAGAACUCGAAGGCAUUC	-- a-- - u	ggaugc ucga cugc acc	CUUACG AGCU GACG UGG	GA CAA A U	ggaugcucgaacugcaccucauggucauguuaugguugagcUGGUAGCAGAACUCGAAGGCAUUC	-- a-- - uca- gg g	ggaugc ucga cugc acc u ucau \	CUUACG AGCU GACG UGG g ggua u	GA CAA A Ucga uu u	aucaaacguucggaugcucgaacugcaccucauggucauguuaugguugagcUGGUAGCAGAACUCGAAGGCAUUCaguacg	aucaaa uc- -- a-- - uca- gg g	cgu ggaugc ucga cugc acc u ucau \	gca CUUACG AGCU GACG UGG g ggua u	------ uga GA CAA A Ucga uu u	24	65	82	6	6	24	11	3	17	22	25	-16.7256	-21.1	0.5	0.5077	0.4878	0.2917	0.2083	0.2917	0.2083	0.2308	0.2154	0.2923	0.2615	0.2561	0.2195	0.2683	0.2561	3	4	4	3	3
MN908947:476-557:54_22	MN908947:476-557	GGUAGCAGAACUCGAAGGCAUU	-- a-- -	gaugc ucga cugc acc	UUACG AGCU GACG UGG	GA CAA A	gaugcucgaacugcaccucauggucauguuaugguugagcuGGUAGCAGAACUCGAAGGCAUU	-- a-- - uca- gg g	gaugc ucga cugc acc u ucau \	UUACG AGCU GACG UGG g ggua u	GA CAA A ucga uu u	aucaaacguucggaugcucgaacugcaccucauggucauguuaugguugagcuGGUAGCAGAACUCGAAGGCAUUcaguacg	aucaaa uc- -- a-- - uca- gg g	cgu ggaugc ucga cugc acc u ucau \	gca cUUACG AGCU GACG UGG g ggua u	------ uga GA CAA A ucga uu u	22	63	82	6	7	22	12	3	16	21	25	-16.211	-21.1	0.5	0.4921	0.4878	0.3182	0.1818	0.3182	0.1818	0.2381	0.2063	0.2857	0.2698	0.2561	0.2195	0.2683	0.2561	3	4	4	3	4
MN908947:476-557:54_23	MN908947:476-557	GGUAGCAGAACUCGAAGGCAUUC	-- a-- -	ggaugc ucga cugc acc	CUUACG AGCU GACG UGG	GA CAA A	ggaugcucgaacugcaccucauggucauguuaugguugagcuGGUAGCAGAACUCGAAGGCAUUC	-- a-- - uca- gg g	ggaugc ucga cugc acc u ucau \	CUUACG AGCU GACG UGG g ggua u	GA CAA A ucga uu u	aucaaacguucggaugcucgaacugcaccucauggucauguuaugguugagcuGGUAGCAGAACUCGAAGGCAUUCaguacg	aucaaa uc- -- a-- - uca- gg g	cgu ggaugc ucga cugc acc u ucau \	gca CUUACG AGCU GACG UGG g ggua u	------ uga GA CAA A ucga uu u	23	65	82	6	6	23	12	3	17	22	25	-16.7256	-21.1	0.5217	0.5077	0.4878	0.3043	0.2174	0.3043	0.1739	0.2308	0.2154	0.2923	0.2615	0.2561	0.2195	0.2683	0.2561	3	4	4	3	4
MN908947:476-557:55_21	MN908947:476-557	GUAGCAGAACUCGAAGGCAUU	-- a-- -	gaugc ucga cugc ac	UUACG AGCU GACG UG	GA CAA A	gaugcucgaacugcaccucauggucauguuaugguugagcugGUAGCAGAACUCGAAGGCAUU	-- a-- - uca- gg g	gaugc ucga cugc acc u ucau \	UUACG AGCU GACG UGg g ggua u	GA CAA A ucga uu u	aucaaacguucggaugcucgaacugcaccucauggucauguuaugguugagcugGUAGCAGAACUCGAAGGCAUUcaguacg	aucaaa uc- -- a-- - uca- gg g	cgu ggaugc ucga cugc acc u ucau \	gca cUUACG AGCU GACG UGg g ggua u	------ uga GA CAA A ucga uu u	21	63	82	6	7	21	13	3	15	21	25	-16.211	-21.1	0.4762	0.4921	0.4878	0.3333	0.1905	0.2857	0.1905	0.2381	0.2063	0.2857	0.2698	0.2561	0.2195	0.2683	0.2561	3	4	4	3	4
MN908947:476-557:55_22	MN908947:476-557	GUAGCAGAACUCGAAGGCAUUC	-- a-- -	ggaugc ucga cugc ac	CUUACG AGCU GACG UG	GA CAA A	ggaugcucgaacugcaccucauggucauguuaugguugagcugGUAGCAGAACUCGAAGGCAUUC	-- a-- - uca- gg g	ggaugc ucga cugc acc u ucau \	CUUACG AGCU GACG UGg g ggua u	GA CAA A ucga uu u	aucaaacguucggaugcucgaacugcaccucauggucauguuaugguugagcugGUAGCAGAACUCGAAGGCAUUCaguacg	aucaaa uc- -- a-- - uca- gg g	cgu ggaugc ucga cugc acc u ucau \	gca CUUACG AGCU GACG UGg g ggua u	------ uga GA CAA A ucga uu u	22	65	82	6	6	22	13	3	16	22	25	-16.7256	-21.1	0.5	0.5077	0.4878	0.3182	0.2273	0.2727	0.1818	0.2308	0.2154	0.2923	0.2615	0.2561	0.2195	0.2683	0.2561	3	4	4	3	4
MN908947:476-557:56_20	MN908947:476-557	UAGCAGAACUCGAAGGCAUU	-- a-- -	gaugc ucga cugc a	UUACG AGCU GACG U	GA CAA A	gaugcucgaacugcaccucauggucauguuaugguugagcuggUAGCAGAACUCGAAGGCAUU	-- a-- - uca- gg g	gaugc ucga cugc acc u ucau \	UUACG AGCU GACG Ugg g ggua u	GA CAA A ucga uu u	aucaaacguucggaugcucgaacugcaccucauggucauguuaugguugagcuggUAGCAGAACUCGAAGGCAUUcaguacg	aucaaa uc- -- a-- - uca- gg g	cgu ggaugc ucga cugc acc u ucau \	gca cUUACG AGCU GACG Ugg g ggua u	------ uga GA CAA A ucga uu u	20	63	82	6	7	20	14	3	14	21	25	-16.211	-21.1	0.45	0.4921	0.4878	0.35	0.2	0.25	0.2	0.2381	0.2063	0.2857	0.2698	0.2561	0.2195	0.2683	0.2561	3	4	4	3	4
MN908947:476-557:56_21	MN908947:476-557	UAGCAGAACUCGAAGGCAUUC	-- a-- -	ggaugc ucga cugc a	CUUACG AGCU GACG U	GA CAA A	ggaugcucgaacugcaccucauggucauguuaugguugagcuggUAGCAGAACUCGAAGGCAUUC	-- a-- - uca- gg g	ggaugc ucga cugc acc u ucau \	CUUACG AGCU GACG Ugg g ggua u	GA CAA A ucga uu u	aucaaacguucggaugcucgaacugcaccucauggucauguuaugguugagcuggUAGCAGAACUCGAAGGCAUUCaguacg	aucaaa uc- -- a-- - uca- gg g	cgu ggaugc ucga cugc acc u ucau \	gca CUUACG AGCU GACG Ugg g ggua u	------ uga GA CAA A ucga uu u	21	65	82	6	6	21	14	3	15	22	25	-16.7256	-21.1	0.4762	0.5077	0.4878	0.3333	0.2381	0.2381	0.1905	0.2308	0.2154	0.2923	0.2615	0.2561	0.2195	0.2683	0.2561	3	4	4	3	4
MN908947:476-557:57_20	MN908947:476-557	AGCAGAACUCGAAGGCAUUC	-- a-- -	ggaugc ucga cugc	CUUACG AGCU GACG	GA CAA A	ggaugcucgaacugcaccucauggucauguuaugguugagcugguAGCAGAACUCGAAGGCAUUC	-- a-- - uca- gg g	ggaugc ucga cugc acc u ucau \	CUUACG AGCU GACG ugg g ggua u	GA CAA A ucga uu u	aucaaacguucggaugcucgaacugcaccucauggucauguuaugguugagcugguAGCAGAACUCGAAGGCAUUCaguacg	aucaaa uc- -- a-- - uca- gg g	cgu ggaugc ucga cugc acc u ucau \	gca CUUACG AGCU GACG ugg g ggua u	------ uga GA CAA A ucga uu u	20	65	82	6	6	20	15	3	14	22	25	-16.7256	-21.1	0.5	0.5077	0.4878	0.35	0.25	0.25	0.15	0.2308	0.2154	0.2923	0.2615	0.2561	0.2195	0.2683	0.2561	3	4	4	3	4
MN908947:476-557:11_20	MN908947:476-557	CGGAUGCUCGAACUGCACCU	C- -- A-- - U	GGAUGC UCGA CUGC ACC	cuuacg agcu gacg ugg	ga ga caa a u	CGGAUGCUCGAACUGCACCUcauggucauguuaugguugagcugguagcagaacucgaaggcauucag	C- -- A-- - Uca- gg g	GGAUGC UCGA CUGC ACC u ucau \	cuuacg agcu gacg ugg g ggua u	ga ga caa a ucga uu u	aucaaacguuCGGAUGCUCGAACUGCACCUcauggucauguuaugguugagcugguagcagaacucgaaggcauucaguacg	aucaaa uC- -- A-- - Uca- gg g	cgu GGAUGC UCGA CUGC ACC u ucau \	gca cuuacg agcu gacg ugg g ggua u	------ uga ga caa a ucga uu u	20	68	82	6	4	26	11	3	17	22	25	-17.4976	-21.1	0.6	0.5147	0.4878	0.2	0.35	0.25	0.2	0.2353	0.2206	0.2941	0.25	0.2561	0.2195	0.2683	0.2561	3	4	4	1	3
MN908947:476-557:44_24	MN908947:476-557	UGGUUGAGCUGGUAGCAGAACUCG	a-- - uca- gg	cga cugc acc u uca	GCU GACG UGG G GGU	CAA A UCGA UU	cgaacugcaccucauggucauguuaUGGUUGAGCUGGUAGCAGAACUCG	a-- - uca- gg g	cga cugc acc u ucau \	GCU GACG UGG G GGUa u	CAA A UCGA UU u	aucaaacguucggaugcucgaacugcaccucauggucauguuaUGGUUGAGCUGGUAGCAGAACUCGaaggcauucaguacg	aucaaa uc- -- a-- - uca- gg g	cgu ggaugc ucga cugc acc u ucau \	gca cuuacg aGCU GACG UGG G GGUa u	------ uga ga CAA A UCGA UU u	24	49	82	6	15	24	2	3	14	15	25	-12.6085	-21.1	0.5417	0.5102	0.4878	0.2083	0.1667	0.375	0.25	0.2245	0.2245	0.2857	0.2653	0.2561	0.2195	0.2683	0.2561	4	4	4	3	1
MN908947:476-557:5_20	MN908947:476-557	AACGUUCGGAUGCUCGAACU	AA UC- -- A--	CGU GGAUGC UCGA CU	gca cuuacg agcu ga	-- uga ga caa	AACGUUCGGAUGCUCGAACUgcaccucauggucauguuaugguugagcugguagcagaacucgaaggcauucaguacg	AA UC- -- A-- - uca- gg g	CGU GGAUGC UCGA CUgc acc u ucau \	gca cuuacg agcu gacg ugg g ggua u	-- uga ga caa a ucga uu u	aucaAACGUUCGGAUGCUCGAACUgcaccucauggucauguuaugguugagcugguagcagaacucgaaggcauucaguacg	aucaAA UC- -- A-- - uca- gg g	CGU GGAUGC UCGA CUgc acc u ucau \	gca cuuacg agcu gacg ugg g ggua u	------ uga ga caa a ucga uu u	20	78	82	6	0	25	18	3	15	25	25	-20.0707	-21.1	0.5	0.5	0.4878	0.25	0.25	0.25	0.25	0.2436	0.2179	0.2821	0.2564	0.2561	0.2195	0.2683	0.2561	3	4	4	-1	4
MN908947:476-557:8_24	MN908947:476-557	GUUCGGAUGCUCGAACUGCACCUC	UC- -- A-- - UC	GU GGAUGC UCGA CUGC ACC	ca cuuacg agcu gacg ugg	uga ga caa a uc	GUUCGGAUGCUCGAACUGCACCUCauggucauguuaugguugagcugguagcagaacucgaaggcauucaguac	UC- -- A-- - UCa- gg g	GU GGAUGC UCGA CUGC ACC u ucau \	ca cuuacg agcu gacg ugg g ggua u	uga ga caa a ucga uu u	aucaaacGUUCGGAUGCUCGAACUGCACCUCauggucauguuaugguugagcugguagcagaacucgaaggcauucaguacg	aucaaa UC- -- A-- - UCa- gg g	cGU GGAUGC UCGA CUGC ACC u ucau \	gca cuuacg agcu gacg ugg g ggua u	------ uga ga caa a ucga uu u	24	74	82	6	1	30	10	3	19	24	25	-19.0415	-21.1	0.5833	0.5	0.4878	0.1667	0.3333	0.25	0.25	0.2297	0.2162	0.2838	0.2703	0.2561	0.2195	0.2683	0.2561	3	4	4	-1	2
MN908947:476-557:9_23	MN908947:476-557	UUCGGAUGCUCGAACUGCACCUC	UC- -- A-- - UC	U GGAUGC UCGA CUGC ACC	a cuuacg agcu gacg ugg	uga ga caa a uc	UUCGGAUGCUCGAACUGCACCUCauggucauguuaugguugagcugguagcagaacucgaaggcauucagua	UC- -- A-- - UCa- gg g	U GGAUGC UCGA CUGC ACC u ucau \	a cuuacg agcu gacg ugg g ggua u	uga ga caa a ucga uu u	aucaaacgUUCGGAUGCUCGAACUGCACCUCauggucauguuaugguugagcugguagcagaacucgaaggcauucaguacg	aucaaa UC- -- A-- - UCa- gg g	cgU GGAUGC UCGA CUGC ACC u ucau \	gca cuuacg agcu gacg ugg g ggua u	------ uga ga caa a ucga uu u	23	72	82	6	2	29	10	3	18	23	25	-18.5268	-21.1	0.5652	0.4861	0.4878	0.1739	0.3478	0.2174	0.2609	0.2361	0.2083	0.2778	0.2778	0.2561	0.2195	0.2683	0.2561	3	4	4	-1	2
MN908947:476-557:10_22	MN908947:476-557	UCGGAUGCUCGAACUGCACCUC	UC- -- A-- - UC	GGAUGC UCGA CUGC ACC	cuuacg agcu gacg ugg	uga ga caa a uc	UCGGAUGCUCGAACUGCACCUCauggucauguuaugguugagcugguagcagaacucgaaggcauucagu	UC- -- A-- - UCa- gg g	GGAUGC UCGA CUGC ACC u ucau \	cuuacg agcu gacg ugg g ggua u	uga ga caa a ucga uu u	aucaaacguUCGGAUGCUCGAACUGCACCUCauggucauguuaugguugagcugguagcagaacucgaaggcauucaguacg	aucaaa UC- -- A-- - UCa- gg g	cgu GGAUGC UCGA CUGC ACC u ucau \	gca cuuacg agcu gacg ugg g ggua u	------ uga ga caa a ucga uu u	22	70	82	6	3	28	10	3	17	22	25	-18.0122	-21.1	0.5909	0.5	0.4878	0.1818	0.3636	0.2273	0.2273	0.2286	0.2143	0.2857	0.2714	0.2561	0.2195	0.2683	0.2561	3	4	4	-1	2
MN908947:476-557:6_22	MN908947:476-557	ACGUUCGGAUGCUCGAACUGCA	A UC- -- A-- -	CGU GGAUGC UCGA CUGC A	gca cuuacg agcu gacg u	- uga ga caa a	ACGUUCGGAUGCUCGAACUGCAccucauggucauguuaugguugagcugguagcagaacucgaaggcauucaguacg	A UC- -- A-- - uca- gg g	CGU GGAUGC UCGA CUGC Acc u ucau \	gca cuuacg agcu gacg ugg g ggua u	- uga ga caa a ucga uu u	aucaaACGUUCGGAUGCUCGAACUGCAccucauggucauguuaugguugagcugguagcagaacucgaaggcauucaguacg	aucaaA UC- -- A-- - uca- gg g	CGU GGAUGC UCGA CUGC Acc u ucau \	gca cuuacg agcu gacg ugg g ggua u	------ uga ga caa a ucga uu u	22	77	82	6	0	28	14	3	18	25	25	-19.8134	-21.1	0.5455	0.5065	0.4878	0.2273	0.2727	0.2727	0.2273	0.2338	0.2208	0.2857	0.2597	0.2561	0.2195	0.2683	0.2561	3	4	4	-1	4
MN908947:476-557:7_21	MN908947:476-557	CGUUCGGAUGCUCGAACUGCA	UC- -- A-- -	CGU GGAUGC UCGA CUGC A	gca cuuacg agcu gacg u	uga ga caa a	CGUUCGGAUGCUCGAACUGCAccucauggucauguuaugguugagcugguagcagaacucgaaggcauucaguacg	UC- -- A-- - uca- gg g	CGU GGAUGC UCGA CUGC Acc u ucau \	gca cuuacg agcu gacg ugg g ggua u	uga ga caa a ucga uu u	aucaaaCGUUCGGAUGCUCGAACUGCAccucauggucauguuaugguugagcugguagcagaacucgaaggcauucaguacg	aucaaa UC- -- A-- - uca- gg g	CGU GGAUGC UCGA CUGC Acc u ucau \	gca cuuacg agcu gacg ugg g ggua u	------ uga ga caa a ucga uu u	21	76	82	6	0	27	14	3	18	25	25	-19.5561	-21.1	0.5714	0.5132	0.4878	0.1905	0.2857	0.2857	0.2381	0.2237	0.2237	0.2895	0.2632	0.2561	0.2195	0.2683	0.2561	3	4	4	-1	4
MN908947:476-557:46_21	MN908947:476-557	GUUGAGCUGGUAGCAGAACUC	a-- - uca- gg	ga cugc acc u u	CU GACG UGG G G	CAA A UCGA UU	gaacugcaccucauggucauguuaugGUUGAGCUGGUAGCAGAACUC	a-- - uca- gg g	ga cugc acc u ucau \	CU GACG UGG G Ggua u	CAA A UCGA UU u	aucaaacguucggaugcucgaacugcaccucauggucauguuaugGUUGAGCUGGUAGCAGAACUCgaaggcauucaguacg	aucaaa uc- -- a-- - uca- gg g	cgu ggaugc ucga cugc acc u ucau \	gca cuuacg agCU GACG UGG G Ggua u	------ uga ga CAA A UCGA UU u	21	47	82	6	16	21	4	3	11	14	25	-12.0939	-21.1	0.5238	0.4894	0.4878	0.2381	0.1905	0.3333	0.2381	0.234	0.2128	0.2766	0.2766	0.2561	0.2195	0.2683	0.2561	4	4	4	3	1
MN908947:476-557:53_22	MN908947:476-557	UGGUAGCAGAACUCGAAGGCAU	-- a-- - u	augc ucga cugc acc	UACG AGCU GACG UGG	GA CAA A U	augcucgaacugcaccucauggucauguuaugguugagcUGGUAGCAGAACUCGAAGGCAU	-- a-- - uca- gg g	augc ucga cugc acc u ucau \	UACG AGCU GACG UGG g ggua u	GA CAA A Ucga uu u	aucaaacguucggaugcucgaacugcaccucauggucauguuaugguugagcUGGUAGCAGAACUCGAAGGCAUucaguacg	aucaaa uc- -- a-- - uca- gg g	cgu ggaugc ucga cugc acc u ucau \	gca cuUACG AGCU GACG UGG g ggua u	------ uga GA CAA A Ucga uu u	22	61	82	6	8	22	11	3	15	20	25	-15.6963	-21.1	0.5	0.4918	0.4878	0.3182	0.1818	0.3182	0.1818	0.2459	0.2131	0.2787	0.2623	0.2561	0.2195	0.2683	0.2561	3	4	4	3	3
MN908947:476-557:54_21	MN908947:476-557	GGUAGCAGAACUCGAAGGCAU	-- a-- -	augc ucga cugc acc	UACG AGCU GACG UGG	GA CAA A	augcucgaacugcaccucauggucauguuaugguugagcuGGUAGCAGAACUCGAAGGCAU	-- a-- - uca- gg g	augc ucga cugc acc u ucau \	UACG AGCU GACG UGG g ggua u	GA CAA A ucga uu u	aucaaacguucggaugcucgaacugcaccucauggucauguuaugguugagcuGGUAGCAGAACUCGAAGGCAUucaguacg	aucaaa uc- -- a-- - uca- gg g	cgu ggaugc ucga cugc acc u ucau \	gca cuUACG AGCU GACG UGG g ggua u	------ uga GA CAA A ucga uu u	21	61	82	6	8	21	12	3	15	20	25	-15.6963	-21.1	0.5238	0.4918	0.4878	0.3333	0.1905	0.3333	0.1429	0.2459	0.2131	0.2787	0.2623	0.2561	0.2195	0.2683	0.2561	3	4	4	3	4
MN908947:476-557:55_20	MN908947:476-557	GUAGCAGAACUCGAAGGCAU	-- a-- -	augc ucga cugc ac	UACG AGCU GACG UG	GA CAA A	augcucgaacugcaccucauggucauguuaugguugagcugGUAGCAGAACUCGAAGGCAU	-- a-- - uca- gg g	augc ucga cugc acc u ucau \	UACG AGCU GACG UGg g ggua u	GA CAA A ucga uu u	aucaaacguucggaugcucgaacugcaccucauggucauguuaugguugagcugGUAGCAGAACUCGAAGGCAUucaguacg	aucaaa uc- -- a-- - uca- gg g	cgu ggaugc ucga cugc acc u ucau \	gca cuUACG AGCU GACG UGg g ggua u	------ uga GA CAA A ucga uu u	20	61	82	6	8	20	13	3	14	20	25	-15.6963	-21.1	0.5	0.4918	0.4878	0.35	0.2	0.3	0.15	0.2459	0.2131	0.2787	0.2623	0.2561	0.2195	0.2683	0.2561	3	4	4	3	4
MN908947:476-557:5_21	MN908947:476-557	AACGUUCGGAUGCUCGAACUG	AA UC- -- A--	CGU GGAUGC UCGA CUG	gca cuuacg agcu gac	-- uga ga caa	AACGUUCGGAUGCUCGAACUGcaccucauggucauguuaugguugagcugguagcagaacucgaaggcauucaguacg	AA UC- -- A-- - uca- gg g	CGU GGAUGC UCGA CUGc acc u ucau \	gca cuuacg agcu gacg ugg g ggua u	-- uga ga caa a ucga uu u	aucaAACGUUCGGAUGCUCGAACUGcaccucauggucauguuaugguugagcugguagcagaacucgaaggcauucaguacg	aucaAA UC- -- A-- - uca- gg g	CGU GGAUGC UCGA CUGc acc u ucau \	gca cuuacg agcu gacg ugg g ggua u	------ uga ga caa a ucga uu u	21	78	82	6	0	26	17	3	16	25	25	-20.0707	-21.1	0.5238	0.5	0.4878	0.2381	0.2381	0.2857	0.2381	0.2436	0.2179	0.2821	0.2564	0.2561	0.2195	0.2683	0.2561	3	4	4	-1	4
MN908947:476-557:52_22	MN908947:476-557	CUGGUAGCAGAACUCGAAGGCA	-- a-- - uc	ugc ucga cugc acc	ACG AGCU GACG UGG	GA CAA A UC	ugcucgaacugcaccucauggucauguuaugguugagCUGGUAGCAGAACUCGAAGGCA	-- a-- - uca- gg g	ugc ucga cugc acc u ucau \	ACG AGCU GACG UGG g ggua u	GA CAA A UCga uu u	aucaaacguucggaugcucgaacugcaccucauggucauguuaugguugagCUGGUAGCAGAACUCGAAGGCAuucaguacg	aucaaa uc- -- a-- - uca- gg g	cgu ggaugc ucga cugc acc u ucau \	gca cuuACG AGCU GACG UGG g ggua u	------ uga GA CAA A UCga uu u	22	59	82	6	9	22	10	3	14	19	25	-15.1817	-21.1	0.5455	0.5085	0.4878	0.3182	0.2273	0.3182	0.1364	0.2373	0.2203	0.2881	0.2542	0.2561	0.2195	0.2683	0.2561	3	4	4	3	2
MN908947:476-557:6_21	MN908947:476-557	ACGUUCGGAUGCUCGAACUGC	A UC- -- A-- -	CGU GGAUGC UCGA CUGC	gca cuuacg agcu gacg	- uga ga caa a	ACGUUCGGAUGCUCGAACUGCaccucauggucauguuaugguugagcugguagcagaacucgaaggcauucaguacg	A UC- -- A-- - uca- gg g	CGU GGAUGC UCGA CUGC acc u ucau \	gca cuuacg agcu gacg ugg g ggua u	- uga ga caa a ucga uu u	aucaaACGUUCGGAUGCUCGAACUGCaccucauggucauguuaugguugagcugguagcagaacucgaaggcauucaguacg	aucaaA UC- -- A-- - uca- gg g	CGU GGAUGC UCGA CUGC acc u ucau \	gca cuuacg agcu gacg ugg g ggua u	------ uga ga caa a ucga uu u	21	77	82	6	0	27	15	3	17	25	25	-19.8134	-21.1	0.5714	0.5065	0.4878	0.1905	0.2857	0.2857	0.2381	0.2338	0.2208	0.2857	0.2597	0.2561	0.2195	0.2683	0.2561	3	4	4	-1	4
MN908947:476-557:6_23	MN908947:476-557	ACGUUCGGAUGCUCGAACUGCAC	A UC- -- A-- -	CGU GGAUGC UCGA CUGC AC	gca cuuacg agcu gacg ug	- uga ga caa a	ACGUUCGGAUGCUCGAACUGCACcucauggucauguuaugguugagcugguagcagaacucgaaggcauucaguacg	A UC- -- A-- - uca- gg g	CGU GGAUGC UCGA CUGC ACc u ucau \	gca cuuacg agcu gacg ugg g ggua u	- uga ga caa a ucga uu u	aucaaACGUUCGGAUGCUCGAACUGCACcucauggucauguuaugguugagcugguagcagaacucgaaggcauucaguacg	aucaaA UC- -- A-- - uca- gg g	CGU GGAUGC UCGA CUGC ACc u ucau \	gca cuuacg agcu gacg ugg g ggua u	------ uga ga caa a ucga uu u	23	77	82	6	0	29	13	3	19	25	25	-19.8134	-21.1	0.5652	0.5065	0.4878	0.2174	0.3043	0.2609	0.2174	0.2338	0.2208	0.2857	0.2597	0.2561	0.2195	0.2683	0.2561	3	4	4	-1	4
MN908947:476-557:6_24	MN908947:476-557	ACGUUCGGAUGCUCGAACUGCACC	A UC- -- A-- -	CGU GGAUGC UCGA CUGC ACC	gca cuuacg agcu gacg ugg	- uga ga caa a	ACGUUCGGAUGCUCGAACUGCACCucauggucauguuaugguugagcugguagcagaacucgaaggcauucaguacg	A UC- -- A-- - uca- gg g	CGU GGAUGC UCGA CUGC ACC u ucau \	gca cuuacg agcu gacg ugg g ggua u	- uga ga caa a ucga uu u	aucaaACGUUCGGAUGCUCGAACUGCACCucauggucauguuaugguugagcugguagcagaacucgaaggcauucaguacg	aucaaA UC- -- A-- - uca- gg g	CGU GGAUGC UCGA CUGC ACC u ucau \	gca cuuacg agcu gacg ugg g ggua u	------ uga ga caa a ucga uu u	24	77	82	6	0	30	12	3	20	25	25	-19.8134	-21.1	0.5833	0.5065	0.4878	0.2083	0.3333	0.25	0.2083	0.2338	0.2208	0.2857	0.2597	0.2561	0.2195	0.2683	0.2561	3	4	4	-1	4
MN908947:476-557:7_20	MN908947:476-557	CGUUCGGAUGCUCGAACUGC	UC- -- A-- -	CGU GGAUGC UCGA CUGC	gca cuuacg agcu gacg	uga ga caa a	CGUUCGGAUGCUCGAACUGCaccucauggucauguuaugguugagcugguagcagaacucgaaggcauucaguacg	UC- -- A-- - uca- gg g	CGU GGAUGC UCGA CUGC acc u ucau \	gca cuuacg agcu gacg ugg g ggua u	uga ga caa a ucga uu u	aucaaaCGUUCGGAUGCUCGAACUGCaccucauggucauguuaugguugagcugguagcagaacucgaaggcauucaguacg	aucaaa UC- -- A-- - uca- gg g	CGU GGAUGC UCGA CUGC acc u ucau \	gca cuuacg agcu gacg ugg g ggua u	------ uga ga caa a ucga uu u	20	76	82	6	0	26	15	3	17	25	25	-19.5561	-21.1	0.6	0.5132	0.4878	0.15	0.3	0.3	0.25	0.2237	0.2237	0.2895	0.2632	0.2561	0.2195	0.2683	0.2561	3	4	4	-1	4
MN908947:476-557:7_22	MN908947:476-557	CGUUCGGAUGCUCGAACUGCAC	UC- -- A-- -	CGU GGAUGC UCGA CUGC AC	gca cuuacg agcu gacg ug	uga ga caa a	CGUUCGGAUGCUCGAACUGCACcucauggucauguuaugguugagcugguagcagaacucgaaggcauucaguacg	UC- -- A-- - uca- gg g	CGU GGAUGC UCGA CUGC ACc u ucau \	gca cuuacg agcu gacg ugg g ggua u	uga ga caa a ucga uu u	aucaaaCGUUCGGAUGCUCGAACUGCACcucauggucauguuaugguugagcugguagcagaacucgaaggcauucaguacg	aucaaa UC- -- A-- - uca- gg g	CGU GGAUGC UCGA CUGC ACc u ucau \	gca cuuacg agcu gacg ugg g ggua u	------ uga ga caa a ucga uu u	22	76	82	6	0	28	13	3	19	25	25	-19.5561	-21.1	0.5909	0.5132	0.4878	0.1818	0.3182	0.2727	0.2273	0.2237	0.2237	0.2895	0.2632	0.2561	0.2195	0.2683	0.2561	3	4	4	-1	4
MN908947:476-557:7_23	MN908947:476-557	CGUUCGGAUGCUCGAACUGCACC	UC- -- A-- -	CGU GGAUGC UCGA CUGC ACC	gca cuuacg agcu gacg ugg	uga ga caa a	CGUUCGGAUGCUCGAACUGCACCucauggucauguuaugguugagcugguagcagaacucgaaggcauucaguacg	UC- -- A-- - uca- gg g	CGU GGAUGC UCGA CUGC ACC u ucau \	gca cuuacg agcu gacg ugg g ggua u	uga ga caa a ucga uu u	aucaaaCGUUCGGAUGCUCGAACUGCACCucauggucauguuaugguugagcugguagcagaacucgaaggcauucaguacg	aucaaa UC- -- A-- - uca- gg g	CGU GGAUGC UCGA CUGC ACC u ucau \	gca cuuacg agcu gacg ugg g ggua u	------ uga ga caa a ucga uu u	23	76	82	6	0	29	12	3	20	25	25	-19.5561	-21.1	0.6087	0.5132	0.4878	0.1739	0.3478	0.2609	0.2174	0.2237	0.2237	0.2895	0.2632	0.2561	0.2195	0.2683	0.2561	3	4	4	-1	4
MN908947:476-557:52_24	MN908947:476-557	CUGGUAGCAGAACUCGAAGGCAUU	-- a-- - uc	gaugc ucga cugc acc	UUACG AGCU GACG UGG	GA CAA A UC	gaugcucgaacugcaccucauggucauguuaugguugagCUGGUAGCAGAACUCGAAGGCAUU	-- a-- - uca- gg g	gaugc ucga cugc acc u ucau \	UUACG AGCU GACG UGG g ggua u	GA CAA A UCga uu u	aucaaacguucggaugcucgaacugcaccucauggucauguuaugguugagCUGGUAGCAGAACUCGAAGGCAUUcaguacg	aucaaa uc- -- a-- - uca- gg g	cgu ggaugc ucga cugc acc u ucau \	gca cUUACG AGCU GACG UGG g ggua u	------ uga GA CAA A UCga uu u	24	63	82	6	7	24	10	3	16	21	25	-16.211	-21.1	0.5	0.4921	0.4878	0.2917	0.2083	0.2917	0.2083	0.2381	0.2063	0.2857	0.2698	0.2561	0.2195	0.2683	0.2561	3	4	4	3	2
MN908947:476-557:8_23	MN908947:476-557	GUUCGGAUGCUCGAACUGCACCU	UC- -- A-- - U	GU GGAUGC UCGA CUGC ACC	ca cuuacg agcu gacg ugg	uga ga caa a u	GUUCGGAUGCUCGAACUGCACCUcauggucauguuaugguugagcugguagcagaacucgaaggcauucaguac	UC- -- A-- - Uca- gg g	GU GGAUGC UCGA CUGC ACC u ucau \	ca cuuacg agcu gacg ugg g ggua u	uga ga caa a ucga uu u	aucaaacGUUCGGAUGCUCGAACUGCACCUcauggucauguuaugguugagcugguagcagaacucgaaggcauucaguacg	aucaaa UC- -- A-- - Uca- gg g	cGU GGAUGC UCGA CUGC ACC u ucau \	gca cuuacg agcu gacg ugg g ggua u	------ uga ga caa a ucga uu u	23	74	82	6	1	29	11	3	19	24	25	-19.0415	-21.1	0.5652	0.5	0.4878	0.1739	0.3043	0.2609	0.2609	0.2297	0.2162	0.2838	0.2703	0.2561	0.2195	0.2683	0.2561	3	4	4	-1	3
MN908947:476-557:9_22	MN908947:476-557	UUCGGAUGCUCGAACUGCACCU	UC- -- A-- - U	U GGAUGC UCGA CUGC ACC	a cuuacg agcu gacg ugg	uga ga caa a u	UUCGGAUGCUCGAACUGCACCUcauggucauguuaugguugagcugguagcagaacucgaaggcauucagua	UC- -- A-- - Uca- gg g	U GGAUGC UCGA CUGC ACC u ucau \	a cuuacg agcu gacg ugg g ggua u	uga ga caa a ucga uu u	aucaaacgUUCGGAUGCUCGAACUGCACCUcauggucauguuaugguugagcugguagcagaacucgaaggcauucaguacg	aucaaa UC- -- A-- - Uca- gg g	cgU GGAUGC UCGA CUGC ACC u ucau \	gca cuuacg agcu gacg ugg g ggua u	------ uga ga caa a ucga uu u	22	72	82	6	2	28	11	3	18	23	25	-18.5268	-21.1	0.5455	0.4861	0.4878	0.1818	0.3182	0.2273	0.2727	0.2361	0.2083	0.2778	0.2778	0.2561	0.2195	0.2683	0.2561	3	4	4	-1	3
MN908947:476-557:10_21	MN908947:476-557	UCGGAUGCUCGAACUGCACCU	UC- -- A-- - U	GGAUGC UCGA CUGC ACC	cuuacg agcu gacg ugg	uga ga caa a u	UCGGAUGCUCGAACUGCACCUcauggucauguuaugguugagcugguagcagaacucgaaggcauucagu	UC- -- A-- - Uca- gg g	GGAUGC UCGA CUGC ACC u ucau \	cuuacg agcu gacg ugg g ggua u	uga ga caa a ucga uu u	aucaaacguUCGGAUGCUCGAACUGCACCUcauggucauguuaugguugagcugguagcagaacucgaaggcauucaguacg	aucaaa UC- -- A-- - Uca- gg g	cgu GGAUGC UCGA CUGC ACC u ucau \	gca cuuacg agcu gacg ugg g ggua u	------ uga ga caa a ucga uu u	21	70	82	6	3	27	11	3	17	22	25	-18.0122	-21.1	0.5714	0.5	0.4878	0.1905	0.3333	0.2381	0.2381	0.2286	0.2143	0.2857	0.2714	0.2561	0.2195	0.2683	0.2561	3	4	4	-1	3
MN908947:476-557:45_23	MN908947:476-557	GGUUGAGCUGGUAGCAGAACUCG	a-- - uca- gg	cga cugc acc u uc	GCU GACG UGG G GG	CAA A UCGA UU	cgaacugcaccucauggucauguuauGGUUGAGCUGGUAGCAGAACUCG	a-- - uca- gg g	cga cugc acc u ucau \	GCU GACG UGG G GGua u	CAA A UCGA UU u	aucaaacguucggaugcucgaacugcaccucauggucauguuauGGUUGAGCUGGUAGCAGAACUCGaaggcauucaguacg	aucaaa uc- -- a-- - uca- gg g	cgu ggaugc ucga cugc acc u ucau \	gca cuuacg aGCU GACG UGG G GGua u	------ uga ga CAA A UCGA UU u	23	49	82	6	15	23	3	3	13	15	25	-12.6085	-21.1	0.5652	0.5102	0.4878	0.2174	0.1739	0.3913	0.2174	0.2245	0.2245	0.2857	0.2653	0.2561	0.2195	0.2683	0.2561	4	4	4	3	1
MN908947:476-557:60_23	MN908947:476-557	AGAACUCGAAGGCAUUCAGUACG	uc- -- a--	cgu ggaugc ucga cu	GCA CUUACG AGCU GA	UGA GA CAA	cguucggaugcucgaacugcaccucauggucauguuaugguugagcugguagcAGAACUCGAAGGCAUUCAGUACG	uc- -- a-- - uca- gg g	cgu ggaugc ucga cugc acc u ucau \	GCA CUUACG AGCU GAcg ugg g ggua u	UGA GA CAA a ucga uu u	aucaaacguucggaugcucgaacugcaccucauggucauguuaugguugagcugguagcAGAACUCGAAGGCAUUCAGUACG	aucaaa uc- -- a-- - uca- gg g	cgu ggaugc ucga cugc acc u ucau \	GCA CUUACG AGCU GAcg ugg g ggua u	------ UGA GA CAA a ucga uu u	23	76	82	6	0	23	18	3	15	25	25	-19.5561	-21.1	0.4783	0.5132	0.4878	0.3478	0.2174	0.2609	0.1739	0.2237	0.2237	0.2895	0.2632	0.2561	0.2195	0.2683	0.2561	3	4	4	-1	4
MN908947:476-557:63_20	MN908947:476-557	ACUCGAAGGCAUUCAGUACG	uc- -- a-	cgu ggaugc ucga	GCA CUUACG AGCU	UGA GA CA	cguucggaugcucgaacugcaccucauggucauguuaugguugagcugguagcagaACUCGAAGGCAUUCAGUACG	uc- -- a-- - uca- gg g	cgu ggaugc ucga cugc acc u ucau \	GCA CUUACG AGCU gacg ugg g ggua u	UGA GA CAa a ucga uu u	aucaaacguucggaugcucgaacugcaccucauggucauguuaugguugagcugguagcagaACUCGAAGGCAUUCAGUACG	aucaaa uc- -- a-- - uca- gg g	cgu ggaugc ucga cugc acc u ucau \	GCA CUUACG AGCU gacg ugg g ggua u	------ UGA GA CAa a ucga uu u	20	76	82	6	0	20	21	3	13	25	25	-19.5561	-21.1	0.5	0.5132	0.4878	0.3	0.25	0.25	0.2	0.2237	0.2237	0.2895	0.2632	0.2561	0.2195	0.2683	0.2561	3	4	4	-1	4
MN908947:476-557:5_23	MN908947:476-557	AACGUUCGGAUGCUCGAACUGCA	AA UC- -- A-- -	CGU GGAUGC UCGA CUGC A	gca cuuacg agcu gacg u	-- uga ga caa a	AACGUUCGGAUGCUCGAACUGCAccucauggucauguuaugguugagcugguagcagaacucgaaggcauucaguacg	AA UC- -- A-- - uca- gg g	CGU GGAUGC UCGA CUGC Acc u ucau \	gca cuuacg agcu gacg ugg g ggua u	-- uga ga caa a ucga uu u	aucaAACGUUCGGAUGCUCGAACUGCAccucauggucauguuaugguugagcugguagcagaacucgaaggcauucaguacg	aucaAA UC- -- A-- - uca- gg g	CGU GGAUGC UCGA CUGC Acc u ucau \	gca cuuacg agcu gacg ugg g ggua u	------ uga ga caa a ucga uu u	23	78	82	6	0	29	14	3	18	25	25	-20.0707	-21.1	0.5217	0.5	0.4878	0.2609	0.2609	0.2609	0.2174	0.2436	0.2179	0.2821	0.2564	0.2561	0.2195	0.2683	0.2561	3	4	4	-1	4
MN908947:476-557:51_20	MN908947:476-557	GCUGGUAGCAGAACUCGAAG	-- a-- - uca	ucga cugc acc	AGCU GACG UGG	GA CAA A UCG	ucgaacugcaccucauggucauguuaugguugaGCUGGUAGCAGAACUCGAAG	-- a-- - uca- gg g	ucga cugc acc u ucau \	AGCU GACG UGG g ggua u	GA CAA A UCGa uu u	aucaaacguucggaugcucgaacugcaccucauggucauguuaugguugaGCUGGUAGCAGAACUCGAAGgcauucaguacg	aucaaa uc- -- a-- - uca- gg g	cgu ggaugc ucga cugc acc u ucau \	gca cuuacg AGCU GACG UGG g ggua u	------ uga GA CAA A UCGa uu u	20	53	82	6	12	20	9	3	11	16	25	-13.6378	-21.1	0.55	0.4906	0.4878	0.3	0.2	0.35	0.15	0.2453	0.2075	0.283	0.2642	0.2561	0.2195	0.2683	0.2561	3	4	4	3	2
MN908947:476-557:51_21	MN908947:476-557	GCUGGUAGCAGAACUCGAAGG	-- a-- - uca	c ucga cugc acc	G AGCU GACG UGG	GA CAA A UCG	cucgaacugcaccucauggucauguuaugguugaGCUGGUAGCAGAACUCGAAGG	-- a-- - uca- gg g	c ucga cugc acc u ucau \	G AGCU GACG UGG g ggua u	GA CAA A UCGa uu u	aucaaacguucggaugcucgaacugcaccucauggucauguuaugguugaGCUGGUAGCAGAACUCGAAGGcauucaguacg	aucaaa uc- -- a-- - uca- gg g	cgu ggaugc ucga cugc acc u ucau \	gca cuuacG AGCU GACG UGG g ggua u	------ uga GA CAA A UCGa uu u	21	55	82	6	11	21	9	3	12	17	25	-14.1524	-21.1	0.5714	0.5091	0.4878	0.2857	0.1905	0.381	0.1429	0.2364	0.2182	0.2909	0.2545	0.2561	0.2195	0.2683	0.2561	3	4	4	3	2
MN908947:476-557:52_23	MN908947:476-557	CUGGUAGCAGAACUCGAAGGCAU	-- a-- - uc	augc ucga cugc acc	UACG AGCU GACG UGG	GA CAA A UC	augcucgaacugcaccucauggucauguuaugguugagCUGGUAGCAGAACUCGAAGGCAU	-- a-- - uca- gg g	augc ucga cugc acc u ucau \	UACG AGCU GACG UGG g ggua u	GA CAA A UCga uu u	aucaaacguucggaugcucgaacugcaccucauggucauguuaugguugagCUGGUAGCAGAACUCGAAGGCAUucaguacg	aucaaa uc- -- a-- - uca- gg g	cgu ggaugc ucga cugc acc u ucau \	gca cuUACG AGCU GACG UGG g ggua u	------ uga GA CAA A UCga uu u	23	61	82	6	8	23	10	3	15	20	25	-15.6963	-21.1	0.5217	0.4918	0.4878	0.3043	0.2174	0.3043	0.1739	0.2459	0.2131	0.2787	0.2623	0.2561	0.2195	0.2683	0.2561	3	4	4	3	2
MN908947:476-557:61_21	MN908947:476-557	GAACUCGAAGGCAUUCAGUAC	uc- -- a--	gu ggaugc ucga c	CA CUUACG AGCU G	UGA GA CAA	guucggaugcucgaacugcaccucauggucauguuaugguugagcugguagcaGAACUCGAAGGCAUUCAGUAC	uc- -- a-- - uca- gg g	gu ggaugc ucga cugc acc u ucau \	CA CUUACG AGCU Gacg ugg g ggua u	UGA GA CAA a ucga uu u	aucaaacguucggaugcucgaacugcaccucauggucauguuaugguugagcugguagcaGAACUCGAAGGCAUUCAGUACg	aucaaa uc- -- a-- - uca- gg g	cgu ggaugc ucga cugc acc u ucau \	gCA CUUACG AGCU Gacg ugg g ggua u	------ UGA GA CAA a ucga uu u	21	74	82	6	1	21	19	3	13	24	25	-19.0415	-21.1	0.4762	0.5	0.4878	0.3333	0.2381	0.2381	0.1905	0.2297	0.2162	0.2838	0.2703	0.2561	0.2195	0.2683	0.2561	3	4	4	-1	4
MN908947:476-557:5_22	MN908947:476-557	AACGUUCGGAUGCUCGAACUGC	AA UC- -- A-- -	CGU GGAUGC UCGA CUGC	gca cuuacg agcu gacg	-- uga ga caa a	AACGUUCGGAUGCUCGAACUGCaccucauggucauguuaugguugagcugguagcagaacucgaaggcauucaguacg	AA UC- -- A-- - uca- gg g	CGU GGAUGC UCGA CUGC acc u ucau \	gca cuuacg agcu gacg ugg g ggua u	-- uga ga caa a ucga uu u	aucaAACGUUCGGAUGCUCGAACUGCaccucauggucauguuaugguugagcugguagcagaacucgaaggcauucaguacg	aucaAA UC- -- A-- - uca- gg g	CGU GGAUGC UCGA CUGC acc u ucau \	gca cuuacg agcu gacg ugg g ggua u	------ uga ga caa a ucga uu u	22	78	82	6	0	28	15	3	17	25	25	-20.0707	-21.1	0.5455	0.5	0.4878	0.2273	0.2727	0.2727	0.2273	0.2436	0.2179	0.2821	0.2564	0.2561	0.2195	0.2683	0.2561	3	4	4	-1	4
MN908947:476-557:5_24	MN908947:476-557	AACGUUCGGAUGCUCGAACUGCAC	AA UC- -- A-- -	CGU GGAUGC UCGA CUGC AC	gca cuuacg agcu gacg ug	-- uga ga caa a	AACGUUCGGAUGCUCGAACUGCACcucauggucauguuaugguugagcugguagcagaacucgaaggcauucaguacg	AA UC- -- A-- - uca- gg g	CGU GGAUGC UCGA CUGC ACc u ucau \	gca cuuacg agcu gacg ugg g ggua u	-- uga ga caa a ucga uu u	aucaAACGUUCGGAUGCUCGAACUGCACcucauggucauguuaugguugagcugguagcagaacucgaaggcauucaguacg	aucaAA UC- -- A-- - uca- gg g	CGU GGAUGC UCGA CUGC ACc u ucau \	gca cuuacg agcu gacg ugg g ggua u	------ uga ga caa a ucga uu u	24	78	82	6	0	30	13	3	19	25	25	-20.0707	-21.1	0.5417	0.5	0.4878	0.25	0.2917	0.25	0.2083	0.2436	0.2179	0.2821	0.2564	0.2561	0.2195	0.2683	0.2561	3	4	4	-1	4
MN908947:476-557:8_20	MN908947:476-557	GUUCGGAUGCUCGAACUGCA	UC- -- A-- -	GU GGAUGC UCGA CUGC A	ca cuuacg agcu gacg u	uga ga caa a	GUUCGGAUGCUCGAACUGCAccucauggucauguuaugguugagcugguagcagaacucgaaggcauucaguac	UC- -- A-- - uca- gg g	GU GGAUGC UCGA CUGC Acc u ucau \	ca cuuacg agcu gacg ugg g ggua u	uga ga caa a ucga uu u	aucaaacGUUCGGAUGCUCGAACUGCAccucauggucauguuaugguugagcugguagcagaacucgaaggcauucaguacg	aucaaa UC- -- A-- - uca- gg g	cGU GGAUGC UCGA CUGC Acc u ucau \	gca cuuacg agcu gacg ugg g ggua u	------ uga ga caa a ucga uu u	20	74	82	6	1	26	14	3	17	24	25	-19.0415	-21.1	0.55	0.5	0.4878	0.2	0.25	0.3	0.25	0.2297	0.2162	0.2838	0.2703	0.2561	0.2195	0.2683	0.2561	3	4	4	-1	4
MN908947:476-557:45_24	MN908947:476-557	GGUUGAGCUGGUAGCAGAACUCGA	a-- - uca- gg	ucga cugc acc u uc	AGCU GACG UGG G GG	CAA A UCGA UU	ucgaacugcaccucauggucauguuauGGUUGAGCUGGUAGCAGAACUCGA	a-- - uca- gg g	ucga cugc acc u ucau \	AGCU GACG UGG G GGua u	CAA A UCGA UU u	aucaaacguucggaugcucgaacugcaccucauggucauguuauGGUUGAGCUGGUAGCAGAACUCGAaggcauucaguacg	aucaaa uc- -- a-- - uca- gg g	cgu ggaugc ucga cugc acc u ucau \	gca cuuacg AGCU GACG UGG G GGua u	------ uga ga CAA A UCGA UU u	24	51	82	6	14	24	3	3	14	16	25	-13.1232	-21.1	0.5417	0.4902	0.4878	0.25	0.1667	0.375	0.2083	0.2353	0.2157	0.2745	0.2745	0.2561	0.2195	0.2683	0.2561	4	4	4	3	1
MN908947:476-557:46_22	MN908947:476-557	GUUGAGCUGGUAGCAGAACUCG	a-- - uca- gg	cga cugc acc u u	GCU GACG UGG G G	CAA A UCGA UU	cgaacugcaccucauggucauguuaugGUUGAGCUGGUAGCAGAACUCG	a-- - uca- gg g	cga cugc acc u ucau \	GCU GACG UGG G Ggua u	CAA A UCGA UU u	aucaaacguucggaugcucgaacugcaccucauggucauguuaugGUUGAGCUGGUAGCAGAACUCGaaggcauucaguacg	aucaaa uc- -- a-- - uca- gg g	cgu ggaugc ucga cugc acc u ucau \	gca cuuacg aGCU GACG UGG G Ggua u	------ uga ga CAA A UCGA UU u	22	49	82	6	15	22	4	3	12	15	25	-12.6085	-21.1	0.5455	0.5102	0.4878	0.2273	0.1818	0.3636	0.2273	0.2245	0.2245	0.2857	0.2653	0.2561	0.2195	0.2683	0.2561	4	4	4	3	1
MN908947:476-557:46_24	MN908947:476-557	GUUGAGCUGGUAGCAGAACUCGAA	- a-- - uca- gg	ucga cugc acc u u	AGCU GACG UGG G G	A CAA A UCGA UU	ucgaacugcaccucauggucauguuaugGUUGAGCUGGUAGCAGAACUCGAA	- a-- - uca- gg g	ucga cugc acc u ucau \	AGCU GACG UGG G Ggua u	A CAA A UCGA UU u	aucaaacguucggaugcucgaacugcaccucauggucauguuaugGUUGAGCUGGUAGCAGAACUCGAAggcauucaguacg	aucaaa uc- -- a-- - uca- gg g	cgu ggaugc ucga cugc acc u ucau \	gca cuuacg AGCU GACG UGG G Ggua u	------ uga gA CAA A UCGA UU u	24	52	82	6	13	24	4	3	13	16	25	-13.3805	-21.1	0.5	0.4808	0.4878	0.2917	0.1667	0.3333	0.2083	0.25	0.2115	0.2692	0.2692	0.2561	0.2195	0.2683	0.2561	4	4	4	3	1
MN908947:476-557:51_22	MN908947:476-557	GCUGGUAGCAGAACUCGAAGGC	-- a-- - uca	gc ucga cugc acc	CG AGCU GACG UGG	GA CAA A UCG	gcucgaacugcaccucauggucauguuaugguugaGCUGGUAGCAGAACUCGAAGGC	-- a-- - uca- gg g	gc ucga cugc acc u ucau \	CG AGCU GACG UGG g ggua u	GA CAA A UCGa uu u	aucaaacguucggaugcucgaacugcaccucauggucauguuaugguugaGCUGGUAGCAGAACUCGAAGGCauucaguacg	aucaaa uc- -- a-- - uca- gg g	cgu ggaugc ucga cugc acc u ucau \	gca cuuaCG AGCU GACG UGG g ggua u	------ uga GA CAA A UCGa uu u	22	57	82	6	10	22	9	3	13	18	25	-14.6671	-21.1	0.5909	0.5263	0.4878	0.2727	0.2273	0.3636	0.1364	0.2281	0.2281	0.2982	0.2456	0.2561	0.2195	0.2683	0.2561	3	4	4	3	2
MN908947:476-557:8_21	MN908947:476-557	GUUCGGAUGCUCGAACUGCAC	UC- -- A-- -	GU GGAUGC UCGA CUGC AC	ca cuuacg agcu gacg ug	uga ga caa a	GUUCGGAUGCUCGAACUGCACcucauggucauguuaugguugagcugguagcagaacucgaaggcauucaguac	UC- -- A-- - uca- gg g	GU GGAUGC UCGA CUGC ACc u ucau \	ca cuuacg agcu gacg ugg g ggua u	uga ga caa a ucga uu u	aucaaacGUUCGGAUGCUCGAACUGCACcucauggucauguuaugguugagcugguagcagaacucgaaggcauucaguacg	aucaaa UC- -- A-- - uca- gg g	cGU GGAUGC UCGA CUGC ACc u ucau \	gca cuuacg agcu gacg ugg g ggua u	------ uga ga caa a ucga uu u	21	74	82	6	1	27	13	3	18	24	25	-19.0415	-21.1	0.5714	0.5	0.4878	0.1905	0.2857	0.2857	0.2381	0.2297	0.2162	0.2838	0.2703	0.2561	0.2195	0.2683	0.2561	3	4	4	-1	4
MN908947:476-557:8_22	MN908947:476-557	GUUCGGAUGCUCGAACUGCACC	UC- -- A-- -	GU GGAUGC UCGA CUGC ACC	ca cuuacg agcu gacg ugg	uga ga caa a	GUUCGGAUGCUCGAACUGCACCucauggucauguuaugguugagcugguagcagaacucgaaggcauucaguac	UC- -- A-- - uca- gg g	GU GGAUGC UCGA CUGC ACC u ucau \	ca cuuacg agcu gacg ugg g ggua u	uga ga caa a ucga uu u	aucaaacGUUCGGAUGCUCGAACUGCACCucauggucauguuaugguugagcugguagcagaacucgaaggcauucaguacg	aucaaa UC- -- A-- - uca- gg g	cGU GGAUGC UCGA CUGC ACC u ucau \	gca cuuacg agcu gacg ugg g ggua u	------ uga ga caa a ucga uu u	22	74	82	6	1	28	12	3	19	24	25	-19.0415	-21.1	0.5909	0.5	0.4878	0.1818	0.3182	0.2727	0.2273	0.2297	0.2162	0.2838	0.2703	0.2561	0.2195	0.2683	0.2561	3	4	4	-1	4
MN908947:476-557:9_20	MN908947:476-557	UUCGGAUGCUCGAACUGCAC	UC- -- A-- -	U GGAUGC UCGA CUGC AC	a cuuacg agcu gacg ug	uga ga caa a	UUCGGAUGCUCGAACUGCACcucauggucauguuaugguugagcugguagcagaacucgaaggcauucagua	UC- -- A-- - uca- gg g	U GGAUGC UCGA CUGC ACc u ucau \	a cuuacg agcu gacg ugg g ggua u	uga ga caa a ucga uu u	aucaaacgUUCGGAUGCUCGAACUGCACcucauggucauguuaugguugagcugguagcagaacucgaaggcauucaguacg	aucaaa UC- -- A-- - uca- gg g	cgU GGAUGC UCGA CUGC ACc u ucau \	gca cuuacg agcu gacg ugg g ggua u	------ uga ga caa a ucga uu u	20	72	82	6	2	26	13	3	17	23	25	-18.5268	-21.1	0.55	0.4861	0.4878	0.2	0.3	0.25	0.25	0.2361	0.2083	0.2778	0.2778	0.2561	0.2195	0.2683	0.2561	3	4	4	-1	4
MN908947:476-557:9_21	MN908947:476-557	UUCGGAUGCUCGAACUGCACC	UC- -- A-- -	U GGAUGC UCGA CUGC ACC	a cuuacg agcu gacg ugg	uga ga caa a	UUCGGAUGCUCGAACUGCACCucauggucauguuaugguugagcugguagcagaacucgaaggcauucagua	UC- -- A-- - uca- gg g	U GGAUGC UCGA CUGC ACC u ucau \	a cuuacg agcu gacg ugg g ggua u	uga ga caa a ucga uu u	aucaaacgUUCGGAUGCUCGAACUGCACCucauggucauguuaugguugagcugguagcagaacucgaaggcauucaguacg	aucaaa UC- -- A-- - uca- gg g	cgU GGAUGC UCGA CUGC ACC u ucau \	gca cuuacg agcu gacg ugg g ggua u	------ uga ga caa a ucga uu u	21	72	82	6	2	27	12	3	18	23	25	-18.5268	-21.1	0.5714	0.4861	0.4878	0.1905	0.3333	0.2381	0.2381	0.2361	0.2083	0.2778	0.2778	0.2561	0.2195	0.2683	0.2561	3	4	4	-1	4
MN908947:476-557:10_20	MN908947:476-557	UCGGAUGCUCGAACUGCACC	UC- -- A-- -	GGAUGC UCGA CUGC ACC	cuuacg agcu gacg ugg	uga ga caa a	UCGGAUGCUCGAACUGCACCucauggucauguuaugguugagcugguagcagaacucgaaggcauucagu	UC- -- A-- - uca- gg g	GGAUGC UCGA CUGC ACC u ucau \	cuuacg agcu gacg ugg g ggua u	uga ga caa a ucga uu u	aucaaacguUCGGAUGCUCGAACUGCACCucauggucauguuaugguugagcugguagcagaacucgaaggcauucaguacg	aucaaa UC- -- A-- - uca- gg g	cgu GGAUGC UCGA CUGC ACC u ucau \	gca cuuacg agcu gacg ugg g ggua u	------ uga ga caa a ucga uu u	20	70	82	6	3	26	12	3	17	22	25	-18.0122	-21.1	0.6	0.5	0.4878	0.2	0.35	0.25	0.2	0.2286	0.2143	0.2857	0.2714	0.2561	0.2195	0.2683	0.2561	3	4	4	-1	4
MN908947:476-557:4_21	MN908947:476-557	AAACGUUCGGAUGCUCGAACU	AAA UC- -- A--	CGU GGAUGC UCGA CU	gca cuuacg agcu ga	--- uga ga caa	AAACGUUCGGAUGCUCGAACUgcaccucauggucauguuaugguugagcugguagcagaacucgaaggcauucaguacg	AAA UC- -- A-- - uca- gg g	CGU GGAUGC UCGA CUgc acc u ucau \	gca cuuacg agcu gacg ugg g ggua u	--- uga ga caa a ucga uu u	aucAAACGUUCGGAUGCUCGAACUgcaccucauggucauguuaugguugagcugguagcagaacucgaaggcauucaguacg	aucAAA UC- -- A-- - uca- gg g	CGU GGAUGC UCGA CUgc acc u ucau \	gca cuuacg agcu gacg ugg g ggua u	------ uga ga caa a ucga uu u	21	79	82	6	0	26	18	3	15	25	25	-20.328	-21.1	0.4762	0.4937	0.4878	0.2857	0.2381	0.2381	0.2381	0.2532	0.2152	0.2785	0.2532	0.2561	0.2195	0.2683	0.2561	3	4	4	-1	4
MN908947:476-557:46_23	MN908947:476-557	GUUGAGCUGGUAGCAGAACUCGA	a-- - uca- gg	ucga cugc acc u u	AGCU GACG UGG G G	CAA A UCGA UU	ucgaacugcaccucauggucauguuaugGUUGAGCUGGUAGCAGAACUCGA	a-- - uca- gg g	ucga cugc acc u ucau \	AGCU GACG UGG G Ggua u	CAA A UCGA UU u	aucaaacguucggaugcucgaacugcaccucauggucauguuaugGUUGAGCUGGUAGCAGAACUCGAaggcauucaguacg	aucaaa uc- -- a-- - uca- gg g	cgu ggaugc ucga cugc acc u ucau \	gca cuuacg AGCU GACG UGG G Ggua u	------ uga ga CAA A UCGA UU u	23	51	82	6	14	23	4	3	13	16	25	-13.1232	-21.1	0.5217	0.4902	0.4878	0.2609	0.1739	0.3478	0.2174	0.2353	0.2157	0.2745	0.2745	0.2561	0.2195	0.2683	0.2561	4	4	4	3	1
MN908947:476-557:47_20	MN908947:476-557	UUGAGCUGGUAGCAGAACUC	a-- - uca- gg	ga cugc acc u	CU GACG UGG G	CAA A UCGA UU	gaacugcaccucauggucauguuauggUUGAGCUGGUAGCAGAACUC	a-- - uca- gg g	ga cugc acc u ucau \	CU GACG UGG G ggua u	CAA A UCGA UU u	aucaaacguucggaugcucgaacugcaccucauggucauguuauggUUGAGCUGGUAGCAGAACUCgaaggcauucaguacg	aucaaa uc- -- a-- - uca- gg g	cgu ggaugc ucga cugc acc u ucau \	gca cuuacg agCU GACG UGG G ggua u	------ uga ga CAA A UCGA UU u	20	47	82	6	16	20	5	3	10	14	25	-12.0939	-21.1	0.5	0.4894	0.4878	0.25	0.2	0.3	0.25	0.234	0.2128	0.2766	0.2766	0.2561	0.2195	0.2683	0.2561	4	4	4	3	1
MN908947:476-557:47_24	MN908947:476-557	UUGAGCUGGUAGCAGAACUCGAAG	-- a-- - uca- gg	ucga cugc acc u	AGCU GACG UGG G	GA CAA A UCGA UU	ucgaacugcaccucauggucauguuauggUUGAGCUGGUAGCAGAACUCGAAG	-- a-- - uca- gg g	ucga cugc acc u ucau \	AGCU GACG UGG G ggua u	GA CAA A UCGA UU u	aucaaacguucggaugcucgaacugcaccucauggucauguuauggUUGAGCUGGUAGCAGAACUCGAAGgcauucaguacg	aucaaa uc- -- a-- - uca- gg g	cgu ggaugc ucga cugc acc u ucau \	gca cuuacg AGCU GACG UGG G ggua u	------ uga GA CAA A UCGA UU u	24	53	82	6	12	24	5	3	12	16	25	-13.6378	-21.1	0.5	0.4906	0.4878	0.2917	0.1667	0.3333	0.2083	0.2453	0.2075	0.283	0.2642	0.2561	0.2195	0.2683	0.2561	4	4	4	3	1
MN908947:476-557:48_23	MN908947:476-557	UGAGCUGGUAGCAGAACUCGAAG	-- a-- - uca- g	ucga cugc acc u	AGCU GACG UGG G	GA CAA A UCGA U	ucgaacugcaccucauggucauguuaugguUGAGCUGGUAGCAGAACUCGAAG	-- a-- - uca- gg g	ucga cugc acc u ucau \	AGCU GACG UGG G ggua u	GA CAA A UCGA Uu u	aucaaacguucggaugcucgaacugcaccucauggucauguuaugguUGAGCUGGUAGCAGAACUCGAAGgcauucaguacg	aucaaa uc- -- a-- - uca- gg g	cgu ggaugc ucga cugc acc u ucau \	gca cuuacg AGCU GACG UGG G ggua u	------ uga GA CAA A UCGA Uu u	23	53	82	6	12	23	6	3	12	16	25	-13.6378	-21.1	0.5217	0.4906	0.4878	0.3043	0.1739	0.3478	0.1739	0.2453	0.2075	0.283	0.2642	0.2561	0.2195	0.2683	0.2561	4	4	4	3	1
MN908947:476-557:48_24	MN908947:476-557	UGAGCUGGUAGCAGAACUCGAAGG	-- a-- - uca- g	c ucga cugc acc u	G AGCU GACG UGG G	GA CAA A UCGA U	cucgaacugcaccucauggucauguuaugguUGAGCUGGUAGCAGAACUCGAAGG	-- a-- - uca- gg g	c ucga cugc acc u ucau \	G AGCU GACG UGG G ggua u	GA CAA A UCGA Uu u	aucaaacguucggaugcucgaacugcaccucauggucauguuaugguUGAGCUGGUAGCAGAACUCGAAGGcauucaguacg	aucaaa uc- -- a-- - uca- gg g	cgu ggaugc ucga cugc acc u ucau \	gca cuuacG AGCU GACG UGG G ggua u	------ uga GA CAA A UCGA Uu u	24	55	82	6	11	24	6	3	13	17	25	-14.1524	-21.1	0.5417	0.5091	0.4878	0.2917	0.1667	0.375	0.1667	0.2364	0.2182	0.2909	0.2545	0.2561	0.2195	0.2683	0.2561	4	4	4	3	1
MN908947:476-557:49_22	MN908947:476-557	GAGCUGGUAGCAGAACUCGAAG	-- a-- - uca-	ucga cugc acc u	AGCU GACG UGG G	GA CAA A UCGA	ucgaacugcaccucauggucauguuaugguuGAGCUGGUAGCAGAACUCGAAG	-- a-- - uca- gg g	ucga cugc acc u ucau \	AGCU GACG UGG G ggua u	GA CAA A UCGA uu u	aucaaacguucggaugcucgaacugcaccucauggucauguuaugguuGAGCUGGUAGCAGAACUCGAAGgcauucaguacg	aucaaa uc- -- a-- - uca- gg g	cgu ggaugc ucga cugc acc u ucau \	gca cuuacg AGCU GACG UGG G ggua u	------ uga GA CAA A UCGA uu u	22	53	82	6	12	22	7	3	12	16	25	-13.6378	-21.1	0.5455	0.4906	0.4878	0.3182	0.1818	0.3636	0.1364	0.2453	0.2075	0.283	0.2642	0.2561	0.2195	0.2683	0.2561	4	4	4	3	2
MN908947:476-557:49_23	MN908947:476-557	GAGCUGGUAGCAGAACUCGAAGG	-- a-- - uca-	c ucga cugc acc u	G AGCU GACG UGG G	GA CAA A UCGA	cucgaacugcaccucauggucauguuaugguuGAGCUGGUAGCAGAACUCGAAGG	-- a-- - uca- gg g	c ucga cugc acc u ucau \	G AGCU GACG UGG G ggua u	GA CAA A UCGA uu u	aucaaacguucggaugcucgaacugcaccucauggucauguuaugguuGAGCUGGUAGCAGAACUCGAAGGcauucaguacg	aucaaa uc- -- a-- - uca- gg g	cgu ggaugc ucga cugc acc u ucau \	gca cuuacG AGCU GACG UGG G ggua u	------ uga GA CAA A UCGA uu u	23	55	82	6	11	23	7	3	13	17	25	-14.1524	-21.1	0.5652	0.5091	0.4878	0.3043	0.1739	0.3913	0.1304	0.2364	0.2182	0.2909	0.2545	0.2561	0.2195	0.2683	0.2561	4	4	4	3	2
MN908947:476-557:62_20	MN908947:476-557	AACUCGAAGGCAUUCAGUAC	uc- -- a--	gu ggaugc ucga	CA CUUACG AGCU	UGA GA CAA	guucggaugcucgaacugcaccucauggucauguuaugguugagcugguagcagAACUCGAAGGCAUUCAGUAC	uc- -- a-- - uca- gg g	gu ggaugc ucga cugc acc u ucau \	CA CUUACG AGCU gacg ugg g ggua u	UGA GA CAA a ucga uu u	aucaaacguucggaugcucgaacugcaccucauggucauguuaugguugagcugguagcagAACUCGAAGGCAUUCAGUACg	aucaaa uc- -- a-- - uca- gg g	cgu ggaugc ucga cugc acc u ucau \	gCA CUUACG AGCU gacg ugg g ggua u	------ UGA GA CAA a ucga uu u	20	74	82	6	1	20	20	3	12	24	25	-19.0415	-21.1	0.45	0.5	0.4878	0.35	0.25	0.2	0.2	0.2297	0.2162	0.2838	0.2703	0.2561	0.2195	0.2683	0.2561	3	4	4	-1	4
MN908947:476-557:4_20	MN908947:476-557	AAACGUUCGGAUGCUCGAAC	AAA UC- -- A--	CGU GGAUGC UCGA C	gca cuuacg agcu g	--- uga ga caa	AAACGUUCGGAUGCUCGAACugcaccucauggucauguuaugguugagcugguagcagaacucgaaggcauucaguacg	AAA UC- -- A-- - uca- gg g	CGU GGAUGC UCGA Cugc acc u ucau \	gca cuuacg agcu gacg ugg g ggua u	--- uga ga caa a ucga uu u	aucAAACGUUCGGAUGCUCGAACugcaccucauggucauguuaugguugagcugguagcagaacucgaaggcauucaguacg	aucAAA UC- -- A-- - uca- gg g	CGU GGAUGC UCGA Cugc acc u ucau \	gca cuuacg agcu gacg ugg g ggua u	------ uga ga caa a ucga uu u	20	79	82	6	0	25	19	3	14	25	25	-20.328	-21.1	0.5	0.4937	0.4878	0.3	0.25	0.25	0.2	0.2532	0.2152	0.2785	0.2532	0.2561	0.2195	0.2683	0.2561	3	4	4	-1	4
MN908947:476-557:4_22	MN908947:476-557	AAACGUUCGGAUGCUCGAACUG	AAA UC- -- A--	CGU GGAUGC UCGA CUG	gca cuuacg agcu gac	--- uga ga caa	AAACGUUCGGAUGCUCGAACUGcaccucauggucauguuaugguugagcugguagcagaacucgaaggcauucaguacg	AAA UC- -- A-- - uca- gg g	CGU GGAUGC UCGA CUGc acc u ucau \	gca cuuacg agcu gacg ugg g ggua u	--- uga ga caa a ucga uu u	aucAAACGUUCGGAUGCUCGAACUGcaccucauggucauguuaugguugagcugguagcagaacucgaaggcauucaguacg	aucAAA UC- -- A-- - uca- gg g	CGU GGAUGC UCGA CUGc acc u ucau \	gca cuuacg agcu gacg ugg g ggua u	------ uga ga caa a ucga uu u	22	79	82	6	0	27	17	3	16	25	25	-20.328	-21.1	0.5	0.4937	0.4878	0.2727	0.2273	0.2727	0.2273	0.2532	0.2152	0.2785	0.2532	0.2561	0.2195	0.2683	0.2561	3	4	4	-1	4
MN908947:476-557:51_23	MN908947:476-557	GCUGGUAGCAGAACUCGAAGGCA	-- a-- - uca	ugc ucga cugc acc	ACG AGCU GACG UGG	GA CAA A UCG	ugcucgaacugcaccucauggucauguuaugguugaGCUGGUAGCAGAACUCGAAGGCA	-- a-- - uca- gg g	ugc ucga cugc acc u ucau \	ACG AGCU GACG UGG g ggua u	GA CAA A UCGa uu u	aucaaacguucggaugcucgaacugcaccucauggucauguuaugguugaGCUGGUAGCAGAACUCGAAGGCAuucaguacg	aucaaa uc- -- a-- - uca- gg g	cgu ggaugc ucga cugc acc u ucau \	gca cuuACG AGCU GACG UGG g ggua u	------ uga GA CAA A UCGa uu u	23	59	82	6	9	23	9	3	14	19	25	-15.1817	-21.1	0.5652	0.5085	0.4878	0.3043	0.2174	0.3478	0.1304	0.2373	0.2203	0.2881	0.2542	0.2561	0.2195	0.2683	0.2561	3	4	4	3	2
MN908947:476-557:61_22	MN908947:476-557	GAACUCGAAGGCAUUCAGUACG	uc- -- a--	cgu ggaugc ucga c	GCA CUUACG AGCU G	UGA GA CAA	cguucggaugcucgaacugcaccucauggucauguuaugguugagcugguagcaGAACUCGAAGGCAUUCAGUACG	uc- -- a-- - uca- gg g	cgu ggaugc ucga cugc acc u ucau \	GCA CUUACG AGCU Gacg ugg g ggua u	UGA GA CAA a ucga uu u	aucaaacguucggaugcucgaacugcaccucauggucauguuaugguugagcugguagcaGAACUCGAAGGCAUUCAGUACG	aucaaa uc- -- a-- - uca- gg g	cgu ggaugc ucga cugc acc u ucau \	GCA CUUACG AGCU Gacg ugg g ggua u	------ UGA GA CAA a ucga uu u	22	76	82	6	0	22	19	3	14	25	25	-19.5561	-21.1	0.5	0.5132	0.4878	0.3182	0.2273	0.2727	0.1818	0.2237	0.2237	0.2895	0.2632	0.2561	0.2195	0.2683	0.2561	3	4	4	-1	4
MN908947:476-557:49_24	MN908947:476-557	GAGCUGGUAGCAGAACUCGAAGGC	-- a-- - uca-	gc ucga cugc acc u	CG AGCU GACG UGG G	GA CAA A UCGA	gcucgaacugcaccucauggucauguuaugguuGAGCUGGUAGCAGAACUCGAAGGC	-- a-- - uca- gg g	gc ucga cugc acc u ucau \	CG AGCU GACG UGG G ggua u	GA CAA A UCGA uu u	aucaaacguucggaugcucgaacugcaccucauggucauguuaugguuGAGCUGGUAGCAGAACUCGAAGGCauucaguacg	aucaaa uc- -- a-- - uca- gg g	cgu ggaugc ucga cugc acc u ucau \	gca cuuaCG AGCU GACG UGG G ggua u	------ uga GA CAA A UCGA uu u	24	57	82	6	10	24	7	3	14	18	25	-14.6671	-21.1	0.5833	0.5263	0.4878	0.2917	0.2083	0.375	0.125	0.2281	0.2281	0.2982	0.2456	0.2561	0.2195	0.2683	0.2561	4	4	4	3	2
MN908947:476-557:4_24	MN908947:476-557	AAACGUUCGGAUGCUCGAACUGCA	AAA UC- -- A-- -	CGU GGAUGC UCGA CUGC A	gca cuuacg agcu gacg u	--- uga ga caa a	AAACGUUCGGAUGCUCGAACUGCAccucauggucauguuaugguugagcugguagcagaacucgaaggcauucaguacg	AAA UC- -- A-- - uca- gg g	CGU GGAUGC UCGA CUGC Acc u ucau \	gca cuuacg agcu gacg ugg g ggua u	--- uga ga caa a ucga uu u	aucAAACGUUCGGAUGCUCGAACUGCAccucauggucauguuaugguugagcugguagcagaacucgaaggcauucaguacg	aucAAA UC- -- A-- - uca- gg g	CGU GGAUGC UCGA CUGC Acc u ucau \	gca cuuacg agcu gacg ugg g ggua u	------ uga ga caa a ucga uu u	24	79	82	6	0	30	14	3	18	25	25	-20.328	-21.1	0.5	0.4937	0.4878	0.2917	0.25	0.25	0.2083	0.2532	0.2152	0.2785	0.2532	0.2561	0.2195	0.2683	0.2561	3	4	4	-1	4
MN908947:476-557:51_24	MN908947:476-557	GCUGGUAGCAGAACUCGAAGGCAU	-- a-- - uca	augc ucga cugc acc	UACG AGCU GACG UGG	GA CAA A UCG	augcucgaacugcaccucauggucauguuaugguugaGCUGGUAGCAGAACUCGAAGGCAU	-- a-- - uca- gg g	augc ucga cugc acc u ucau \	UACG AGCU GACG UGG g ggua u	GA CAA A UCGa uu u	aucaaacguucggaugcucgaacugcaccucauggucauguuaugguugaGCUGGUAGCAGAACUCGAAGGCAUucaguacg	aucaaa uc- -- a-- - uca- gg g	cgu ggaugc ucga cugc acc u ucau \	gca cuUACG AGCU GACG UGG g ggua u	------ uga GA CAA A UCGa uu u	24	61	82	6	8	24	9	3	15	20	25	-15.6963	-21.1	0.5417	0.4918	0.4878	0.2917	0.2083	0.3333	0.1667	0.2459	0.2131	0.2787	0.2623	0.2561	0.2195	0.2683	0.2561	3	4	4	3	2
MN908947:476-557:4_23	MN908947:476-557	AAACGUUCGGAUGCUCGAACUGC	AAA UC- -- A-- -	CGU GGAUGC UCGA CUGC	gca cuuacg agcu gacg	--- uga ga caa a	AAACGUUCGGAUGCUCGAACUGCaccucauggucauguuaugguugagcugguagcagaacucgaaggcauucaguacg	AAA UC- -- A-- - uca- gg g	CGU GGAUGC UCGA CUGC acc u ucau \	gca cuuacg agcu gacg ugg g ggua u	--- uga ga caa a ucga uu u	aucAAACGUUCGGAUGCUCGAACUGCaccucauggucauguuaugguugagcugguagcagaacucgaaggcauucaguacg	aucAAA UC- -- A-- - uca- gg g	CGU GGAUGC UCGA CUGC acc u ucau \	gca cuuacg agcu gacg ugg g ggua u	------ uga ga caa a ucga uu u	23	79	82	6	0	29	15	3	17	25	25	-20.328	-21.1	0.5217	0.4937	0.4878	0.2609	0.2609	0.2609	0.2174	0.2532	0.2152	0.2785	0.2532	0.2561	0.2195	0.2683	0.2561	3	4	4	-1	4
MN908947:476-557:47_21	MN908947:476-557	UUGAGCUGGUAGCAGAACUCG	a-- - uca- gg	cga cugc acc u	GCU GACG UGG G	CAA A UCGA UU	cgaacugcaccucauggucauguuauggUUGAGCUGGUAGCAGAACUCG	a-- - uca- gg g	cga cugc acc u ucau \	GCU GACG UGG G ggua u	CAA A UCGA UU u	aucaaacguucggaugcucgaacugcaccucauggucauguuauggUUGAGCUGGUAGCAGAACUCGaaggcauucaguacg	aucaaa uc- -- a-- - uca- gg g	cgu ggaugc ucga cugc acc u ucau \	gca cuuacg aGCU GACG UGG G ggua u	------ uga ga CAA A UCGA UU u	21	49	82	6	15	21	5	3	11	15	25	-12.6085	-21.1	0.5238	0.5102	0.4878	0.2381	0.1905	0.3333	0.2381	0.2245	0.2245	0.2857	0.2653	0.2561	0.2195	0.2683	0.2561	4	4	4	3	1
MN908947:476-557:47_23	MN908947:476-557	UUGAGCUGGUAGCAGAACUCGAA	- a-- - uca- gg	ucga cugc acc u	AGCU GACG UGG G	A CAA A UCGA UU	ucgaacugcaccucauggucauguuauggUUGAGCUGGUAGCAGAACUCGAA	- a-- - uca- gg g	ucga cugc acc u ucau \	AGCU GACG UGG G ggua u	A CAA A UCGA UU u	aucaaacguucggaugcucgaacugcaccucauggucauguuauggUUGAGCUGGUAGCAGAACUCGAAggcauucaguacg	aucaaa uc- -- a-- - uca- gg g	cgu ggaugc ucga cugc acc u ucau \	gca cuuacg AGCU GACG UGG G ggua u	------ uga gA CAA A UCGA UU u	23	52	82	6	13	23	5	3	12	16	25	-13.3805	-21.1	0.4783	0.4808	0.4878	0.3043	0.1739	0.3043	0.2174	0.25	0.2115	0.2692	0.2692	0.2561	0.2195	0.2683	0.2561	4	4	4	3	1
MN908947:476-557:48_20	MN908947:476-557	UGAGCUGGUAGCAGAACUCG	a-- - uca- g	cga cugc acc u	GCU GACG UGG G	CAA A UCGA U	cgaacugcaccucauggucauguuaugguUGAGCUGGUAGCAGAACUCG	a-- - uca- gg g	cga cugc acc u ucau \	GCU GACG UGG G ggua u	CAA A UCGA Uu u	aucaaacguucggaugcucgaacugcaccucauggucauguuaugguUGAGCUGGUAGCAGAACUCGaaggcauucaguacg	aucaaa uc- -- a-- - uca- gg g	cgu ggaugc ucga cugc acc u ucau \	gca cuuacg aGCU GACG UGG G ggua u	------ uga ga CAA A UCGA Uu u	20	49	82	6	15	20	6	3	11	15	25	-12.6085	-21.1	0.55	0.5102	0.4878	0.25	0.2	0.35	0.2	0.2245	0.2245	0.2857	0.2653	0.2561	0.2195	0.2683	0.2561	4	4	4	3	1
MN908947:476-557:48_22	MN908947:476-557	UGAGCUGGUAGCAGAACUCGAA	- a-- - uca- g	ucga cugc acc u	AGCU GACG UGG G	A CAA A UCGA U	ucgaacugcaccucauggucauguuaugguUGAGCUGGUAGCAGAACUCGAA	- a-- - uca- gg g	ucga cugc acc u ucau \	AGCU GACG UGG G ggua u	A CAA A UCGA Uu u	aucaaacguucggaugcucgaacugcaccucauggucauguuaugguUGAGCUGGUAGCAGAACUCGAAggcauucaguacg	aucaaa uc- -- a-- - uca- gg g	cgu ggaugc ucga cugc acc u ucau \	gca cuuacg AGCU GACG UGG G ggua u	------ uga gA CAA A UCGA Uu u	22	52	82	6	13	22	6	3	12	16	25	-13.3805	-21.1	0.5	0.4808	0.4878	0.3182	0.1818	0.3182	0.1818	0.25	0.2115	0.2692	0.2692	0.2561	0.2195	0.2683	0.2561	4	4	4	3	1
MN908947:476-557:49_21	MN908947:476-557	GAGCUGGUAGCAGAACUCGAA	- a-- - uca-	ucga cugc acc u	AGCU GACG UGG G	A CAA A UCGA	ucgaacugcaccucauggucauguuaugguuGAGCUGGUAGCAGAACUCGAA	- a-- - uca- gg g	ucga cugc acc u ucau \	AGCU GACG UGG G ggua u	A CAA A UCGA uu u	aucaaacguucggaugcucgaacugcaccucauggucauguuaugguuGAGCUGGUAGCAGAACUCGAAggcauucaguacg	aucaaa uc- -- a-- - uca- gg g	cgu ggaugc ucga cugc acc u ucau \	gca cuuacg AGCU GACG UGG G ggua u	------ uga gA CAA A UCGA uu u	21	52	82	6	13	21	7	3	12	16	25	-13.3805	-21.1	0.5238	0.4808	0.4878	0.3333	0.1905	0.3333	0.1429	0.25	0.2115	0.2692	0.2692	0.2561	0.2195	0.2683	0.2561	4	4	4	3	2
MN908947:476-557:62_21	MN908947:476-557	AACUCGAAGGCAUUCAGUACG	uc- -- a--	cgu ggaugc ucga	GCA CUUACG AGCU	UGA GA CAA	cguucggaugcucgaacugcaccucauggucauguuaugguugagcugguagcagAACUCGAAGGCAUUCAGUACG	uc- -- a-- - uca- gg g	cgu ggaugc ucga cugc acc u ucau \	GCA CUUACG AGCU gacg ugg g ggua u	UGA GA CAA a ucga uu u	aucaaacguucggaugcucgaacugcaccucauggucauguuaugguugagcugguagcagAACUCGAAGGCAUUCAGUACG	aucaaa uc- -- a-- - uca- gg g	cgu ggaugc ucga cugc acc u ucau \	GCA CUUACG AGCU gacg ugg g ggua u	------ UGA GA CAA a ucga uu u	21	76	82	6	0	21	20	3	13	25	25	-19.5561	-21.1	0.4762	0.5132	0.4878	0.3333	0.2381	0.2381	0.1905	0.2237	0.2237	0.2895	0.2632	0.2561	0.2195	0.2683	0.2561	3	4	4	-1	4
MN908947:476-557:47_22	MN908947:476-557	UUGAGCUGGUAGCAGAACUCGA	a-- - uca- gg	ucga cugc acc u	AGCU GACG UGG G	CAA A UCGA UU	ucgaacugcaccucauggucauguuauggUUGAGCUGGUAGCAGAACUCGA	a-- - uca- gg g	ucga cugc acc u ucau \	AGCU GACG UGG G ggua u	CAA A UCGA UU u	aucaaacguucggaugcucgaacugcaccucauggucauguuauggUUGAGCUGGUAGCAGAACUCGAaggcauucaguacg	aucaaa uc- -- a-- - uca- gg g	cgu ggaugc ucga cugc acc u ucau \	gca cuuacg AGCU GACG UGG G ggua u	------ uga ga CAA A UCGA UU u	22	51	82	6	14	22	5	3	12	16	25	-13.1232	-21.1	0.5	0.4902	0.4878	0.2727	0.1818	0.3182	0.2273	0.2353	0.2157	0.2745	0.2745	0.2561	0.2195	0.2683	0.2561	4	4	4	3	1
MN908947:476-557:48_21	MN908947:476-557	UGAGCUGGUAGCAGAACUCGA	a-- - uca- g	ucga cugc acc u	AGCU GACG UGG G	CAA A UCGA U	ucgaacugcaccucauggucauguuaugguUGAGCUGGUAGCAGAACUCGA	a-- - uca- gg g	ucga cugc acc u ucau \	AGCU GACG UGG G ggua u	CAA A UCGA Uu u	aucaaacguucggaugcucgaacugcaccucauggucauguuaugguUGAGCUGGUAGCAGAACUCGAaggcauucaguacg	aucaaa uc- -- a-- - uca- gg g	cgu ggaugc ucga cugc acc u ucau \	gca cuuacg AGCU GACG UGG G ggua u	------ uga ga CAA A UCGA Uu u	21	51	82	6	14	21	6	3	12	16	25	-13.1232	-21.1	0.5238	0.4902	0.4878	0.2857	0.1905	0.3333	0.1905	0.2353	0.2157	0.2745	0.2745	0.2561	0.2195	0.2683	0.2561	4	4	4	3	1
MN908947:476-557:49_20	MN908947:476-557	GAGCUGGUAGCAGAACUCGA	a-- - uca-	ucga cugc acc u	AGCU GACG UGG G	CAA A UCGA	ucgaacugcaccucauggucauguuaugguuGAGCUGGUAGCAGAACUCGA	a-- - uca- gg g	ucga cugc acc u ucau \	AGCU GACG UGG G ggua u	CAA A UCGA uu u	aucaaacguucggaugcucgaacugcaccucauggucauguuaugguuGAGCUGGUAGCAGAACUCGAaggcauucaguacg	aucaaa uc- -- a-- - uca- gg g	cgu ggaugc ucga cugc acc u ucau \	gca cuuacg AGCU GACG UGG G ggua u	------ uga ga CAA A UCGA uu u	20	51	82	6	14	20	7	3	12	16	25	-13.1232	-21.1	0.55	0.4902	0.4878	0.3	0.2	0.35	0.15	0.2353	0.2157	0.2745	0.2745	0.2561	0.2195	0.2683	0.2561	4	4	4	3	2
MN908947:476-557:1_20	MN908947:476-557	AUCAAACGUUCGGAUGCUCG	AUCAAA UC- --	CGU GGAUGC UCG	gca cuuacg agc	------ uga ga	AUCAAACGUUCGGAUGCUCGaacugcaccucauggucauguuaugguugagcugguagcagaacucgaaggcauucaguacg	AUCAAA UC- -- a-- - uca- gg g	CGU GGAUGC UCGa cugc acc u ucau \	gca cuuacg agcu gacg ugg g ggua u	------ uga ga caa a ucga uu u	AUCAAACGUUCGGAUGCUCGaacugcaccucauggucauguuaugguugagcugguagcagaacucgaaggcauucaguacg	AUCAAA UC- -- a-- - uca- gg g	CGU GGAUGC UCGa cugc acc u ucau \	gca cuuacg agcu gacg ugg g ggua u	------ uga ga caa a ucga uu u	20	82	82	6	0	23	24	3	12	25	25	-21.1	-21.1	0.5	0.4878	0.4878	0.25	0.25	0.25	0.25	0.2561	0.2195	0.2683	0.2561	0.2561	0.2195	0.2683	0.2561	6	6	4	-1	4
MN908947:476-557:1_21	MN908947:476-557	AUCAAACGUUCGGAUGCUCGA	AUCAAA UC- --	CGU GGAUGC UCGA	gca cuuacg agcu	------ uga ga	AUCAAACGUUCGGAUGCUCGAacugcaccucauggucauguuaugguugagcugguagcagaacucgaaggcauucaguacg	AUCAAA UC- -- a-- - uca- gg g	CGU GGAUGC UCGA cugc acc u ucau \	gca cuuacg agcu gacg ugg g ggua u	------ uga ga caa a ucga uu u	AUCAAACGUUCGGAUGCUCGAacugcaccucauggucauguuaugguugagcugguagcagaacucgaaggcauucaguacg	AUCAAA UC- -- a-- - uca- gg g	CGU GGAUGC UCGA cugc acc u ucau \	gca cuuacg agcu gacg ugg g ggua u	------ uga ga caa a ucga uu u	21	82	82	6	0	24	23	3	13	25	25	-21.1	-21.1	0.4762	0.4878	0.4878	0.2857	0.2381	0.2381	0.2381	0.2561	0.2195	0.2683	0.2561	0.2561	0.2195	0.2683	0.2561	6	6	4	-1	4
MN908947:476-557:1_22	MN908947:476-557	AUCAAACGUUCGGAUGCUCGAA	AUCAAA UC- -- A--	CGU GGAUGC UCGA	gca cuuacg agcu	------ uga ga caa	AUCAAACGUUCGGAUGCUCGAAcugcaccucauggucauguuaugguugagcugguagcagaacucgaaggcauucaguacg	AUCAAA UC- -- A-- - uca- gg g	CGU GGAUGC UCGA cugc acc u ucau \	gca cuuacg agcu gacg ugg g ggua u	------ uga ga caa a ucga uu u	AUCAAACGUUCGGAUGCUCGAAcugcaccucauggucauguuaugguugagcugguagcagaacucgaaggcauucaguacg	AUCAAA UC- -- A-- - uca- gg g	CGU GGAUGC UCGA cugc acc u ucau \	gca cuuacg agcu gacg ugg g ggua u	------ uga ga caa a ucga uu u	22	82	82	6	0	27	20	3	13	25	25	-21.1	-21.1	0.4545	0.4878	0.4878	0.3182	0.2273	0.2273	0.2273	0.2561	0.2195	0.2683	0.2561	0.2561	0.2195	0.2683	0.2561	6	6	4	-1	4
MN908947:476-557:1_23	MN908947:476-557	AUCAAACGUUCGGAUGCUCGAAC	AUCAAA UC- -- A--	CGU GGAUGC UCGA C	gca cuuacg agcu g	------ uga ga caa	AUCAAACGUUCGGAUGCUCGAACugcaccucauggucauguuaugguugagcugguagcagaacucgaaggcauucaguacg	AUCAAA UC- -- A-- - uca- gg g	CGU GGAUGC UCGA Cugc acc u ucau \	gca cuuacg agcu gacg ugg g ggua u	------ uga ga caa a ucga uu u	AUCAAACGUUCGGAUGCUCGAACugcaccucauggucauguuaugguugagcugguagcagaacucgaaggcauucaguacg	AUCAAA UC- -- A-- - uca- gg g	CGU GGAUGC UCGA Cugc acc u ucau \	gca cuuacg agcu gacg ugg g ggua u	------ uga ga caa a ucga uu u	23	82	82	6	0	28	19	3	14	25	25	-21.1	-21.1	0.4783	0.4878	0.4878	0.3043	0.2609	0.2174	0.2174	0.2561	0.2195	0.2683	0.2561	0.2561	0.2195	0.2683	0.2561	6	6	4	-1	4
MN908947:476-557:1_24	MN908947:476-557	AUCAAACGUUCGGAUGCUCGAACU	AUCAAA UC- -- A--	CGU GGAUGC UCGA CU	gca cuuacg agcu ga	------ uga ga caa	AUCAAACGUUCGGAUGCUCGAACUgcaccucauggucauguuaugguugagcugguagcagaacucgaaggcauucaguacg	AUCAAA UC- -- A-- - uca- gg g	CGU GGAUGC UCGA CUgc acc u ucau \	gca cuuacg agcu gacg ugg g ggua u	------ uga ga caa a ucga uu u	AUCAAACGUUCGGAUGCUCGAACUgcaccucauggucauguuaugguugagcugguagcagaacucgaaggcauucaguacg	AUCAAA UC- -- A-- - uca- gg g	CGU GGAUGC UCGA CUgc acc u ucau \	gca cuuacg agcu gacg ugg g ggua u	------ uga ga caa a ucga uu u	24	82	82	6	0	29	18	3	15	25	25	-21.1	-21.1	0.4583	0.4878	0.4878	0.2917	0.25	0.2083	0.25	0.2561	0.2195	0.2683	0.2561	0.2561	0.2195	0.2683	0.2561	6	6	4	-1	4
MN908947:476-557:2_20	MN908947:476-557	UCAAACGUUCGGAUGCUCGA	UCAAA UC- --	CGU GGAUGC UCGA	gca cuuacg agcu	----- uga ga	UCAAACGUUCGGAUGCUCGAacugcaccucauggucauguuaugguugagcugguagcagaacucgaaggcauucaguacg	UCAAA UC- -- a-- - uca- gg g	CGU GGAUGC UCGA cugc acc u ucau \	gca cuuacg agcu gacg ugg g ggua u	----- uga ga caa a ucga uu u	aUCAAACGUUCGGAUGCUCGAacugcaccucauggucauguuaugguugagcugguagcagaacucgaaggcauucaguacg	aUCAAA UC- -- a-- - uca- gg g	CGU GGAUGC UCGA cugc acc u ucau \	gca cuuacg agcu gacg ugg g ggua u	------ uga ga caa a ucga uu u	20	81	82	6	0	23	23	3	13	25	25	-20.8427	-21.1	0.5	0.4938	0.4878	0.25	0.25	0.25	0.25	0.2469	0.2222	0.2716	0.2593	0.2561	0.2195	0.2683	0.2561	5	5	4	-1	4
MN908947:476-557:2_21	MN908947:476-557	UCAAACGUUCGGAUGCUCGAA	UCAAA UC- -- A--	CGU GGAUGC UCGA	gca cuuacg agcu	----- uga ga caa	UCAAACGUUCGGAUGCUCGAAcugcaccucauggucauguuaugguugagcugguagcagaacucgaaggcauucaguacg	UCAAA UC- -- A-- - uca- gg g	CGU GGAUGC UCGA cugc acc u ucau \	gca cuuacg agcu gacg ugg g ggua u	----- uga ga caa a ucga uu u	aUCAAACGUUCGGAUGCUCGAAcugcaccucauggucauguuaugguugagcugguagcagaacucgaaggcauucaguacg	aUCAAA UC- -- A-- - uca- gg g	CGU GGAUGC UCGA cugc acc u ucau \	gca cuuacg agcu gacg ugg g ggua u	------ uga ga caa a ucga uu u	21	81	82	6	0	26	20	3	13	25	25	-20.8427	-21.1	0.4762	0.4938	0.4878	0.2857	0.2381	0.2381	0.2381	0.2469	0.2222	0.2716	0.2593	0.2561	0.2195	0.2683	0.2561	5	5	4	-1	4
MN908947:476-557:2_22	MN908947:476-557	UCAAACGUUCGGAUGCUCGAAC	UCAAA UC- -- A--	CGU GGAUGC UCGA C	gca cuuacg agcu g	----- uga ga caa	UCAAACGUUCGGAUGCUCGAACugcaccucauggucauguuaugguugagcugguagcagaacucgaaggcauucaguacg	UCAAA UC- -- A-- - uca- gg g	CGU GGAUGC UCGA Cugc acc u ucau \	gca cuuacg agcu gacg ugg g ggua u	----- uga ga caa a ucga uu u	aUCAAACGUUCGGAUGCUCGAACugcaccucauggucauguuaugguugagcugguagcagaacucgaaggcauucaguacg	aUCAAA UC- -- A-- - uca- gg g	CGU GGAUGC UCGA Cugc acc u ucau \	gca cuuacg agcu gacg ugg g ggua u	------ uga ga caa a ucga uu u	22	81	82	6	0	27	19	3	14	25	25	-20.8427	-21.1	0.5	0.4938	0.4878	0.2727	0.2727	0.2273	0.2273	0.2469	0.2222	0.2716	0.2593	0.2561	0.2195	0.2683	0.2561	5	5	4	-1	4
MN908947:476-557:2_23	MN908947:476-557	UCAAACGUUCGGAUGCUCGAACU	UCAAA UC- -- A--	CGU GGAUGC UCGA CU	gca cuuacg agcu ga	----- uga ga caa	UCAAACGUUCGGAUGCUCGAACUgcaccucauggucauguuaugguugagcugguagcagaacucgaaggcauucaguacg	UCAAA UC- -- A-- - uca- gg g	CGU GGAUGC UCGA CUgc acc u ucau \	gca cuuacg agcu gacg ugg g ggua u	----- uga ga caa a ucga uu u	aUCAAACGUUCGGAUGCUCGAACUgcaccucauggucauguuaugguugagcugguagcagaacucgaaggcauucaguacg	aUCAAA UC- -- A-- - uca- gg g	CGU GGAUGC UCGA CUgc acc u ucau \	gca cuuacg agcu gacg ugg g ggua u	------ uga ga caa a ucga uu u	23	81	82	6	0	28	18	3	15	25	25	-20.8427	-21.1	0.4783	0.4938	0.4878	0.2609	0.2609	0.2174	0.2609	0.2469	0.2222	0.2716	0.2593	0.2561	0.2195	0.2683	0.2561	5	5	4	-1	4
MN908947:476-557:2_24	MN908947:476-557	UCAAACGUUCGGAUGCUCGAACUG	UCAAA UC- -- A--	CGU GGAUGC UCGA CUG	gca cuuacg agcu gac	----- uga ga caa	UCAAACGUUCGGAUGCUCGAACUGcaccucauggucauguuaugguugagcugguagcagaacucgaaggcauucaguacg	UCAAA UC- -- A-- - uca- gg g	CGU GGAUGC UCGA CUGc acc u ucau \	gca cuuacg agcu gacg ugg g ggua u	----- uga ga caa a ucga uu u	aUCAAACGUUCGGAUGCUCGAACUGcaccucauggucauguuaugguugagcugguagcagaacucgaaggcauucaguacg	aUCAAA UC- -- A-- - uca- gg g	CGU GGAUGC UCGA CUGc acc u ucau \	gca cuuacg agcu gacg ugg g ggua u	------ uga ga caa a ucga uu u	24	81	82	6	0	29	17	3	16	25	25	-20.8427	-21.1	0.5	0.4938	0.4878	0.25	0.25	0.25	0.25	0.2469	0.2222	0.2716	0.2593	0.2561	0.2195	0.2683	0.2561	5	5	4	-1	4
MN908947:476-557:3_20	MN908947:476-557	CAAACGUUCGGAUGCUCGAA	CAAA UC- -- A--	CGU GGAUGC UCGA	gca cuuacg agcu	---- uga ga caa	CAAACGUUCGGAUGCUCGAAcugcaccucauggucauguuaugguugagcugguagcagaacucgaaggcauucaguacg	CAAA UC- -- A-- - uca- gg g	CGU GGAUGC UCGA cugc acc u ucau \	gca cuuacg agcu gacg ugg g ggua u	---- uga ga caa a ucga uu u	auCAAACGUUCGGAUGCUCGAAcugcaccucauggucauguuaugguugagcugguagcagaacucgaaggcauucaguacg	auCAAA UC- -- A-- - uca- gg g	CGU GGAUGC UCGA cugc acc u ucau \	gca cuuacg agcu gacg ugg g ggua u	------ uga ga caa a ucga uu u	20	80	82	6	0	25	20	3	13	25	25	-20.5854	-21.1	0.5	0.5	0.4878	0.3	0.25	0.25	0.2	0.25	0.225	0.275	0.25	0.2561	0.2195	0.2683	0.2561	4	4	4	-1	4
MN908947:476-557:3_21	MN908947:476-557	CAAACGUUCGGAUGCUCGAAC	CAAA UC- -- A--	CGU GGAUGC UCGA C	gca cuuacg agcu g	---- uga ga caa	CAAACGUUCGGAUGCUCGAACugcaccucauggucauguuaugguugagcugguagcagaacucgaaggcauucaguacg	CAAA UC- -- A-- - uca- gg g	CGU GGAUGC UCGA Cugc acc u ucau \	gca cuuacg agcu gacg ugg g ggua u	---- uga ga caa a ucga uu u	auCAAACGUUCGGAUGCUCGAACugcaccucauggucauguuaugguugagcugguagcagaacucgaaggcauucaguacg	auCAAA UC- -- A-- - uca- gg g	CGU GGAUGC UCGA Cugc acc u ucau \	gca cuuacg agcu gacg ugg g ggua u	------ uga ga caa a ucga uu u	21	80	82	6	0	26	19	3	14	25	25	-20.5854	-21.1	0.5238	0.5	0.4878	0.2857	0.2857	0.2381	0.1905	0.25	0.225	0.275	0.25	0.2561	0.2195	0.2683	0.2561	4	4	4	-1	4
MN908947:476-557:3_22	MN908947:476-557	CAAACGUUCGGAUGCUCGAACU	CAAA UC- -- A--	CGU GGAUGC UCGA CU	gca cuuacg agcu ga	---- uga ga caa	CAAACGUUCGGAUGCUCGAACUgcaccucauggucauguuaugguugagcugguagcagaacucgaaggcauucaguacg	CAAA UC- -- A-- - uca- gg g	CGU GGAUGC UCGA CUgc acc u ucau \	gca cuuacg agcu gacg ugg g ggua u	---- uga ga caa a ucga uu u	auCAAACGUUCGGAUGCUCGAACUgcaccucauggucauguuaugguugagcugguagcagaacucgaaggcauucaguacg	auCAAA UC- -- A-- - uca- gg g	CGU GGAUGC UCGA CUgc acc u ucau \	gca cuuacg agcu gacg ugg g ggua u	------ uga ga caa a ucga uu u	22	80	82	6	0	27	18	3	15	25	25	-20.5854	-21.1	0.5	0.5	0.4878	0.2727	0.2727	0.2273	0.2273	0.25	0.225	0.275	0.25	0.2561	0.2195	0.2683	0.2561	4	4	4	-1	4
MN908947:476-557:3_23	MN908947:476-557	CAAACGUUCGGAUGCUCGAACUG	CAAA UC- -- A--	CGU GGAUGC UCGA CUG	gca cuuacg agcu gac	---- uga ga caa	CAAACGUUCGGAUGCUCGAACUGcaccucauggucauguuaugguugagcugguagcagaacucgaaggcauucaguacg	CAAA UC- -- A-- - uca- gg g	CGU GGAUGC UCGA CUGc acc u ucau \	gca cuuacg agcu gacg ugg g ggua u	---- uga ga caa a ucga uu u	auCAAACGUUCGGAUGCUCGAACUGcaccucauggucauguuaugguugagcugguagcagaacucgaaggcauucaguacg	auCAAA UC- -- A-- - uca- gg g	CGU GGAUGC UCGA CUGc acc u ucau \	gca cuuacg agcu gacg ugg g ggua u	------ uga ga caa a ucga uu u	23	80	82	6	0	28	17	3	16	25	25	-20.5854	-21.1	0.5217	0.5	0.4878	0.2609	0.2609	0.2609	0.2174	0.25	0.225	0.275	0.25	0.2561	0.2195	0.2683	0.2561	4	4	4	-1	4
MN908947:476-557:3_24	MN908947:476-557	CAAACGUUCGGAUGCUCGAACUGC	CAAA UC- -- A-- -	CGU GGAUGC UCGA CUGC	gca cuuacg agcu gacg	---- uga ga caa a	CAAACGUUCGGAUGCUCGAACUGCaccucauggucauguuaugguugagcugguagcagaacucgaaggcauucaguacg	CAAA UC- -- A-- - uca- gg g	CGU GGAUGC UCGA CUGC acc u ucau \	gca cuuacg agcu gacg ugg g ggua u	---- uga ga caa a ucga uu u	auCAAACGUUCGGAUGCUCGAACUGCaccucauggucauguuaugguugagcugguagcagaacucgaaggcauucaguacg	auCAAA UC- -- A-- - uca- gg g	CGU GGAUGC UCGA CUGC acc u ucau \	gca cuuacg agcu gacg ugg g ggua u	------ uga ga caa a ucga uu u	24	80	82	6	0	30	15	3	17	25	25	-20.5854	-21.1	0.5417	0.5	0.4878	0.25	0.2917	0.25	0.2083	0.25	0.225	0.275	0.25	0.2561	0.2195	0.2683	0.2561	4	4	4	-1	4
MN908947:476-557:50_20	MN908947:476-557	AGCUGGUAGCAGAACUCGAA	- a-- - uca-	ucga cugc acc	AGCU GACG UGG	A CAA A UCGA	ucgaacugcaccucauggucauguuaugguugAGCUGGUAGCAGAACUCGAA	- a-- - uca- gg g	ucga cugc acc u ucau \	AGCU GACG UGG g ggua u	A CAA A UCGA uu u	aucaaacguucggaugcucgaacugcaccucauggucauguuaugguugAGCUGGUAGCAGAACUCGAAggcauucaguacg	aucaaa uc- -- a-- - uca- gg g	cgu ggaugc ucga cugc acc u ucau \	gca cuuacg AGCU GACG UGG g ggua u	------ uga gA CAA A UCGA uu u	20	52	82	6	13	20	8	3	11	16	25	-13.3805	-21.1	0.5	0.4808	0.4878	0.35	0.2	0.3	0.15	0.25	0.2115	0.2692	0.2692	0.2561	0.2195	0.2683	0.2561	4	4	4	3	2
MN908947:476-557:50_21	MN908947:476-557	AGCUGGUAGCAGAACUCGAAG	-- a-- - uca-	ucga cugc acc	AGCU GACG UGG	GA CAA A UCGA	ucgaacugcaccucauggucauguuaugguugAGCUGGUAGCAGAACUCGAAG	-- a-- - uca- gg g	ucga cugc acc u ucau \	AGCU GACG UGG g ggua u	GA CAA A UCGA uu u	aucaaacguucggaugcucgaacugcaccucauggucauguuaugguugAGCUGGUAGCAGAACUCGAAGgcauucaguacg	aucaaa uc- -- a-- - uca- gg g	cgu ggaugc ucga cugc acc u ucau \	gca cuuacg AGCU GACG UGG g ggua u	------ uga GA CAA A UCGA uu u	21	53	82	6	12	21	8	3	11	16	25	-13.6378	-21.1	0.5238	0.4906	0.4878	0.3333	0.1905	0.3333	0.1429	0.2453	0.2075	0.283	0.2642	0.2561	0.2195	0.2683	0.2561	4	4	4	3	2
MN908947:476-557:50_22	MN908947:476-557	AGCUGGUAGCAGAACUCGAAGG	-- a-- - uca-	c ucga cugc acc	G AGCU GACG UGG	GA CAA A UCGA	cucgaacugcaccucauggucauguuaugguugAGCUGGUAGCAGAACUCGAAGG	-- a-- - uca- gg g	c ucga cugc acc u ucau \	G AGCU GACG UGG g ggua u	GA CAA A UCGA uu u	aucaaacguucggaugcucgaacugcaccucauggucauguuaugguugAGCUGGUAGCAGAACUCGAAGGcauucaguacg	aucaaa uc- -- a-- - uca- gg g	cgu ggaugc ucga cugc acc u ucau \	gca cuuacG AGCU GACG UGG g ggua u	------ uga GA CAA A UCGA uu u	22	55	82	6	11	22	8	3	12	17	25	-14.1524	-21.1	0.5455	0.5091	0.4878	0.3182	0.1818	0.3636	0.1364	0.2364	0.2182	0.2909	0.2545	0.2561	0.2195	0.2683	0.2561	4	4	4	3	2
MN908947:476-557:50_23	MN908947:476-557	AGCUGGUAGCAGAACUCGAAGGC	-- a-- - uca-	gc ucga cugc acc	CG AGCU GACG UGG	GA CAA A UCGA	gcucgaacugcaccucauggucauguuaugguugAGCUGGUAGCAGAACUCGAAGGC	-- a-- - uca- gg g	gc ucga cugc acc u ucau \	CG AGCU GACG UGG g ggua u	GA CAA A UCGA uu u	aucaaacguucggaugcucgaacugcaccucauggucauguuaugguugAGCUGGUAGCAGAACUCGAAGGCauucaguacg	aucaaa uc- -- a-- - uca- gg g	cgu ggaugc ucga cugc acc u ucau \	gca cuuaCG AGCU GACG UGG g ggua u	------ uga GA CAA A UCGA uu u	23	57	82	6	10	23	8	3	13	18	25	-14.6671	-21.1	0.5652	0.5263	0.4878	0.3043	0.2174	0.3478	0.1304	0.2281	0.2281	0.2982	0.2456	0.2561	0.2195	0.2683	0.2561	4	4	4	3	2
MN908947:476-557:50_24	MN908947:476-557	AGCUGGUAGCAGAACUCGAAGGCA	-- a-- - uca-	ugc ucga cugc acc	ACG AGCU GACG UGG	GA CAA A UCGA	ugcucgaacugcaccucauggucauguuaugguugAGCUGGUAGCAGAACUCGAAGGCA	-- a-- - uca- gg g	ugc ucga cugc acc u ucau \	ACG AGCU GACG UGG g ggua u	GA CAA A UCGA uu u	aucaaacguucggaugcucgaacugcaccucauggucauguuaugguugAGCUGGUAGCAGAACUCGAAGGCAuucaguacg	aucaaa uc- -- a-- - uca- gg g	cgu ggaugc ucga cugc acc u ucau \	gca cuuACG AGCU GACG UGG g ggua u	------ uga GA CAA A UCGA uu u	24	59	82	6	9	24	8	3	14	19	25	-15.1817	-21.1	0.5417	0.5085	0.4878	0.3333	0.2083	0.3333	0.125	0.2373	0.2203	0.2881	0.2542	0.2561	0.2195	0.2683	0.2561	4	4	4	3	2
MN908947:561-622:4_21	MN908947:561-622	GUGGUGAGACACUUGGUGUCC	A U CC	GUGGUGAG CACU GGUGU	cgccauuc guga ccaua	g - a-	GUGGUGAGACACUUGGUGUCCuugucccucaugugggcgaaauaccaguggcuuaccgc	A U CC u uc	GUGGUGAG CACU GGUGU uug ccc a	cgccauuc guga ccaua agc ggg u	g - a- - ug	guaGUGGUGAGACACUUGGUGUCCuugucccucaugugggcgaaauaccaguggcuuaccgc	gua A U CC u uc	GUGGUGAG CACU GGUGU uug ccc a	cgccauuc guga ccaua agc ggg u	--- g - a- - ug	21	59	62	3	0	21	7	6	17	23	23	-27.121	-28.5	0.5714	0.5593	0.5484	0.1429	0.1905	0.381	0.2857	0.1695	0.2542	0.3051	0.2712	0.1774	0.2419	0.3065	0.2742	2	2	2	-1	1
MN908947:561-622:4_22	MN908947:561-622	GUGGUGAGACACUUGGUGUCCU	A U CC	GUGGUGAG CACU GGUGU U	cgccauuc guga ccaua a	g - a-	GUGGUGAGACACUUGGUGUCCUugucccucaugugggcgaaauaccaguggcuuaccgc	A U CC u uc	GUGGUGAG CACU GGUGU Uug ccc a	cgccauuc guga ccaua agc ggg u	g - a- - ug	guaGUGGUGAGACACUUGGUGUCCUugucccucaugugggcgaaauaccaguggcuuaccgc	gua A U CC u uc	GUGGUGAG CACU GGUGU Uug ccc a	cgccauuc guga ccaua agc ggg u	--- g - a- - ug	22	59	62	3	0	22	6	6	18	23	23	-27.121	-28.5	0.5455	0.5593	0.5484	0.1364	0.1818	0.3636	0.3182	0.1695	0.2542	0.3051	0.2712	0.1774	0.2419	0.3065	0.2742	2	2	2	-1	1
MN908947:561-622:4_23	MN908947:561-622	GUGGUGAGACACUUGGUGUCCUU	A U CC	GUGGUGAG CACU GGUGU UU	cgccauuc guga ccaua ag	g - a-	GUGGUGAGACACUUGGUGUCCUUgucccucaugugggcgaaauaccaguggcuuaccgc	A U CC u uc	GUGGUGAG CACU GGUGU UUg ccc a	cgccauuc guga ccaua agc ggg u	g - a- - ug	guaGUGGUGAGACACUUGGUGUCCUUgucccucaugugggcgaaauaccaguggcuuaccgc	gua A U CC u uc	GUGGUGAG CACU GGUGU UUg ccc a	cgccauuc guga ccaua agc ggg u	--- g - a- - ug	23	59	62	3	0	23	5	6	19	23	23	-27.121	-28.5	0.5217	0.5593	0.5484	0.1304	0.1739	0.3478	0.3478	0.1695	0.2542	0.3051	0.2712	0.1774	0.2419	0.3065	0.2742	2	2	2	-1	1
MN908947:561-622:5_20	MN908947:561-622	UGGUGAGACACUUGGUGUCC	A U CC	UGGUGAG CACU GGUGU	gccauuc guga ccaua	g - a-	UGGUGAGACACUUGGUGUCCuugucccucaugugggcgaaauaccaguggcuuaccg	A U CC u uc	UGGUGAG CACU GGUGU uug ccc a	gccauuc guga ccaua agc ggg u	g - a- - ug	guagUGGUGAGACACUUGGUGUCCuugucccucaugugggcgaaauaccaguggcuuaccgc	gua A U CC u uc	gUGGUGAG CACU GGUGU uug ccc a	cgccauuc guga ccaua agc ggg u	--- g - a- - ug	20	57	62	3	1	20	7	6	16	22	23	-26.2016	-28.5	0.55	0.5439	0.5484	0.15	0.2	0.35	0.3	0.1754	0.2456	0.2982	0.2807	0.1774	0.2419	0.3065	0.2742	2	2	2	-1	1
MN908947:561-622:5_21	MN908947:561-622	UGGUGAGACACUUGGUGUCCU	A U CC	UGGUGAG CACU GGUGU U	gccauuc guga ccaua a	g - a-	UGGUGAGACACUUGGUGUCCUugucccucaugugggcgaaauaccaguggcuuaccg	A U CC u uc	UGGUGAG CACU GGUGU Uug ccc a	gccauuc guga ccaua agc ggg u	g - a- - ug	guagUGGUGAGACACUUGGUGUCCUugucccucaugugggcgaaauaccaguggcuuaccgc	gua A U CC u uc	gUGGUGAG CACU GGUGU Uug ccc a	cgccauuc guga ccaua agc ggg u	--- g - a- - ug	21	57	62	3	1	21	6	6	17	22	23	-26.2016	-28.5	0.5238	0.5439	0.5484	0.1429	0.1905	0.3333	0.3333	0.1754	0.2456	0.2982	0.2807	0.1774	0.2419	0.3065	0.2742	2	2	2	-1	1
MN908947:561-622:5_22	MN908947:561-622	UGGUGAGACACUUGGUGUCCUU	A U CC	UGGUGAG CACU GGUGU UU	gccauuc guga ccaua ag	g - a-	UGGUGAGACACUUGGUGUCCUUgucccucaugugggcgaaauaccaguggcuuaccg	A U CC u uc	UGGUGAG CACU GGUGU UUg ccc a	gccauuc guga ccaua agc ggg u	g - a- - ug	guagUGGUGAGACACUUGGUGUCCUUgucccucaugugggcgaaauaccaguggcuuaccgc	gua A U CC u uc	gUGGUGAG CACU GGUGU UUg ccc a	cgccauuc guga ccaua agc ggg u	--- g - a- - ug	22	57	62	3	1	22	5	6	18	22	23	-26.2016	-28.5	0.5	0.5439	0.5484	0.1364	0.1818	0.3182	0.3636	0.1754	0.2456	0.2982	0.2807	0.1774	0.2419	0.3065	0.2742	2	2	2	-1	1
MN908947:561-622:6_20	MN908947:561-622	GGUGAGACACUUGGUGUCCU	A U CC	GGUGAG CACU GGUGU U	ccauuc guga ccaua a	g - a-	GGUGAGACACUUGGUGUCCUugucccucaugugggcgaaauaccaguggcuuacc	A U CC u uc	GGUGAG CACU GGUGU Uug ccc a	ccauuc guga ccaua agc ggg u	g - a- - ug	guaguGGUGAGACACUUGGUGUCCUugucccucaugugggcgaaauaccaguggcuuaccgc	gua A U CC u uc	guGGUGAG CACU GGUGU Uug ccc a	cgccauuc guga ccaua agc ggg u	--- g - a- - ug	20	55	62	3	2	20	6	6	16	21	23	-25.2823	-28.5	0.55	0.5455	0.5484	0.15	0.2	0.35	0.3	0.1818	0.2545	0.2909	0.2727	0.1774	0.2419	0.3065	0.2742	2	2	2	-1	1
MN908947:561-622:6_21	MN908947:561-622	GGUGAGACACUUGGUGUCCUU	A U CC	GGUGAG CACU GGUGU UU	ccauuc guga ccaua ag	g - a-	GGUGAGACACUUGGUGUCCUUgucccucaugugggcgaaauaccaguggcuuacc	A U CC u uc	GGUGAG CACU GGUGU UUg ccc a	ccauuc guga ccaua agc ggg u	g - a- - ug	guaguGGUGAGACACUUGGUGUCCUUgucccucaugugggcgaaauaccaguggcuuaccgc	gua A U CC u uc	guGGUGAG CACU GGUGU UUg ccc a	cgccauuc guga ccaua agc ggg u	--- g - a- - ug	21	55	62	3	2	21	5	6	17	21	23	-25.2823	-28.5	0.5238	0.5455	0.5484	0.1429	0.1905	0.3333	0.3333	0.1818	0.2545	0.2909	0.2727	0.1774	0.2419	0.3065	0.2742	2	2	2	-1	1
MN908947:561-622:7_20	MN908947:561-622	GUGAGACACUUGGUGUCCUU	A U CC	GUGAG CACU GGUGU UU	cauuc guga ccaua ag	g - a-	GUGAGACACUUGGUGUCCUUgucccucaugugggcgaaauaccaguggcuuac	A U CC u uc	GUGAG CACU GGUGU UUg ccc a	cauuc guga ccaua agc ggg u	g - a- - ug	guagugGUGAGACACUUGGUGUCCUUgucccucaugugggcgaaauaccaguggcuuaccgc	gua A U CC u uc	gugGUGAG CACU GGUGU UUg ccc a	cgccauuc guga ccaua agc ggg u	--- g - a- - ug	20	53	62	3	3	20	5	6	16	20	23	-24.3629	-28.5	0.5	0.5283	0.5484	0.15	0.2	0.3	0.35	0.1887	0.2453	0.283	0.283	0.1774	0.2419	0.3065	0.2742	2	2	2	-1	1
MN908947:561-622:3_22	MN908947:561-622	AGUGGUGAGACACUUGGUGUCC	A A U CC	GUGGUGAG CACU GGUGU	cgccauuc guga ccaua	- g - a-	AGUGGUGAGACACUUGGUGUCCuugucccucaugugggcgaaauaccaguggcuuaccgc	A A U CC u uc	GUGGUGAG CACU GGUGU uug ccc a	cgccauuc guga ccaua agc ggg u	- g - a- - ug	guAGUGGUGAGACACUUGGUGUCCuugucccucaugugggcgaaauaccaguggcuuaccgc	guA A U CC u uc	GUGGUGAG CACU GGUGU uug ccc a	cgccauuc guga ccaua agc ggg u	--- g - a- - ug	22	60	62	3	0	22	7	6	17	23	23	-27.5806	-28.5	0.5455	0.55	0.5484	0.1818	0.1818	0.3636	0.2727	0.1833	0.25	0.3	0.2667	0.1774	0.2419	0.3065	0.2742	2	2	2	-1	1
MN908947:561-622:3_23	MN908947:561-622	AGUGGUGAGACACUUGGUGUCCU	A A U CC	GUGGUGAG CACU GGUGU U	cgccauuc guga ccaua a	- g - a-	AGUGGUGAGACACUUGGUGUCCUugucccucaugugggcgaaauaccaguggcuuaccgc	A A U CC u uc	GUGGUGAG CACU GGUGU Uug ccc a	cgccauuc guga ccaua agc ggg u	- g - a- - ug	guAGUGGUGAGACACUUGGUGUCCUugucccucaugugggcgaaauaccaguggcuuaccgc	guA A U CC u uc	GUGGUGAG CACU GGUGU Uug ccc a	cgccauuc guga ccaua agc ggg u	--- g - a- - ug	23	60	62	3	0	23	6	6	18	23	23	-27.5806	-28.5	0.5217	0.55	0.5484	0.1739	0.1739	0.3478	0.3043	0.1833	0.25	0.3	0.2667	0.1774	0.2419	0.3065	0.2742	2	2	2	-1	1
MN908947:561-622:3_24	MN908947:561-622	AGUGGUGAGACACUUGGUGUCCUU	A A U CC	GUGGUGAG CACU GGUGU UU	cgccauuc guga ccaua ag	- g - a-	AGUGGUGAGACACUUGGUGUCCUUgucccucaugugggcgaaauaccaguggcuuaccgc	A A U CC u uc	GUGGUGAG CACU GGUGU UUg ccc a	cgccauuc guga ccaua agc ggg u	- g - a- - ug	guAGUGGUGAGACACUUGGUGUCCUUgucccucaugugggcgaaauaccaguggcuuaccgc	guA A U CC u uc	GUGGUGAG CACU GGUGU UUg ccc a	cgccauuc guga ccaua agc ggg u	--- g - a- - ug	24	60	62	3	0	24	5	6	19	23	23	-27.5806	-28.5	0.5	0.55	0.5484	0.1667	0.1667	0.3333	0.3333	0.1833	0.25	0.3	0.2667	0.1774	0.2419	0.3065	0.2742	2	2	2	-1	1
MN908947:561-622:4_20	MN908947:561-622	GUGGUGAGACACUUGGUGUC	A U C	GUGGUGAG CACU GGUGU	cgccauuc guga ccaua	g - a	GUGGUGAGACACUUGGUGUCcuugucccucaugugggcgaaauaccaguggcuuaccgc	A U Cc u uc	GUGGUGAG CACU GGUGU uug ccc a	cgccauuc guga ccaua agc ggg u	g - a- - ug	guaGUGGUGAGACACUUGGUGUCcuugucccucaugugggcgaaauaccaguggcuuaccgc	gua A U Cc u uc	GUGGUGAG CACU GGUGU uug ccc a	cgccauuc guga ccaua agc ggg u	--- g - a- - ug	20	59	62	3	0	20	8	6	17	23	23	-27.121	-28.5	0.55	0.5593	0.5484	0.15	0.15	0.4	0.3	0.1695	0.2542	0.3051	0.2712	0.1774	0.2419	0.3065	0.2742	1	2	2	-1	1
MN908947:561-622:38_20	MN908947:561-622	GGGCGAAAUACCAGUGGCUU	a u cc u	gag cacu ggugu uug ccc	UUC GUGA CCAUA AGC GGG	G - A- -	gagacacuugguguccuugucccucauguGGGCGAAAUACCAGUGGCUU	a u cc u uc	gag cacu ggugu uug ccc a	UUC GUGA CCAUA AGC GGG u	G - A- - ug	guaguggugagacacuugguguccuugucccucauguGGGCGAAAUACCAGUGGCUUaccgc	gua a u cc u uc	guggugag cacu ggugu uug ccc a	cgccaUUC GUGA CCAUA AGC GGG u	--- G - A- - ug	20	49	62	3	5	23	0	6	18	18	23	-22.5242	-28.5	0.55	0.5306	0.5484	0.25	0.2	0.35	0.2	0.1837	0.2449	0.2857	0.2857	0.1774	0.2419	0.3065	0.2742	2	2	2	-1	-1
MN908947:561-622:13_21	MN908947:561-622	CACUUGGUGUCCUUGUCCCUC	U CC U UC	CACU GGUGU UUG CCC	guga ccaua agc ggg	- a- - ug	CACUUGGUGUCCUUGUCCCUCaugugggcgaaauaccagug	U CC U UC	CACU GGUGU UUG CCC a	guga ccaua agc ggg u	- a- - ug	guaguggugagaCACUUGGUGUCCUUGUCCCUCaugugggcgaaauaccaguggcuuaccgc	gua a U CC U UC	guggugag CACU GGUGU UUG CCC a	cgccauuc guga ccaua agc ggg u	--- g - a- - ug	21	41	62	3	9	21	0	6	15	15	23	-18.8468	-28.5	0.5714	0.5366	0.5484	0.0476	0.381	0.1905	0.381	0.1707	0.2683	0.2683	0.2927	0.1774	0.2419	0.3065	0.2742	2	2	2	1	-1
MN908947:561-622:13_22	MN908947:561-622	CACUUGGUGUCCUUGUCCCUCA	U CC U UC	CACU GGUGU UUG CCC	guga ccaua agc ggg	- a- - ug	CACUUGGUGUCCUUGUCCCUCaugugggcgaaauaccagug	U CC U UC	CACU GGUGU UUG CCC a	guga ccaua agc ggg u	- a- - ug	guaguggugagaCACUUGGUGUCCUUGUCCCUCAugugggcgaaauaccaguggcuuaccgc	gua a U CC U UC	guggugag CACU GGUGU UUG CCC a	cgccauuc guga ccaua agc ggg u	--- g - a- - ug	22	41	62	3	9	21	0	6	15	15	23	-18.8468	-28.5	0.5455	0.5366	0.5484	0.0909	0.3636	0.1818	0.3636	0.1707	0.2683	0.2683	0.2927	0.1774	0.2419	0.3065	0.2742	2	2	2	1	-1
MN908947:561-622:4_24	MN908947:561-622	GUGGUGAGACACUUGGUGUCCUUG	A U CC	GUGGUGAG CACU GGUGU UUG	cgccauuc guga ccaua agc	g - a-	GUGGUGAGACACUUGGUGUCCUUGucccucaugugggcgaaauaccaguggcuuaccgc	A U CC u uc	GUGGUGAG CACU GGUGU UUG ccc a	cgccauuc guga ccaua agc ggg u	g - a- - ug	guaGUGGUGAGACACUUGGUGUCCUUGucccucaugugggcgaaauaccaguggcuuaccgc	gua A U CC u uc	GUGGUGAG CACU GGUGU UUG ccc a	cgccauuc guga ccaua agc ggg u	--- g - a- - ug	24	59	62	3	0	24	4	6	20	23	23	-27.121	-28.5	0.5417	0.5593	0.5484	0.125	0.1667	0.375	0.3333	0.1695	0.2542	0.3051	0.2712	0.1774	0.2419	0.3065	0.2742	2	2	2	-1	1
MN908947:561-622:5_23	MN908947:561-622	UGGUGAGACACUUGGUGUCCUUG	A U CC	UGGUGAG CACU GGUGU UUG	gccauuc guga ccaua agc	g - a-	UGGUGAGACACUUGGUGUCCUUGucccucaugugggcgaaauaccaguggcuuaccg	A U CC u uc	UGGUGAG CACU GGUGU UUG ccc a	gccauuc guga ccaua agc ggg u	g - a- - ug	guagUGGUGAGACACUUGGUGUCCUUGucccucaugugggcgaaauaccaguggcuuaccgc	gua A U CC u uc	gUGGUGAG CACU GGUGU UUG ccc a	cgccauuc guga ccaua agc ggg u	--- g - a- - ug	23	57	62	3	1	23	4	6	19	22	23	-26.2016	-28.5	0.5217	0.5439	0.5484	0.1304	0.1739	0.3478	0.3478	0.1754	0.2456	0.2982	0.2807	0.1774	0.2419	0.3065	0.2742	2	2	2	-1	1
MN908947:561-622:5_24	MN908947:561-622	UGGUGAGACACUUGGUGUCCUUGU	A U CC U	UGGUGAG CACU GGUGU UUG	gccauuc guga ccaua agc	g - a- -	UGGUGAGACACUUGGUGUCCUUGUcccucaugugggcgaaauaccaguggcuuaccg	A U CC U uc	UGGUGAG CACU GGUGU UUG ccc a	gccauuc guga ccaua agc ggg u	g - a- - ug	guagUGGUGAGACACUUGGUGUCCUUGUcccucaugugggcgaaauaccaguggcuuaccgc	gua A U CC U uc	gUGGUGAG CACU GGUGU UUG ccc a	cgccauuc guga ccaua agc ggg u	--- g - a- - ug	24	57	62	3	1	24	3	6	19	22	23	-26.2016	-28.5	0.5	0.5439	0.5484	0.125	0.1667	0.3333	0.375	0.1754	0.2456	0.2982	0.2807	0.1774	0.2419	0.3065	0.2742	2	2	2	-1	-1
MN908947:561-622:6_22	MN908947:561-622	GGUGAGACACUUGGUGUCCUUG	A U CC	GGUGAG CACU GGUGU UUG	ccauuc guga ccaua agc	g - a-	GGUGAGACACUUGGUGUCCUUGucccucaugugggcgaaauaccaguggcuuacc	A U CC u uc	GGUGAG CACU GGUGU UUG ccc a	ccauuc guga ccaua agc ggg u	g - a- - ug	guaguGGUGAGACACUUGGUGUCCUUGucccucaugugggcgaaauaccaguggcuuaccgc	gua A U CC u uc	guGGUGAG CACU GGUGU UUG ccc a	cgccauuc guga ccaua agc ggg u	--- g - a- - ug	22	55	62	3	2	22	4	6	18	21	23	-25.2823	-28.5	0.5455	0.5455	0.5484	0.1364	0.1818	0.3636	0.3182	0.1818	0.2545	0.2909	0.2727	0.1774	0.2419	0.3065	0.2742	2	2	2	-1	1
MN908947:561-622:6_23	MN908947:561-622	GGUGAGACACUUGGUGUCCUUGU	A U CC U	GGUGAG CACU GGUGU UUG	ccauuc guga ccaua agc	g - a- -	GGUGAGACACUUGGUGUCCUUGUcccucaugugggcgaaauaccaguggcuuacc	A U CC U uc	GGUGAG CACU GGUGU UUG ccc a	ccauuc guga ccaua agc ggg u	g - a- - ug	guaguGGUGAGACACUUGGUGUCCUUGUcccucaugugggcgaaauaccaguggcuuaccgc	gua A U CC U uc	guGGUGAG CACU GGUGU UUG ccc a	cgccauuc guga ccaua agc ggg u	--- g - a- - ug	23	55	62	3	2	23	3	6	18	21	23	-25.2823	-28.5	0.5217	0.5455	0.5484	0.1304	0.1739	0.3478	0.3478	0.1818	0.2545	0.2909	0.2727	0.1774	0.2419	0.3065	0.2742	2	2	2	-1	-1
MN908947:561-622:3_21	MN908947:561-622	AGUGGUGAGACACUUGGUGUC	A A U C	GUGGUGAG CACU GGUGU	cgccauuc guga ccaua	- g - a	AGUGGUGAGACACUUGGUGUCcuugucccucaugugggcgaaauaccaguggcuuaccgc	A A U Cc u uc	GUGGUGAG CACU GGUGU uug ccc a	cgccauuc guga ccaua agc ggg u	- g - a- - ug	guAGUGGUGAGACACUUGGUGUCcuugucccucaugugggcgaaauaccaguggcuuaccgc	guA A U Cc u uc	GUGGUGAG CACU GGUGU uug ccc a	cgccauuc guga ccaua agc ggg u	--- g - a- - ug	21	60	62	3	0	21	8	6	17	23	23	-27.5806	-28.5	0.5238	0.55	0.5484	0.1905	0.1429	0.381	0.2857	0.1833	0.25	0.3	0.2667	0.1774	0.2419	0.3065	0.2742	1	2	2	-1	1
MN908947:561-622:10_24	MN908947:561-622	AGACACUUGGUGUCCUUGUCCCUC	A U CC U UC	AG CACU GGUGU UUG CCC	uc guga ccaua agc ggg	g - a- - ug	AGACACUUGGUGUCCUUGUCCCUCaugugggcgaaauaccaguggcu	A U CC U UC	AG CACU GGUGU UUG CCC a	uc guga ccaua agc ggg u	g - a- - ug	guaguggugAGACACUUGGUGUCCUUGUCCCUCaugugggcgaaauaccaguggcuuaccgc	gua A U CC U UC	guggugAG CACU GGUGU UUG CCC a	cgccauuc guga ccaua agc ggg u	--- g - a- - ug	24	47	62	3	6	24	0	6	17	17	23	-21.6048	-28.5	0.5417	0.5319	0.5484	0.125	0.3333	0.2083	0.3333	0.1915	0.2553	0.2766	0.2766	0.1774	0.2419	0.3065	0.2742	2	2	2	-1	-1
MN908947:561-622:11_23	MN908947:561-622	GACACUUGGUGUCCUUGUCCCUC	A U CC U UC	G CACU GGUGU UUG CCC	c guga ccaua agc ggg	g - a- - ug	GACACUUGGUGUCCUUGUCCCUCaugugggcgaaauaccaguggc	A U CC U UC	G CACU GGUGU UUG CCC a	c guga ccaua agc ggg u	g - a- - ug	guaguggugaGACACUUGGUGUCCUUGUCCCUCaugugggcgaaauaccaguggcuuaccgc	gua A U CC U UC	guggugaG CACU GGUGU UUG CCC a	cgccauuc guga ccaua agc ggg u	--- g - a- - ug	23	45	62	3	7	23	0	6	16	16	23	-20.6855	-28.5	0.5652	0.5556	0.5484	0.087	0.3478	0.2174	0.3478	0.1778	0.2667	0.2889	0.2667	0.1774	0.2419	0.3065	0.2742	2	2	2	-1	-1
MN908947:561-622:11_24	MN908947:561-622	GACACUUGGUGUCCUUGUCCCUCA	A U CC U UC	G CACU GGUGU UUG CCC	c guga ccaua agc ggg	g - a- - ug	GACACUUGGUGUCCUUGUCCCUCaugugggcgaaauaccaguggc	A U CC U UC	G CACU GGUGU UUG CCC a	c guga ccaua agc ggg u	g - a- - ug	guaguggugaGACACUUGGUGUCCUUGUCCCUCAugugggcgaaauaccaguggcuuaccgc	gua A U CC U UC	guggugaG CACU GGUGU UUG CCC a	cgccauuc guga ccaua agc ggg u	--- g - a- - ug	24	45	62	3	7	23	0	6	16	16	23	-20.6855	-28.5	0.5417	0.5556	0.5484	0.125	0.3333	0.2083	0.3333	0.1778	0.2667	0.2889	0.2667	0.1774	0.2419	0.3065	0.2742	2	2	2	-1	-1
MN908947:561-622:12_22	MN908947:561-622	ACACUUGGUGUCCUUGUCCCUC	A U CC U UC	CACU GGUGU UUG CCC	guga ccaua agc ggg	g - a- - ug	ACACUUGGUGUCCUUGUCCCUCaugugggcgaaauaccagugg	A U CC U UC	CACU GGUGU UUG CCC a	guga ccaua agc ggg u	g - a- - ug	guaguggugagACACUUGGUGUCCUUGUCCCUCaugugggcgaaauaccaguggcuuaccgc	gua A U CC U UC	guggugag CACU GGUGU UUG CCC a	cgccauuc guga ccaua agc ggg u	--- g - a- - ug	22	43	62	3	8	22	0	6	15	15	23	-19.7661	-28.5	0.5455	0.5349	0.5484	0.0909	0.3636	0.1818	0.3636	0.186	0.2558	0.2791	0.2791	0.1774	0.2419	0.3065	0.2742	2	2	2	-1	-1
MN908947:561-622:12_23	MN908947:561-622	ACACUUGGUGUCCUUGUCCCUCA	A U CC U UC	CACU GGUGU UUG CCC	guga ccaua agc ggg	g - a- - ug	ACACUUGGUGUCCUUGUCCCUCaugugggcgaaauaccagugg	A U CC U UC	CACU GGUGU UUG CCC a	guga ccaua agc ggg u	g - a- - ug	guaguggugagACACUUGGUGUCCUUGUCCCUCAugugggcgaaauaccaguggcuuaccgc	gua A U CC U UC	guggugag CACU GGUGU UUG CCC a	cgccauuc guga ccaua agc ggg u	--- g - a- - ug	23	43	62	3	8	22	0	6	15	15	23	-19.7661	-28.5	0.5217	0.5349	0.5484	0.1304	0.3478	0.1739	0.3478	0.186	0.2558	0.2791	0.2791	0.1774	0.2419	0.3065	0.2742	2	2	2	-1	-1
MN908947:561-622:38_21	MN908947:561-622	GGGCGAAAUACCAGUGGCUUA	a u cc u	ugag cacu ggugu uug ccc	AUUC GUGA CCAUA AGC GGG	G - A- -	ugagacacuugguguccuugucccucauguGGGCGAAAUACCAGUGGCUUA	a u cc u uc	ugag cacu ggugu uug ccc a	AUUC GUGA CCAUA AGC GGG u	G - A- - ug	guaguggugagacacuugguguccuugucccucauguGGGCGAAAUACCAGUGGCUUAccgc	gua a u cc u uc	guggugag cacu ggugu uug ccc a	cgccAUUC GUGA CCAUA AGC GGG u	--- G - A- - ug	21	51	62	3	4	24	0	6	19	19	23	-23.4435	-28.5	0.5238	0.5098	0.5484	0.2857	0.1905	0.3333	0.1905	0.1961	0.2353	0.2745	0.2941	0.1774	0.2419	0.3065	0.2742	2	2	2	-1	-1
MN908947:561-622:38_22	MN908947:561-622	GGGCGAAAUACCAGUGGCUUAC	a u cc u	gugag cacu ggugu uug ccc	CAUUC GUGA CCAUA AGC GGG	G - A- -	gugagacacuugguguccuugucccucauguGGGCGAAAUACCAGUGGCUUAC	a u cc u uc	gugag cacu ggugu uug ccc a	CAUUC GUGA CCAUA AGC GGG u	G - A- - ug	guaguggugagacacuugguguccuugucccucauguGGGCGAAAUACCAGUGGCUUACcgc	gua a u cc u uc	guggugag cacu ggugu uug ccc a	cgcCAUUC GUGA CCAUA AGC GGG u	--- G - A- - ug	22	53	62	3	3	25	0	6	20	20	23	-24.3629	-28.5	0.5455	0.5283	0.5484	0.2727	0.2273	0.3182	0.1818	0.1887	0.2453	0.283	0.283	0.1774	0.2419	0.3065	0.2742	2	2	2	-1	-1
MN908947:561-622:7_21	MN908947:561-622	GUGAGACACUUGGUGUCCUUG	A U CC	GUGAG CACU GGUGU UUG	cauuc guga ccaua agc	g - a-	GUGAGACACUUGGUGUCCUUGucccucaugugggcgaaauaccaguggcuuac	A U CC u uc	GUGAG CACU GGUGU UUG ccc a	cauuc guga ccaua agc ggg u	g - a- - ug	guagugGUGAGACACUUGGUGUCCUUGucccucaugugggcgaaauaccaguggcuuaccgc	gua A U CC u uc	gugGUGAG CACU GGUGU UUG ccc a	cgccauuc guga ccaua agc ggg u	--- g - a- - ug	21	53	62	3	3	21	4	6	17	20	23	-24.3629	-28.5	0.5238	0.5283	0.5484	0.1429	0.1905	0.3333	0.3333	0.1887	0.2453	0.283	0.283	0.1774	0.2419	0.3065	0.2742	2	2	2	-1	1
MN908947:561-622:7_22	MN908947:561-622	GUGAGACACUUGGUGUCCUUGU	A U CC U	GUGAG CACU GGUGU UUG	cauuc guga ccaua agc	g - a- -	GUGAGACACUUGGUGUCCUUGUcccucaugugggcgaaauaccaguggcuuac	A U CC U uc	GUGAG CACU GGUGU UUG ccc a	cauuc guga ccaua agc ggg u	g - a- - ug	guagugGUGAGACACUUGGUGUCCUUGUcccucaugugggcgaaauaccaguggcuuaccgc	gua A U CC U uc	gugGUGAG CACU GGUGU UUG ccc a	cgccauuc guga ccaua agc ggg u	--- g - a- - ug	22	53	62	3	3	22	3	6	17	20	23	-24.3629	-28.5	0.5	0.5283	0.5484	0.1364	0.1818	0.3182	0.3636	0.1887	0.2453	0.283	0.283	0.1774	0.2419	0.3065	0.2742	2	2	2	-1	-1
MN908947:561-622:8_20	MN908947:561-622	UGAGACACUUGGUGUCCUUG	A U CC	UGAG CACU GGUGU UUG	auuc guga ccaua agc	g - a-	UGAGACACUUGGUGUCCUUGucccucaugugggcgaaauaccaguggcuua	A U CC u uc	UGAG CACU GGUGU UUG ccc a	auuc guga ccaua agc ggg u	g - a- - ug	guaguggUGAGACACUUGGUGUCCUUGucccucaugugggcgaaauaccaguggcuuaccgc	gua A U CC u uc	guggUGAG CACU GGUGU UUG ccc a	cgccauuc guga ccaua agc ggg u	--- g - a- - ug	20	51	62	3	4	20	4	6	16	19	23	-23.4435	-28.5	0.5	0.5098	0.5484	0.15	0.2	0.3	0.35	0.1961	0.2353	0.2745	0.2941	0.1774	0.2419	0.3065	0.2742	2	2	2	-1	1
MN908947:561-622:8_21	MN908947:561-622	UGAGACACUUGGUGUCCUUGU	A U CC U	UGAG CACU GGUGU UUG	auuc guga ccaua agc	g - a- -	UGAGACACUUGGUGUCCUUGUcccucaugugggcgaaauaccaguggcuua	A U CC U uc	UGAG CACU GGUGU UUG ccc a	auuc guga ccaua agc ggg u	g - a- - ug	guaguggUGAGACACUUGGUGUCCUUGUcccucaugugggcgaaauaccaguggcuuaccgc	gua A U CC U uc	guggUGAG CACU GGUGU UUG ccc a	cgccauuc guga ccaua agc ggg u	--- g - a- - ug	21	51	62	3	4	21	3	6	16	19	23	-23.4435	-28.5	0.4762	0.5098	0.5484	0.1429	0.1905	0.2857	0.381	0.1961	0.2353	0.2745	0.2941	0.1774	0.2419	0.3065	0.2742	2	2	2	-1	-1
MN908947:561-622:2_23	MN908947:561-622	UAGUGGUGAGACACUUGGUGUCC	UA A U CC	GUGGUGAG CACU GGUGU	cgccauuc guga ccaua	-- g - a-	UAGUGGUGAGACACUUGGUGUCCuugucccucaugugggcgaaauaccaguggcuuaccgc	UA A U CC u uc	GUGGUGAG CACU GGUGU uug ccc a	cgccauuc guga ccaua agc ggg u	-- g - a- - ug	gUAGUGGUGAGACACUUGGUGUCCuugucccucaugugggcgaaauaccaguggcuuaccgc	gUA A U CC u uc	GUGGUGAG CACU GGUGU uug ccc a	cgccauuc guga ccaua agc ggg u	--- g - a- - ug	23	61	62	3	0	23	7	6	17	23	23	-28.0403	-28.5	0.5217	0.541	0.5484	0.1739	0.1739	0.3478	0.3043	0.1803	0.2459	0.2951	0.2787	0.1774	0.2419	0.3065	0.2742	2	2	2	-1	1
MN908947:561-622:2_24	MN908947:561-622	UAGUGGUGAGACACUUGGUGUCCU	UA A U CC	GUGGUGAG CACU GGUGU U	cgccauuc guga ccaua a	-- g - a-	UAGUGGUGAGACACUUGGUGUCCUugucccucaugugggcgaaauaccaguggcuuaccgc	UA A U CC u uc	GUGGUGAG CACU GGUGU Uug ccc a	cgccauuc guga ccaua agc ggg u	-- g - a- - ug	gUAGUGGUGAGACACUUGGUGUCCUugucccucaugugggcgaaauaccaguggcuuaccgc	gUA A U CC u uc	GUGGUGAG CACU GGUGU Uug ccc a	cgccauuc guga ccaua agc ggg u	--- g - a- - ug	24	61	62	3	0	24	6	6	18	23	23	-28.0403	-28.5	0.5	0.541	0.5484	0.1667	0.1667	0.3333	0.3333	0.1803	0.2459	0.2951	0.2787	0.1774	0.2419	0.3065	0.2742	2	2	2	-1	1
MN908947:561-622:6_24	MN908947:561-622	GGUGAGACACUUGGUGUCCUUGUC	A U CC U	GGUGAG CACU GGUGU UUG C	ccauuc guga ccaua agc g	g - a- -	GGUGAGACACUUGGUGUCCUUGUCccucaugugggcgaaauaccaguggcuuacc	A U CC U uc	GGUGAG CACU GGUGU UUG Ccc a	ccauuc guga ccaua agc ggg u	g - a- - ug	guaguGGUGAGACACUUGGUGUCCUUGUCccucaugugggcgaaauaccaguggcuuaccgc	gua A U CC U uc	guGGUGAG CACU GGUGU UUG Ccc a	cgccauuc guga ccaua agc ggg u	--- g - a- - ug	24	55	62	3	2	24	2	6	19	21	23	-25.2823	-28.5	0.5417	0.5455	0.5484	0.125	0.2083	0.3333	0.3333	0.1818	0.2545	0.2909	0.2727	0.1774	0.2419	0.3065	0.2742	2	2	2	-1	-1
MN908947:561-622:39_20	MN908947:561-622	GGCGAAAUACCAGUGGCUUA	a u cc u	ugag cacu ggugu uug cc	AUUC GUGA CCAUA AGC GG	G - A- -	ugagacacuugguguccuugucccucaugugGGCGAAAUACCAGUGGCUUA	a u cc u uc	ugag cacu ggugu uug ccc a	AUUC GUGA CCAUA AGC GGg u	G - A- - ug	guaguggugagacacuugguguccuugucccucaugugGGCGAAAUACCAGUGGCUUAccgc	gua a u cc u uc	guggugag cacu ggugu uug ccc a	cgccAUUC GUGA CCAUA AGC GGg u	--- G - A- - ug	20	51	62	3	4	23	1	6	18	19	23	-23.4435	-28.5	0.5	0.5098	0.5484	0.3	0.2	0.3	0.2	0.1961	0.2353	0.2745	0.2941	0.1774	0.2419	0.3065	0.2742	2	2	2	-1	-1
MN908947:561-622:39_21	MN908947:561-622	GGCGAAAUACCAGUGGCUUAC	a u cc u	gugag cacu ggugu uug cc	CAUUC GUGA CCAUA AGC GG	G - A- -	gugagacacuugguguccuugucccucaugugGGCGAAAUACCAGUGGCUUAC	a u cc u uc	gugag cacu ggugu uug ccc a	CAUUC GUGA CCAUA AGC GGg u	G - A- - ug	guaguggugagacacuugguguccuugucccucaugugGGCGAAAUACCAGUGGCUUACcgc	gua a u cc u uc	guggugag cacu ggugu uug ccc a	cgcCAUUC GUGA CCAUA AGC GGg u	--- G - A- - ug	21	53	62	3	3	24	1	6	19	20	23	-24.3629	-28.5	0.5238	0.5283	0.5484	0.2857	0.2381	0.2857	0.1905	0.1887	0.2453	0.283	0.283	0.1774	0.2419	0.3065	0.2742	2	2	2	-1	-1
MN908947:561-622:38_23	MN908947:561-622	GGGCGAAAUACCAGUGGCUUACC	a u cc u	ggugag cacu ggugu uug ccc	CCAUUC GUGA CCAUA AGC GGG	G - A- -	ggugagacacuugguguccuugucccucauguGGGCGAAAUACCAGUGGCUUACC	a u cc u uc	ggugag cacu ggugu uug ccc a	CCAUUC GUGA CCAUA AGC GGG u	G - A- - ug	guaguggugagacacuugguguccuugucccucauguGGGCGAAAUACCAGUGGCUUACCgc	gua a u cc u uc	guggugag cacu ggugu uug ccc a	cgCCAUUC GUGA CCAUA AGC GGG u	--- G - A- - ug	23	55	62	3	2	26	0	6	21	21	23	-25.2823	-28.5	0.5652	0.5455	0.5484	0.2609	0.2609	0.3043	0.1739	0.1818	0.2545	0.2909	0.2727	0.1774	0.2419	0.3065	0.2742	2	2	2	-1	-1
MN908947:561-622:38_24	MN908947:561-622	GGGCGAAAUACCAGUGGCUUACCG	a u cc u	uggugag cacu ggugu uug ccc	GCCAUUC GUGA CCAUA AGC GGG	G - A- -	uggugagacacuugguguccuugucccucauguGGGCGAAAUACCAGUGGCUUACCG	a u cc u uc	uggugag cacu ggugu uug ccc a	GCCAUUC GUGA CCAUA AGC GGG u	G - A- - ug	guaguggugagacacuugguguccuugucccucauguGGGCGAAAUACCAGUGGCUUACCGc	gua a u cc u uc	guggugag cacu ggugu uug ccc a	cGCCAUUC GUGA CCAUA AGC GGG u	--- G - A- - ug	24	57	62	3	1	27	0	6	22	22	23	-26.2016	-28.5	0.5833	0.5439	0.5484	0.25	0.25	0.3333	0.1667	0.1754	0.2456	0.2982	0.2807	0.1774	0.2419	0.3065	0.2742	2	2	2	-1	-1
MN908947:561-622:7_23	MN908947:561-622	GUGAGACACUUGGUGUCCUUGUC	A U CC U	GUGAG CACU GGUGU UUG C	cauuc guga ccaua agc g	g - a- -	GUGAGACACUUGGUGUCCUUGUCccucaugugggcgaaauaccaguggcuuac	A U CC U uc	GUGAG CACU GGUGU UUG Ccc a	cauuc guga ccaua agc ggg u	g - a- - ug	guagugGUGAGACACUUGGUGUCCUUGUCccucaugugggcgaaauaccaguggcuuaccgc	gua A U CC U uc	gugGUGAG CACU GGUGU UUG Ccc a	cgccauuc guga ccaua agc ggg u	--- g - a- - ug	23	53	62	3	3	23	2	6	18	20	23	-24.3629	-28.5	0.5217	0.5283	0.5484	0.1304	0.2174	0.3043	0.3478	0.1887	0.2453	0.283	0.283	0.1774	0.2419	0.3065	0.2742	2	2	2	-1	-1
MN908947:561-622:8_22	MN908947:561-622	UGAGACACUUGGUGUCCUUGUC	A U CC U	UGAG CACU GGUGU UUG C	auuc guga ccaua agc g	g - a- -	UGAGACACUUGGUGUCCUUGUCccucaugugggcgaaauaccaguggcuua	A U CC U uc	UGAG CACU GGUGU UUG Ccc a	auuc guga ccaua agc ggg u	g - a- - ug	guaguggUGAGACACUUGGUGUCCUUGUCccucaugugggcgaaauaccaguggcuuaccgc	gua A U CC U uc	guggUGAG CACU GGUGU UUG Ccc a	cgccauuc guga ccaua agc ggg u	--- g - a- - ug	22	51	62	3	4	22	2	6	17	19	23	-23.4435	-28.5	0.5	0.5098	0.5484	0.1364	0.2273	0.2727	0.3636	0.1961	0.2353	0.2745	0.2941	0.1774	0.2419	0.3065	0.2742	2	2	2	-1	-1
MN908947:561-622:40_20	MN908947:561-622	GCGAAAUACCAGUGGCUUAC	a u cc u	gugag cacu ggugu uug c	CAUUC GUGA CCAUA AGC G	G - A- -	gugagacacuugguguccuugucccucauguggGCGAAAUACCAGUGGCUUAC	a u cc u uc	gugag cacu ggugu uug ccc a	CAUUC GUGA CCAUA AGC Ggg u	G - A- - ug	guaguggugagacacuugguguccuugucccucauguggGCGAAAUACCAGUGGCUUACcgc	gua a u cc u uc	guggugag cacu ggugu uug ccc a	cgcCAUUC GUGA CCAUA AGC Ggg u	--- G - A- - ug	20	53	62	3	3	23	2	6	18	20	23	-24.3629	-28.5	0.5	0.5283	0.5484	0.3	0.25	0.25	0.2	0.1887	0.2453	0.283	0.283	0.1774	0.2419	0.3065	0.2742	2	2	2	-1	-1
MN908947:561-622:39_22	MN908947:561-622	GGCGAAAUACCAGUGGCUUACC	a u cc u	ggugag cacu ggugu uug cc	CCAUUC GUGA CCAUA AGC GG	G - A- -	ggugagacacuugguguccuugucccucaugugGGCGAAAUACCAGUGGCUUACC	a u cc u uc	ggugag cacu ggugu uug ccc a	CCAUUC GUGA CCAUA AGC GGg u	G - A- - ug	guaguggugagacacuugguguccuugucccucaugugGGCGAAAUACCAGUGGCUUACCgc	gua a u cc u uc	guggugag cacu ggugu uug ccc a	cgCCAUUC GUGA CCAUA AGC GGg u	--- G - A- - ug	22	55	62	3	2	25	1	6	20	21	23	-25.2823	-28.5	0.5455	0.5455	0.5484	0.2727	0.2727	0.2727	0.1818	0.1818	0.2545	0.2909	0.2727	0.1774	0.2419	0.3065	0.2742	2	2	2	-1	-1
MN908947:561-622:39_23	MN908947:561-622	GGCGAAAUACCAGUGGCUUACCG	a u cc u	uggugag cacu ggugu uug cc	GCCAUUC GUGA CCAUA AGC GG	G - A- -	uggugagacacuugguguccuugucccucaugugGGCGAAAUACCAGUGGCUUACCG	a u cc u uc	uggugag cacu ggugu uug ccc a	GCCAUUC GUGA CCAUA AGC GGg u	G - A- - ug	guaguggugagacacuugguguccuugucccucaugugGGCGAAAUACCAGUGGCUUACCGc	gua a u cc u uc	guggugag cacu ggugu uug ccc a	cGCCAUUC GUGA CCAUA AGC GGg u	--- G - A- - ug	23	57	62	3	1	26	1	6	21	22	23	-26.2016	-28.5	0.5652	0.5439	0.5484	0.2609	0.2609	0.3043	0.1739	0.1754	0.2456	0.2982	0.2807	0.1774	0.2419	0.3065	0.2742	2	2	2	-1	-1
MN908947:561-622:7_24	MN908947:561-622	GUGAGACACUUGGUGUCCUUGUCC	A U CC U	GUGAG CACU GGUGU UUG CC	cauuc guga ccaua agc gg	g - a- -	GUGAGACACUUGGUGUCCUUGUCCcucaugugggcgaaauaccaguggcuuac	A U CC U uc	GUGAG CACU GGUGU UUG CCc a	cauuc guga ccaua agc ggg u	g - a- - ug	guagugGUGAGACACUUGGUGUCCUUGUCCcucaugugggcgaaauaccaguggcuuaccgc	gua A U CC U uc	gugGUGAG CACU GGUGU UUG CCc a	cgccauuc guga ccaua agc ggg u	--- g - a- - ug	24	53	62	3	3	24	1	6	19	20	23	-24.3629	-28.5	0.5417	0.5283	0.5484	0.125	0.25	0.2917	0.3333	0.1887	0.2453	0.283	0.283	0.1774	0.2419	0.3065	0.2742	2	2	2	-1	-1
MN908947:561-622:8_23	MN908947:561-622	UGAGACACUUGGUGUCCUUGUCC	A U CC U	UGAG CACU GGUGU UUG CC	auuc guga ccaua agc gg	g - a- -	UGAGACACUUGGUGUCCUUGUCCcucaugugggcgaaauaccaguggcuua	A U CC U uc	UGAG CACU GGUGU UUG CCc a	auuc guga ccaua agc ggg u	g - a- - ug	guaguggUGAGACACUUGGUGUCCUUGUCCcucaugugggcgaaauaccaguggcuuaccgc	gua A U CC U uc	guggUGAG CACU GGUGU UUG CCc a	cgccauuc guga ccaua agc ggg u	--- g - a- - ug	23	51	62	3	4	23	1	6	18	19	23	-23.4435	-28.5	0.5217	0.5098	0.5484	0.1304	0.2609	0.2609	0.3478	0.1961	0.2353	0.2745	0.2941	0.1774	0.2419	0.3065	0.2742	2	2	2	-1	-1
MN908947:561-622:8_24	MN908947:561-622	UGAGACACUUGGUGUCCUUGUCCC	A U CC U	UGAG CACU GGUGU UUG CCC	auuc guga ccaua agc ggg	g - a- -	UGAGACACUUGGUGUCCUUGUCCCucaugugggcgaaauaccaguggcuua	A U CC U uc	UGAG CACU GGUGU UUG CCC a	auuc guga ccaua agc ggg u	g - a- - ug	guaguggUGAGACACUUGGUGUCCUUGUCCCucaugugggcgaaauaccaguggcuuaccgc	gua A U CC U uc	guggUGAG CACU GGUGU UUG CCC a	cgccauuc guga ccaua agc ggg u	--- g - a- - ug	24	51	62	3	4	24	0	6	19	19	23	-23.4435	-28.5	0.5417	0.5098	0.5484	0.125	0.2917	0.25	0.3333	0.1961	0.2353	0.2745	0.2941	0.1774	0.2419	0.3065	0.2742	2	2	2	-1	-1
MN908947:561-622:9_20	MN908947:561-622	GAGACACUUGGUGUCCUUGU	A U CC U	GAG CACU GGUGU UUG	uuc guga ccaua agc	g - a- -	GAGACACUUGGUGUCCUUGUcccucaugugggcgaaauaccaguggcuu	A U CC U uc	GAG CACU GGUGU UUG ccc a	uuc guga ccaua agc ggg u	g - a- - ug	guagugguGAGACACUUGGUGUCCUUGUcccucaugugggcgaaauaccaguggcuuaccgc	gua A U CC U uc	gugguGAG CACU GGUGU UUG ccc a	cgccauuc guga ccaua agc ggg u	--- g - a- - ug	20	49	62	3	5	20	3	6	15	18	23	-22.5242	-28.5	0.5	0.5306	0.5484	0.15	0.2	0.3	0.35	0.1837	0.2449	0.2857	0.2857	0.1774	0.2419	0.3065	0.2742	2	2	2	-1	-1
MN908947:561-622:10_20	MN908947:561-622	AGACACUUGGUGUCCUUGUC	A U CC U	AG CACU GGUGU UUG C	uc guga ccaua agc g	g - a- -	AGACACUUGGUGUCCUUGUCccucaugugggcgaaauaccaguggcu	A U CC U uc	AG CACU GGUGU UUG Ccc a	uc guga ccaua agc ggg u	g - a- - ug	guaguggugAGACACUUGGUGUCCUUGUCccucaugugggcgaaauaccaguggcuuaccgc	gua A U CC U uc	guggugAG CACU GGUGU UUG Ccc a	cgccauuc guga ccaua agc ggg u	--- g - a- - ug	20	47	62	3	6	20	2	6	15	17	23	-21.6048	-28.5	0.5	0.5319	0.5484	0.15	0.25	0.25	0.35	0.1915	0.2553	0.2766	0.2766	0.1774	0.2419	0.3065	0.2742	2	2	2	-1	-1
MN908947:561-622:39_24	MN908947:561-622	GGCGAAAUACCAGUGGCUUACCGC	a u cc u	guggugag cacu ggugu uug cc	CGCCAUUC GUGA CCAUA AGC GG	G - A- -	guggugagacacuugguguccuugucccucaugugGGCGAAAUACCAGUGGCUUACCGC	a u cc u uc	guggugag cacu ggugu uug ccc a	CGCCAUUC GUGA CCAUA AGC GGg u	G - A- - ug	guaguggugagacacuugguguccuugucccucaugugGGCGAAAUACCAGUGGCUUACCGC	gua a u cc u uc	guggugag cacu ggugu uug ccc a	CGCCAUUC GUGA CCAUA AGC GGg u	--- G - A- - ug	24	59	62	3	0	27	1	6	22	23	23	-27.121	-28.5	0.5833	0.5593	0.5484	0.25	0.2917	0.2917	0.1667	0.1695	0.2542	0.3051	0.2712	0.1774	0.2419	0.3065	0.2742	2	2	2	-1	-1
MN908947:561-622:40_21	MN908947:561-622	GCGAAAUACCAGUGGCUUACC	a u cc u	ggugag cacu ggugu uug c	CCAUUC GUGA CCAUA AGC G	G - A- -	ggugagacacuugguguccuugucccucauguggGCGAAAUACCAGUGGCUUACC	a u cc u uc	ggugag cacu ggugu uug ccc a	CCAUUC GUGA CCAUA AGC Ggg u	G - A- - ug	guaguggugagacacuugguguccuugucccucauguggGCGAAAUACCAGUGGCUUACCgc	gua a u cc u uc	guggugag cacu ggugu uug ccc a	cgCCAUUC GUGA CCAUA AGC Ggg u	--- G - A- - ug	21	55	62	3	2	24	2	6	19	21	23	-25.2823	-28.5	0.5238	0.5455	0.5484	0.2857	0.2857	0.2381	0.1905	0.1818	0.2545	0.2909	0.2727	0.1774	0.2419	0.3065	0.2742	2	2	2	-1	-1
MN908947:561-622:40_22	MN908947:561-622	GCGAAAUACCAGUGGCUUACCG	a u cc u	uggugag cacu ggugu uug c	GCCAUUC GUGA CCAUA AGC G	G - A- -	uggugagacacuugguguccuugucccucauguggGCGAAAUACCAGUGGCUUACCG	a u cc u uc	uggugag cacu ggugu uug ccc a	GCCAUUC GUGA CCAUA AGC Ggg u	G - A- - ug	guaguggugagacacuugguguccuugucccucauguggGCGAAAUACCAGUGGCUUACCGc	gua a u cc u uc	guggugag cacu ggugu uug ccc a	cGCCAUUC GUGA CCAUA AGC Ggg u	--- G - A- - ug	22	57	62	3	1	25	2	6	20	22	23	-26.2016	-28.5	0.5455	0.5439	0.5484	0.2727	0.2727	0.2727	0.1818	0.1754	0.2456	0.2982	0.2807	0.1774	0.2419	0.3065	0.2742	2	2	2	-1	-1
MN908947:561-622:40_23	MN908947:561-622	GCGAAAUACCAGUGGCUUACCGC	a u cc u	guggugag cacu ggugu uug c	CGCCAUUC GUGA CCAUA AGC G	G - A- -	guggugagacacuugguguccuugucccucauguggGCGAAAUACCAGUGGCUUACCGC	a u cc u uc	guggugag cacu ggugu uug ccc a	CGCCAUUC GUGA CCAUA AGC Ggg u	G - A- - ug	guaguggugagacacuugguguccuugucccucauguggGCGAAAUACCAGUGGCUUACCGC	gua a u cc u uc	guggugag cacu ggugu uug ccc a	CGCCAUUC GUGA CCAUA AGC Ggg u	--- G - A- - ug	23	59	62	3	0	26	2	6	21	23	23	-27.121	-28.5	0.5652	0.5593	0.5484	0.2609	0.3043	0.2609	0.1739	0.1695	0.2542	0.3051	0.2712	0.1774	0.2419	0.3065	0.2742	2	2	2	-1	-1
MN908947:561-622:3_20	MN908947:561-622	AGUGGUGAGACACUUGGUGU	A A U	GUGGUGAG CACU GGUGU	cgccauuc guga ccaua	- g -	AGUGGUGAGACACUUGGUGUccuugucccucaugugggcgaaauaccaguggcuuaccgc	A A U cc u uc	GUGGUGAG CACU GGUGU uug ccc a	cgccauuc guga ccaua agc ggg u	- g - a- - ug	guAGUGGUGAGACACUUGGUGUccuugucccucaugugggcgaaauaccaguggcuuaccgc	guA A U cc u uc	GUGGUGAG CACU GGUGU uug ccc a	cgccauuc guga ccaua agc ggg u	--- g - a- - ug	20	60	62	3	0	20	9	6	17	23	23	-27.5806	-28.5	0.5	0.55	0.5484	0.2	0.1	0.4	0.3	0.1833	0.25	0.3	0.2667	0.1774	0.2419	0.3065	0.2742	1	2	2	-1	2
MN908947:561-622:10_21	MN908947:561-622	AGACACUUGGUGUCCUUGUCC	A U CC U	AG CACU GGUGU UUG CC	uc guga ccaua agc gg	g - a- -	AGACACUUGGUGUCCUUGUCCcucaugugggcgaaauaccaguggcu	A U CC U uc	AG CACU GGUGU UUG CCc a	uc guga ccaua agc ggg u	g - a- - ug	guaguggugAGACACUUGGUGUCCUUGUCCcucaugugggcgaaauaccaguggcuuaccgc	gua A U CC U uc	guggugAG CACU GGUGU UUG CCc a	cgccauuc guga ccaua agc ggg u	--- g - a- - ug	21	47	62	3	6	21	1	6	16	17	23	-21.6048	-28.5	0.5238	0.5319	0.5484	0.1429	0.2857	0.2381	0.3333	0.1915	0.2553	0.2766	0.2766	0.1774	0.2419	0.3065	0.2742	2	2	2	-1	-1
MN908947:561-622:10_22	MN908947:561-622	AGACACUUGGUGUCCUUGUCCC	A U CC U	AG CACU GGUGU UUG CCC	uc guga ccaua agc ggg	g - a- -	AGACACUUGGUGUCCUUGUCCCucaugugggcgaaauaccaguggcu	A U CC U uc	AG CACU GGUGU UUG CCC a	uc guga ccaua agc ggg u	g - a- - ug	guaguggugAGACACUUGGUGUCCUUGUCCCucaugugggcgaaauaccaguggcuuaccgc	gua A U CC U uc	guggugAG CACU GGUGU UUG CCC a	cgccauuc guga ccaua agc ggg u	--- g - a- - ug	22	47	62	3	6	22	0	6	17	17	23	-21.6048	-28.5	0.5455	0.5319	0.5484	0.1364	0.3182	0.2273	0.3182	0.1915	0.2553	0.2766	0.2766	0.1774	0.2419	0.3065	0.2742	2	2	2	-1	-1
MN908947:561-622:11_20	MN908947:561-622	GACACUUGGUGUCCUUGUCC	A U CC U	G CACU GGUGU UUG CC	c guga ccaua agc gg	g - a- -	GACACUUGGUGUCCUUGUCCcucaugugggcgaaauaccaguggc	A U CC U uc	G CACU GGUGU UUG CCc a	c guga ccaua agc ggg u	g - a- - ug	guaguggugaGACACUUGGUGUCCUUGUCCcucaugugggcgaaauaccaguggcuuaccgc	gua A U CC U uc	guggugaG CACU GGUGU UUG CCc a	cgccauuc guga ccaua agc ggg u	--- g - a- - ug	20	45	62	3	7	20	1	6	15	16	23	-20.6855	-28.5	0.55	0.5556	0.5484	0.1	0.3	0.25	0.35	0.1778	0.2667	0.2889	0.2667	0.1774	0.2419	0.3065	0.2742	2	2	2	-1	-1
MN908947:561-622:11_21	MN908947:561-622	GACACUUGGUGUCCUUGUCCC	A U CC U	G CACU GGUGU UUG CCC	c guga ccaua agc ggg	g - a- -	GACACUUGGUGUCCUUGUCCCucaugugggcgaaauaccaguggc	A U CC U uc	G CACU GGUGU UUG CCC a	c guga ccaua agc ggg u	g - a- - ug	guaguggugaGACACUUGGUGUCCUUGUCCCucaugugggcgaaauaccaguggcuuaccgc	gua A U CC U uc	guggugaG CACU GGUGU UUG CCC a	cgccauuc guga ccaua agc ggg u	--- g - a- - ug	21	45	62	3	7	21	0	6	16	16	23	-20.6855	-28.5	0.5714	0.5556	0.5484	0.0952	0.3333	0.2381	0.3333	0.1778	0.2667	0.2889	0.2667	0.1774	0.2419	0.3065	0.2742	2	2	2	-1	-1
MN908947:561-622:12_20	MN908947:561-622	ACACUUGGUGUCCUUGUCCC	A U CC U	CACU GGUGU UUG CCC	guga ccaua agc ggg	g - a- -	ACACUUGGUGUCCUUGUCCCucaugugggcgaaauaccagugg	A U CC U uc	CACU GGUGU UUG CCC a	guga ccaua agc ggg u	g - a- - ug	guaguggugagACACUUGGUGUCCUUGUCCCucaugugggcgaaauaccaguggcuuaccgc	gua A U CC U uc	guggugag CACU GGUGU UUG CCC a	cgccauuc guga ccaua agc ggg u	--- g - a- - ug	20	43	62	3	8	20	0	6	15	15	23	-19.7661	-28.5	0.55	0.5349	0.5484	0.1	0.35	0.2	0.35	0.186	0.2558	0.2791	0.2791	0.1774	0.2419	0.3065	0.2742	2	2	2	-1	-1
MN908947:561-622:9_21	MN908947:561-622	GAGACACUUGGUGUCCUUGUC	A U CC U	GAG CACU GGUGU UUG C	uuc guga ccaua agc g	g - a- -	GAGACACUUGGUGUCCUUGUCccucaugugggcgaaauaccaguggcuu	A U CC U uc	GAG CACU GGUGU UUG Ccc a	uuc guga ccaua agc ggg u	g - a- - ug	guagugguGAGACACUUGGUGUCCUUGUCccucaugugggcgaaauaccaguggcuuaccgc	gua A U CC U uc	gugguGAG CACU GGUGU UUG Ccc a	cgccauuc guga ccaua agc ggg u	--- g - a- - ug	21	49	62	3	5	21	2	6	16	18	23	-22.5242	-28.5	0.5238	0.5306	0.5484	0.1429	0.2381	0.2857	0.3333	0.1837	0.2449	0.2857	0.2857	0.1774	0.2419	0.3065	0.2742	2	2	2	-1	-1
MN908947:561-622:35_23	MN908947:561-622	UGUGGGCGAAAUACCAGUGGCUU	a u cc u uc	gag cacu ggugu uug ccc	UUC GUGA CCAUA AGC GGG	G - A- - UG	gagacacuugguguccuugucccucaUGUGGGCGAAAUACCAGUGGCUU	a u cc u uc	gag cacu ggugu uug ccc a	UUC GUGA CCAUA AGC GGG U	G - A- - UG	guaguggugagacacuugguguccuugucccucaUGUGGGCGAAAUACCAGUGGCUUaccgc	gua a u cc u uc	guggugag cacu ggugu uug ccc a	cgccaUUC GUGA CCAUA AGC GGG U	--- G - A- - UG	23	49	62	3	5	25	0	6	18	18	23	-22.5242	-28.5	0.5217	0.5306	0.5484	0.2174	0.1739	0.3478	0.2609	0.1837	0.2449	0.2857	0.2857	0.1774	0.2419	0.3065	0.2742	2	2	2	-1	-1
MN908947:561-622:36_22	MN908947:561-622	GUGGGCGAAAUACCAGUGGCUU	a u cc u uc	gag cacu ggugu uug ccc	UUC GUGA CCAUA AGC GGG	G - A- - UG	gagacacuugguguccuugucccucauGUGGGCGAAAUACCAGUGGCUU	a u cc u uc	gag cacu ggugu uug ccc a	UUC GUGA CCAUA AGC GGG u	G - A- - UG	guaguggugagacacuugguguccuugucccucauGUGGGCGAAAUACCAGUGGCUUaccgc	gua a u cc u uc	guggugag cacu ggugu uug ccc a	cgccaUUC GUGA CCAUA AGC GGG u	--- G - A- - UG	22	49	62	3	5	25	0	6	18	18	23	-22.5242	-28.5	0.5455	0.5306	0.5484	0.2273	0.1818	0.3636	0.2273	0.1837	0.2449	0.2857	0.2857	0.1774	0.2419	0.3065	0.2742	2	2	2	-1	-1
MN908947:561-622:2_22	MN908947:561-622	UAGUGGUGAGACACUUGGUGUC	UA A U C	GUGGUGAG CACU GGUGU	cgccauuc guga ccaua	-- g - a	UAGUGGUGAGACACUUGGUGUCcuugucccucaugugggcgaaauaccaguggcuuaccgc	UA A U Cc u uc	GUGGUGAG CACU GGUGU uug ccc a	cgccauuc guga ccaua agc ggg u	-- g - a- - ug	gUAGUGGUGAGACACUUGGUGUCcuugucccucaugugggcgaaauaccaguggcuuaccgc	gUA A U Cc u uc	GUGGUGAG CACU GGUGU uug ccc a	cgccauuc guga ccaua agc ggg u	--- g - a- - ug	22	61	62	3	0	22	8	6	17	23	23	-28.0403	-28.5	0.5	0.541	0.5484	0.1818	0.1364	0.3636	0.3182	0.1803	0.2459	0.2951	0.2787	0.1774	0.2419	0.3065	0.2742	2	2	2	-1	1
MN908947:561-622:9_22	MN908947:561-622	GAGACACUUGGUGUCCUUGUCC	A U CC U	GAG CACU GGUGU UUG CC	uuc guga ccaua agc gg	g - a- -	GAGACACUUGGUGUCCUUGUCCcucaugugggcgaaauaccaguggcuu	A U CC U uc	GAG CACU GGUGU UUG CCc a	uuc guga ccaua agc ggg u	g - a- - ug	guagugguGAGACACUUGGUGUCCUUGUCCcucaugugggcgaaauaccaguggcuuaccgc	gua A U CC U uc	gugguGAG CACU GGUGU UUG CCc a	cgccauuc guga ccaua agc ggg u	--- g - a- - ug	22	49	62	3	5	22	1	6	17	18	23	-22.5242	-28.5	0.5455	0.5306	0.5484	0.1364	0.2727	0.2727	0.3182	0.1837	0.2449	0.2857	0.2857	0.1774	0.2419	0.3065	0.2742	2	2	2	-1	-1
MN908947:561-622:9_23	MN908947:561-622	GAGACACUUGGUGUCCUUGUCCC	A U CC U	GAG CACU GGUGU UUG CCC	uuc guga ccaua agc ggg	g - a- -	GAGACACUUGGUGUCCUUGUCCCucaugugggcgaaauaccaguggcuu	A U CC U uc	GAG CACU GGUGU UUG CCC a	uuc guga ccaua agc ggg u	g - a- - ug	guagugguGAGACACUUGGUGUCCUUGUCCCucaugugggcgaaauaccaguggcuuaccgc	gua A U CC U uc	gugguGAG CACU GGUGU UUG CCC a	cgccauuc guga ccaua agc ggg u	--- g - a- - ug	23	49	62	3	5	23	0	6	18	18	23	-22.5242	-28.5	0.5652	0.5306	0.5484	0.1304	0.3043	0.2609	0.3043	0.1837	0.2449	0.2857	0.2857	0.1774	0.2419	0.3065	0.2742	2	2	2	-1	-1
MN908947:561-622:1_24	MN908947:561-622	GUAGUGGUGAGACACUUGGUGUCC	GUA A U CC	GUGGUGAG CACU GGUGU	cgccauuc guga ccaua	--- g - a-	GUAGUGGUGAGACACUUGGUGUCCuugucccucaugugggcgaaauaccaguggcuuaccgc	GUA A U CC u uc	GUGGUGAG CACU GGUGU uug ccc a	cgccauuc guga ccaua agc ggg u	--- g - a- - ug	GUAGUGGUGAGACACUUGGUGUCCuugucccucaugugggcgaaauaccaguggcuuaccgc	GUA A U CC u uc	GUGGUGAG CACU GGUGU uug ccc a	cgccauuc guga ccaua agc ggg u	--- g - a- - ug	24	62	62	3	0	24	7	6	17	23	23	-28.5	-28.5	0.5417	0.5484	0.5484	0.1667	0.1667	0.375	0.2917	0.1774	0.2419	0.3065	0.2742	0.1774	0.2419	0.3065	0.2742	3	3	2	-1	1
MN908947:561-622:35_20	MN908947:561-622	UGUGGGCGAAAUACCAGUGG	a u cc u uc	cacu ggugu uug ccc	GUGA CCAUA AGC GGG	G - A- - UG	acacuugguguccuugucccucaUGUGGGCGAAAUACCAGUGG	a u cc u uc	cacu ggugu uug ccc a	GUGA CCAUA AGC GGG U	G - A- - UG	guaguggugagacacuugguguccuugucccucaUGUGGGCGAAAUACCAGUGGcuuaccgc	gua a u cc u uc	guggugag cacu ggugu uug ccc a	cgccauuc GUGA CCAUA AGC GGG U	--- G - A- - UG	20	43	62	3	8	22	0	6	15	15	23	-19.7661	-28.5	0.55	0.5349	0.5484	0.25	0.15	0.4	0.2	0.186	0.2558	0.2791	0.2791	0.1774	0.2419	0.3065	0.2742	2	2	2	-1	-1
MN908947:561-622:35_21	MN908947:561-622	UGUGGGCGAAAUACCAGUGGC	a u cc u uc	g cacu ggugu uug ccc	C GUGA CCAUA AGC GGG	G - A- - UG	gacacuugguguccuugucccucaUGUGGGCGAAAUACCAGUGGC	a u cc u uc	g cacu ggugu uug ccc a	C GUGA CCAUA AGC GGG U	G - A- - UG	guaguggugagacacuugguguccuugucccucaUGUGGGCGAAAUACCAGUGGCuuaccgc	gua a u cc u uc	guggugag cacu ggugu uug ccc a	cgccauuC GUGA CCAUA AGC GGG U	--- G - A- - UG	21	45	62	3	7	23	0	6	16	16	23	-20.6855	-28.5	0.5714	0.5556	0.5484	0.2381	0.1905	0.381	0.1905	0.1778	0.2667	0.2889	0.2667	0.1774	0.2419	0.3065	0.2742	2	2	2	-1	-1
MN908947:561-622:35_22	MN908947:561-622	UGUGGGCGAAAUACCAGUGGCU	a u cc u uc	ag cacu ggugu uug ccc	UC GUGA CCAUA AGC GGG	G - A- - UG	agacacuugguguccuugucccucaUGUGGGCGAAAUACCAGUGGCU	a u cc u uc	ag cacu ggugu uug ccc a	UC GUGA CCAUA AGC GGG U	G - A- - UG	guaguggugagacacuugguguccuugucccucaUGUGGGCGAAAUACCAGUGGCUuaccgc	gua a u cc u uc	guggugag cacu ggugu uug ccc a	cgccauUC GUGA CCAUA AGC GGG U	--- G - A- - UG	22	47	62	3	6	24	0	6	17	17	23	-21.6048	-28.5	0.5455	0.5319	0.5484	0.2273	0.1818	0.3636	0.2273	0.1915	0.2553	0.2766	0.2766	0.1774	0.2419	0.3065	0.2742	2	2	2	-1	-1
MN908947:561-622:36_20	MN908947:561-622	GUGGGCGAAAUACCAGUGGC	a u cc u uc	g cacu ggugu uug ccc	C GUGA CCAUA AGC GGG	G - A- - UG	gacacuugguguccuugucccucauGUGGGCGAAAUACCAGUGGC	a u cc u uc	g cacu ggugu uug ccc a	C GUGA CCAUA AGC GGG u	G - A- - UG	guaguggugagacacuugguguccuugucccucauGUGGGCGAAAUACCAGUGGCuuaccgc	gua a u cc u uc	guggugag cacu ggugu uug ccc a	cgccauuC GUGA CCAUA AGC GGG u	--- G - A- - UG	20	45	62	3	7	23	0	6	16	16	23	-20.6855	-28.5	0.6	0.5556	0.5484	0.25	0.2	0.4	0.15	0.1778	0.2667	0.2889	0.2667	0.1774	0.2419	0.3065	0.2742	2	2	2	-1	-1
MN908947:561-622:36_21	MN908947:561-622	GUGGGCGAAAUACCAGUGGCU	a u cc u uc	ag cacu ggugu uug ccc	UC GUGA CCAUA AGC GGG	G - A- - UG	agacacuugguguccuugucccucauGUGGGCGAAAUACCAGUGGCU	a u cc u uc	ag cacu ggugu uug ccc a	UC GUGA CCAUA AGC GGG u	G - A- - UG	guaguggugagacacuugguguccuugucccucauGUGGGCGAAAUACCAGUGGCUuaccgc	gua a u cc u uc	guggugag cacu ggugu uug ccc a	cgccauUC GUGA CCAUA AGC GGG u	--- G - A- - UG	21	47	62	3	6	24	0	6	17	17	23	-21.6048	-28.5	0.5714	0.5319	0.5484	0.2381	0.1905	0.381	0.1905	0.1915	0.2553	0.2766	0.2766	0.1774	0.2419	0.3065	0.2742	2	2	2	-1	-1
MN908947:561-622:41_20	MN908947:561-622	CGAAAUACCAGUGGCUUACC	a u cc u	ggugag cacu ggugu uug	CCAUUC GUGA CCAUA AGC	G - A- -	ggugagacacuugguguccuugucccucaugugggCGAAAUACCAGUGGCUUACC	a u cc u uc	ggugag cacu ggugu uug ccc a	CCAUUC GUGA CCAUA AGC ggg u	G - A- - ug	guaguggugagacacuugguguccuugucccucaugugggCGAAAUACCAGUGGCUUACCgc	gua a u cc u uc	guggugag cacu ggugu uug ccc a	cgCCAUUC GUGA CCAUA AGC ggg u	--- G - A- - ug	20	55	62	3	2	23	3	6	18	21	23	-25.2823	-28.5	0.5	0.5455	0.5484	0.3	0.3	0.2	0.2	0.1818	0.2545	0.2909	0.2727	0.1774	0.2419	0.3065	0.2742	2	2	2	-1	-1
MN908947:561-622:41_21	MN908947:561-622	CGAAAUACCAGUGGCUUACCG	a u cc u	uggugag cacu ggugu uug	GCCAUUC GUGA CCAUA AGC	G - A- -	uggugagacacuugguguccuugucccucaugugggCGAAAUACCAGUGGCUUACCG	a u cc u uc	uggugag cacu ggugu uug ccc a	GCCAUUC GUGA CCAUA AGC ggg u	G - A- - ug	guaguggugagacacuugguguccuugucccucaugugggCGAAAUACCAGUGGCUUACCGc	gua a u cc u uc	guggugag cacu ggugu uug ccc a	cGCCAUUC GUGA CCAUA AGC ggg u	--- G - A- - ug	21	57	62	3	1	24	3	6	19	22	23	-26.2016	-28.5	0.5238	0.5439	0.5484	0.2857	0.2857	0.2381	0.1905	0.1754	0.2456	0.2982	0.2807	0.1774	0.2419	0.3065	0.2742	2	2	2	-1	-1
MN908947:561-622:35_24	MN908947:561-622	UGUGGGCGAAAUACCAGUGGCUUA	a u cc u uc	ugag cacu ggugu uug ccc	AUUC GUGA CCAUA AGC GGG	G - A- - UG	ugagacacuugguguccuugucccucaUGUGGGCGAAAUACCAGUGGCUUA	a u cc u uc	ugag cacu ggugu uug ccc a	AUUC GUGA CCAUA AGC GGG U	G - A- - UG	guaguggugagacacuugguguccuugucccucaUGUGGGCGAAAUACCAGUGGCUUAccgc	gua a u cc u uc	guggugag cacu ggugu uug ccc a	cgccAUUC GUGA CCAUA AGC GGG U	--- G - A- - UG	24	51	62	3	4	26	0	6	19	19	23	-23.4435	-28.5	0.5	0.5098	0.5484	0.25	0.1667	0.3333	0.25	0.1961	0.2353	0.2745	0.2941	0.1774	0.2419	0.3065	0.2742	2	2	2	-1	-1
MN908947:561-622:36_23	MN908947:561-622	GUGGGCGAAAUACCAGUGGCUUA	a u cc u uc	ugag cacu ggugu uug ccc	AUUC GUGA CCAUA AGC GGG	G - A- - UG	ugagacacuugguguccuugucccucauGUGGGCGAAAUACCAGUGGCUUA	a u cc u uc	ugag cacu ggugu uug ccc a	AUUC GUGA CCAUA AGC GGG u	G - A- - UG	guaguggugagacacuugguguccuugucccucauGUGGGCGAAAUACCAGUGGCUUAccgc	gua a u cc u uc	guggugag cacu ggugu uug ccc a	cgccAUUC GUGA CCAUA AGC GGG u	--- G - A- - UG	23	51	62	3	4	26	0	6	19	19	23	-23.4435	-28.5	0.5217	0.5098	0.5484	0.2609	0.1739	0.3478	0.2174	0.1961	0.2353	0.2745	0.2941	0.1774	0.2419	0.3065	0.2742	2	2	2	-1	-1
MN908947:561-622:36_24	MN908947:561-622	GUGGGCGAAAUACCAGUGGCUUAC	a u cc u uc	gugag cacu ggugu uug ccc	CAUUC GUGA CCAUA AGC GGG	G - A- - UG	gugagacacuugguguccuugucccucauGUGGGCGAAAUACCAGUGGCUUAC	a u cc u uc	gugag cacu ggugu uug ccc a	CAUUC GUGA CCAUA AGC GGG u	G - A- - UG	guaguggugagacacuugguguccuugucccucauGUGGGCGAAAUACCAGUGGCUUACcgc	gua a u cc u uc	guggugag cacu ggugu uug ccc a	cgcCAUUC GUGA CCAUA AGC GGG u	--- G - A- - UG	24	53	62	3	3	27	0	6	20	20	23	-24.3629	-28.5	0.5417	0.5283	0.5484	0.25	0.2083	0.3333	0.2083	0.1887	0.2453	0.283	0.283	0.1774	0.2419	0.3065	0.2742	2	2	2	-1	-1
MN908947:561-622:41_22	MN908947:561-622	CGAAAUACCAGUGGCUUACCGC	a u cc u	guggugag cacu ggugu uug	CGCCAUUC GUGA CCAUA AGC	G - A- -	guggugagacacuugguguccuugucccucaugugggCGAAAUACCAGUGGCUUACCGC	a u cc u uc	guggugag cacu ggugu uug ccc a	CGCCAUUC GUGA CCAUA AGC ggg u	G - A- - ug	guaguggugagacacuugguguccuugucccucaugugggCGAAAUACCAGUGGCUUACCGC	gua a u cc u uc	guggugag cacu ggugu uug ccc a	CGCCAUUC GUGA CCAUA AGC ggg u	--- G - A- - ug	22	59	62	3	0	25	3	6	20	23	23	-27.121	-28.5	0.5455	0.5593	0.5484	0.2727	0.3182	0.2273	0.1818	0.1695	0.2542	0.3051	0.2712	0.1774	0.2419	0.3065	0.2742	2	2	2	-1	-1
MN908947:561-622:42_20	MN908947:561-622	GAAAUACCAGUGGCUUACCG	a u cc	uggugag cacu ggugu uu	GCCAUUC GUGA CCAUA AG	G - A-	uggugagacacuugguguccuugucccucaugugggcGAAAUACCAGUGGCUUACCG	a u cc u uc	uggugag cacu ggugu uug ccc a	GCCAUUC GUGA CCAUA AGc ggg u	G - A- - ug	guaguggugagacacuugguguccuugucccucaugugggcGAAAUACCAGUGGCUUACCGc	gua a u cc u uc	guggugag cacu ggugu uug ccc a	cGCCAUUC GUGA CCAUA AGc ggg u	--- G - A- - ug	20	57	62	3	1	22	5	6	18	22	23	-26.2016	-28.5	0.5	0.5439	0.5484	0.3	0.25	0.25	0.2	0.1754	0.2456	0.2982	0.2807	0.1774	0.2419	0.3065	0.2742	2	2	2	-1	1
MN908947:561-622:2_21	MN908947:561-622	UAGUGGUGAGACACUUGGUGU	UA A U	GUGGUGAG CACU GGUGU	cgccauuc guga ccaua	-- g -	UAGUGGUGAGACACUUGGUGUccuugucccucaugugggcgaaauaccaguggcuuaccgc	UA A U cc u uc	GUGGUGAG CACU GGUGU uug ccc a	cgccauuc guga ccaua agc ggg u	-- g - a- - ug	gUAGUGGUGAGACACUUGGUGUccuugucccucaugugggcgaaauaccaguggcuuaccgc	gUA A U cc u uc	GUGGUGAG CACU GGUGU uug ccc a	cgccauuc guga ccaua agc ggg u	--- g - a- - ug	21	61	62	3	0	21	9	6	17	23	23	-28.0403	-28.5	0.4762	0.541	0.5484	0.1905	0.0952	0.381	0.3333	0.1803	0.2459	0.2951	0.2787	0.1774	0.2419	0.3065	0.2742	2	2	2	-1	2
MN908947:561-622:42_21	MN908947:561-622	GAAAUACCAGUGGCUUACCGC	a u cc	guggugag cacu ggugu uu	CGCCAUUC GUGA CCAUA AG	G - A-	guggugagacacuugguguccuugucccucaugugggcGAAAUACCAGUGGCUUACCGC	a u cc u uc	guggugag cacu ggugu uug ccc a	CGCCAUUC GUGA CCAUA AGc ggg u	G - A- - ug	guaguggugagacacuugguguccuugucccucaugugggcGAAAUACCAGUGGCUUACCGC	gua a u cc u uc	guggugag cacu ggugu uug ccc a	CGCCAUUC GUGA CCAUA AGc ggg u	--- G - A- - ug	21	59	62	3	0	23	5	6	19	23	23	-27.121	-28.5	0.5238	0.5593	0.5484	0.2857	0.2857	0.2381	0.1905	0.1695	0.2542	0.3051	0.2712	0.1774	0.2419	0.3065	0.2742	2	2	2	-1	1
MN908947:561-622:43_20	MN908947:561-622	AAAUACCAGUGGCUUACCGC	a u cc	guggugag cacu ggugu u	CGCCAUUC GUGA CCAUA A	G - A-	guggugagacacuugguguccuugucccucaugugggcgAAAUACCAGUGGCUUACCGC	a u cc u uc	guggugag cacu ggugu uug ccc a	CGCCAUUC GUGA CCAUA Agc ggg u	G - A- - ug	guaguggugagacacuugguguccuugucccucaugugggcgAAAUACCAGUGGCUUACCGC	gua a u cc u uc	guggugag cacu ggugu uug ccc a	CGCCAUUC GUGA CCAUA Agc ggg u	--- G - A- - ug	20	59	62	3	0	22	6	6	18	23	23	-27.121	-28.5	0.5	0.5593	0.5484	0.3	0.3	0.2	0.2	0.1695	0.2542	0.3051	0.2712	0.1774	0.2419	0.3065	0.2742	2	2	2	-1	1
MN908947:561-622:1_23	MN908947:561-622	GUAGUGGUGAGACACUUGGUGUC	GUA A U C	GUGGUGAG CACU GGUGU	cgccauuc guga ccaua	--- g - a	GUAGUGGUGAGACACUUGGUGUCcuugucccucaugugggcgaaauaccaguggcuuaccgc	GUA A U Cc u uc	GUGGUGAG CACU GGUGU uug ccc a	cgccauuc guga ccaua agc ggg u	--- g - a- - ug	GUAGUGGUGAGACACUUGGUGUCcuugucccucaugugggcgaaauaccaguggcuuaccgc	GUA A U Cc u uc	GUGGUGAG CACU GGUGU uug ccc a	cgccauuc guga ccaua agc ggg u	--- g - a- - ug	23	62	62	3	0	23	8	6	17	23	23	-28.5	-28.5	0.5217	0.5484	0.5484	0.1739	0.1304	0.3913	0.3043	0.1774	0.2419	0.3065	0.2742	0.1774	0.2419	0.3065	0.2742	3	3	2	-1	1
MN908947:561-622:2_20	MN908947:561-622	UAGUGGUGAGACACUUGGUG	UA A U	GUGGUGAG CACU GGUG	cgccauuc guga ccau	-- g -	UAGUGGUGAGACACUUGGUGuccuugucccucaugugggcgaaauaccaguggcuuaccgc	UA A U cc u uc	GUGGUGAG CACU GGUGu uug ccc a	cgccauuc guga ccaua agc ggg u	-- g - a- - ug	gUAGUGGUGAGACACUUGGUGuccuugucccucaugugggcgaaauaccaguggcuuaccgc	gUA A U cc u uc	GUGGUGAG CACU GGUGu uug ccc a	cgccauuc guga ccaua agc ggg u	--- g - a- - ug	20	61	62	3	0	20	10	6	16	23	23	-28.0403	-28.5	0.5	0.541	0.5484	0.2	0.1	0.4	0.3	0.1803	0.2459	0.2951	0.2787	0.1774	0.2419	0.3065	0.2742	2	2	2	-1	2
MN908947:561-622:1_20	MN908947:561-622	GUAGUGGUGAGACACUUGGU	GUA A U	GUGGUGAG CACU GGU	cgccauuc guga cca	--- g -	GUAGUGGUGAGACACUUGGUguccuugucccucaugugggcgaaauaccaguggcuuaccgc	GUA A U cc u uc	GUGGUGAG CACU GGUgu uug ccc a	cgccauuc guga ccaua agc ggg u	--- g - a- - ug	GUAGUGGUGAGACACUUGGUguccuugucccucaugugggcgaaauaccaguggcuuaccgc	GUA A U cc u uc	GUGGUGAG CACU GGUgu uug ccc a	cgccauuc guga ccaua agc ggg u	--- g - a- - ug	20	62	62	3	0	20	11	6	15	23	23	-28.5	-28.5	0.5	0.5484	0.5484	0.2	0.1	0.4	0.3	0.1774	0.2419	0.3065	0.2742	0.1774	0.2419	0.3065	0.2742	3	3	2	-1	2
MN908947:561-622:1_22	MN908947:561-622	GUAGUGGUGAGACACUUGGUGU	GUA A U	GUGGUGAG CACU GGUGU	cgccauuc guga ccaua	--- g -	GUAGUGGUGAGACACUUGGUGUccuugucccucaugugggcgaaauaccaguggcuuaccgc	GUA A U cc u uc	GUGGUGAG CACU GGUGU uug ccc a	cgccauuc guga ccaua agc ggg u	--- g - a- - ug	GUAGUGGUGAGACACUUGGUGUccuugucccucaugugggcgaaauaccaguggcuuaccgc	GUA A U cc u uc	GUGGUGAG CACU GGUGU uug ccc a	cgccauuc guga ccaua agc ggg u	--- g - a- - ug	22	62	62	3	0	22	9	6	17	23	23	-28.5	-28.5	0.5	0.5484	0.5484	0.1818	0.0909	0.4091	0.3182	0.1774	0.2419	0.3065	0.2742	0.1774	0.2419	0.3065	0.2742	3	3	2	-1	2
MN908947:561-622:1_21	MN908947:561-622	GUAGUGGUGAGACACUUGGUG	GUA A U	GUGGUGAG CACU GGUG	cgccauuc guga ccau	--- g -	GUAGUGGUGAGACACUUGGUGuccuugucccucaugugggcgaaauaccaguggcuuaccgc	GUA A U cc u uc	GUGGUGAG CACU GGUGu uug ccc a	cgccauuc guga ccaua agc ggg u	--- g - a- - ug	GUAGUGGUGAGACACUUGGUGuccuugucccucaugugggcgaaauaccaguggcuuaccgc	GUA A U cc u uc	GUGGUGAG CACU GGUGu uug ccc a	cgccauuc guga ccaua agc ggg u	--- g - a- - ug	21	62	62	3	0	21	10	6	16	23	23	-28.5	-28.5	0.5238	0.5484	0.5484	0.1905	0.0952	0.4286	0.2857	0.1774	0.2419	0.3065	0.2742	0.1774	0.2419	0.3065	0.2742	3	3	2	-1	2
MN908947:754-822:7_20	MN908947:754-822	UAGCAGUGGUGUUACCCGUG	- - UA GUG	UAGC AGUG GUGU CCC	aucg ucac uacg ggg	c a -- agg	UAGCAGUGGUGUUACCCGUGaacucaugcgugagcuuaacggaggggcauacacucgcua	- - UA GUGaacucau g	UAGC AGUG GUGU CCC gc u	aucg ucac uacg ggg cg g	c a -- aggcaauu-- a	uaaacaUAGCAGUGGUGUUACCCGUGaacucaugcgugagcuuaacggaggggcauacacucgcuaugu	uaa - - UA GUGaacucau g	acaUAGC AGUG GUGU CCC gc u	uguaucg ucac uacg ggg cg g	--- c a -- aggcaauu-- a	20	60	69	3	3	22	9	4	15	17	20	-21.2174	-24.4	0.55	0.5333	0.4928	0.15	0.2	0.35	0.3	0.2333	0.2333	0.3	0.2333	0.2609	0.2174	0.2754	0.2464	3	10	10	-1	7
MN908947:754-822:11_24	MN908947:754-822	AGUGGUGUUACCCGUGAACUCAUG	- UA GUGAACUCAU	AGUG GUGU CCC G	ucac uacg ggg c	a -- aggcaauu--	AGUGGUGUUACCCGUGAACUCAUGcgugagcuuaacggaggggcauacacu	- UA GUGAACUCAU g	AGUG GUGU CCC Gc u	ucac uacg ggg cg g	a -- aggcaauu-- a	uaaacauagcAGUGGUGUUACCCGUGAACUCAUGcgugagcuuaacggaggggcauacacucgcuaugu	uaa - - UA GUGAACUCAU g	acauagc AGUG GUGU CCC Gc u	uguaucg ucac uacg ggg cg g	--- c a -- aggcaauu-- a	24	51	69	3	8	25	1	4	12	13	20	-18.0348	-24.4	0.5	0.5294	0.4928	0.2083	0.2083	0.2917	0.2917	0.2353	0.2157	0.3137	0.2353	0.2609	0.2174	0.2754	0.2464	10	10	10	1	-1
MN908947:754-822:12_23	MN908947:754-822	GUGGUGUUACCCGUGAACUCAUG	- UA GUGAACUCAU	GUG GUGU CCC G	cac uacg ggg c	a -- aggcaauu--	GUGGUGUUACCCGUGAACUCAUGcgugagcuuaacggaggggcauacac	- UA GUGAACUCAU g	GUG GUGU CCC Gc u	cac uacg ggg cg g	a -- aggcaauu-- a	uaaacauagcaGUGGUGUUACCCGUGAACUCAUGcgugagcuuaacggaggggcauacacucgcuaugu	uaa - - UA GUGAACUCAU g	acauagc aGUG GUGU CCC Gc u	uguaucg ucac uacg ggg cg g	--- c a -- aggcaauu-- a	23	49	69	3	9	24	1	4	11	12	20	-17.3275	-24.4	0.5217	0.551	0.4928	0.1739	0.2174	0.3043	0.3043	0.2245	0.2245	0.3265	0.2245	0.2609	0.2174	0.2754	0.2464	10	10	10	1	-1
MN908947:754-822:4_23	MN908947:754-822	ACAUAGCAGUGGUGUUACCCGUG	- - UA GUG	ACAUAGC AGUG GUGU CCC	uguaucg ucac uacg ggg	c a -- agg	ACAUAGCAGUGGUGUUACCCGUGaacucaugcgugagcuuaacggaggggcauacacucgcuaugu	- - UA GUGaacucau g	ACAUAGC AGUG GUGU CCC gc u	uguaucg ucac uacg ggg cg g	c a -- aggcaauu-- a	uaaACAUAGCAGUGGUGUUACCCGUGaacucaugcgugagcuuaacggaggggcauacacucgcuaugu	uaa - - UA GUGaacucau g	ACAUAGC AGUG GUGU CCC gc u	uguaucg ucac uacg ggg cg g	--- c a -- aggcaauu-- a	23	66	69	3	0	25	9	4	18	20	20	-23.3391	-24.4	0.5217	0.5152	0.4928	0.2174	0.2174	0.3043	0.2609	0.2424	0.2273	0.2879	0.2424	0.2609	0.2174	0.2754	0.2464	3	10	10	-1	7
MN908947:754-822:5_22	MN908947:754-822	CAUAGCAGUGGUGUUACCCGUG	- - UA GUG	CAUAGC AGUG GUGU CCC	guaucg ucac uacg ggg	c a -- agg	CAUAGCAGUGGUGUUACCCGUGaacucaugcgugagcuuaacggaggggcauacacucgcuaug	- - UA GUGaacucau g	CAUAGC AGUG GUGU CCC gc u	guaucg ucac uacg ggg cg g	c a -- aggcaauu-- a	uaaaCAUAGCAGUGGUGUUACCCGUGaacucaugcgugagcuuaacggaggggcauacacucgcuaugu	uaa - - UA GUGaacucau g	aCAUAGC AGUG GUGU CCC gc u	uguaucg ucac uacg ggg cg g	--- c a -- aggcaauu-- a	22	64	69	3	1	24	9	4	17	19	20	-22.6319	-24.4	0.5455	0.5312	0.4928	0.1818	0.2273	0.3182	0.2727	0.2344	0.2344	0.2969	0.2344	0.2609	0.2174	0.2754	0.2464	3	10	10	-1	7
MN908947:754-822:6_21	MN908947:754-822	AUAGCAGUGGUGUUACCCGUG	- - UA GUG	AUAGC AGUG GUGU CCC	uaucg ucac uacg ggg	c a -- agg	AUAGCAGUGGUGUUACCCGUGaacucaugcgugagcuuaacggaggggcauacacucgcuau	- - UA GUGaacucau g	AUAGC AGUG GUGU CCC gc u	uaucg ucac uacg ggg cg g	c a -- aggcaauu-- a	uaaacAUAGCAGUGGUGUUACCCGUGaacucaugcgugagcuuaacggaggggcauacacucgcuaugu	uaa - - UA GUGaacucau g	acAUAGC AGUG GUGU CCC gc u	uguaucg ucac uacg ggg cg g	--- c a -- aggcaauu-- a	21	62	69	3	2	23	9	4	16	18	20	-21.9246	-24.4	0.5238	0.5161	0.4928	0.1905	0.1905	0.3333	0.2857	0.2419	0.2258	0.2903	0.2419	0.2609	0.2174	0.2754	0.2464	3	10	10	-1	7
MN908947:754-822:3_24	MN908947:754-822	AACAUAGCAGUGGUGUUACCCGUG	A - - UA GUG	ACAUAGC AGUG GUGU CCC	uguaucg ucac uacg ggg	- c a -- agg	AACAUAGCAGUGGUGUUACCCGUGaacucaugcgugagcuuaacggaggggcauacacucgcuaugu	A - - UA GUGaacucau g	ACAUAGC AGUG GUGU CCC gc u	uguaucg ucac uacg ggg cg g	- c a -- aggcaauu-- a	uaAACAUAGCAGUGGUGUUACCCGUGaacucaugcgugagcuuaacggaggggcauacacucgcuaugu	uaA - - UA GUGaacucau g	ACAUAGC AGUG GUGU CCC gc u	uguaucg ucac uacg ggg cg g	--- c a -- aggcaauu-- a	24	67	69	3	0	26	9	4	18	20	20	-23.6928	-24.4	0.5	0.5075	0.4928	0.25	0.2083	0.2917	0.25	0.2537	0.2239	0.2836	0.2388	0.2609	0.2174	0.2754	0.2464	3	10	10	-1	7
MN908947:754-822:12_24	MN908947:754-822	GUGGUGUUACCCGUGAACUCAUGC	- UA GUGAACUCAU	GUG GUGU CCC GC	cac uacg ggg cg	a -- aggcaauu--	GUGGUGUUACCCGUGAACUCAUGCgugagcuuaacggaggggcauacac	- UA GUGAACUCAU g	GUG GUGU CCC GC u	cac uacg ggg cg g	a -- aggcaauu-- a	uaaacauagcaGUGGUGUUACCCGUGAACUCAUGCgugagcuuaacggaggggcauacacucgcuaugu	uaa - - UA GUGAACUCAU g	acauagc aGUG GUGU CCC GC u	uguaucg ucac uacg ggg cg g	--- c a -- aggcaauu-- a	24	49	69	3	9	25	0	4	12	12	20	-17.3275	-24.4	0.5417	0.551	0.4928	0.1667	0.25	0.2917	0.2917	0.2245	0.2245	0.3265	0.2245	0.2609	0.2174	0.2754	0.2464	10	10	10	1	-1
MN908947:754-822:3_20	MN908947:754-822	AACAUAGCAGUGGUGUUACC	A - - UA	ACAUAGC AGUG GUGU CC	uguaucg ucac uacg gg	- c a --	AACAUAGCAGUGGUGUUACCcgugaacucaugcgugagcuuaacggaggggcauacacucgcuaugu	A - - UA gugaacucau g	ACAUAGC AGUG GUGU CCc gc u	uguaucg ucac uacg ggg cg g	- c a -- aggcaauu-- a	uaAACAUAGCAGUGGUGUUACCcgugaacucaugcgugagcuuaacggaggggcauacacucgcuaugu	uaA - - UA gugaacucau g	ACAUAGC AGUG GUGU CCc gc u	uguaucg ucac uacg ggg cg g	--- c a -- aggcaauu-- a	20	67	69	3	0	22	13	4	17	20	20	-23.6928	-24.4	0.45	0.5075	0.4928	0.3	0.2	0.25	0.25	0.2537	0.2239	0.2836	0.2388	0.2609	0.2174	0.2754	0.2464	2	10	10	-1	10
MN908947:754-822:2_20	MN908947:754-822	AAACAUAGCAGUGGUGUUAC	AA - - UA	ACAUAGC AGUG GUGU C	uguaucg ucac uacg g	-- c a --	AAACAUAGCAGUGGUGUUACccgugaacucaugcgugagcuuaacggaggggcauacacucgcuaugu	AA - - UA gugaacucau g	ACAUAGC AGUG GUGU Ccc gc u	uguaucg ucac uacg ggg cg g	-- c a -- aggcaauu-- a	uAAACAUAGCAGUGGUGUUACccgugaacucaugcgugagcuuaacggaggggcauacacucgcuaugu	uAA - - UA gugaacucau g	ACAUAGC AGUG GUGU Ccc gc u	uguaucg ucac uacg ggg cg g	--- c a -- aggcaauu-- a	20	68	69	3	0	22	14	4	16	20	20	-24.0464	-24.4	0.4	0.5	0.4928	0.35	0.15	0.25	0.25	0.2647	0.2206	0.2794	0.2353	0.2609	0.2174	0.2754	0.2464	2	10	10	-1	10
MN908947:754-822:39_24	MN908947:754-822	AGCUUAACGGAGGGGCAUACACUC	- - ua gugaacucau g	agug gugu ccc gc	UCAC UACG GGG CG	C A -- AGGCAAUU-- A	agugguguuacccgugaacucaugcgugAGCUUAACGGAGGGGCAUACACUC	- - ua gugaacucau g	agug gugu ccc gc u	UCAC UACG GGG CG g	C A -- AGGCAAUU-- A	uaaacauagcagugguguuacccgugaacucaugcgugAGCUUAACGGAGGGGCAUACACUCgcuaugu	uaa - - ua gugaacucau g	acauagc agug gugu ccc gc u	uguaucg UCAC UACG GGG CG g	--- C A -- AGGCAAUU-- A	24	52	69	3	7	28	0	4	13	13	20	-18.3884	-24.4	0.5417	0.5385	0.4928	0.2917	0.25	0.2917	0.1667	0.2308	0.2308	0.3077	0.2308	0.2609	0.2174	0.2754	0.2464	10	10	10	-1	-1
MN908947:754-822:40_23	MN908947:754-822	GCUUAACGGAGGGGCAUACACUC	- - ua gugaacucau	agug gugu ccc gc	UCAC UACG GGG CG	C A -- AGGCAAUU--	agugguguuacccgugaacucaugcgugaGCUUAACGGAGGGGCAUACACUC	- - ua gugaacucau g	agug gugu ccc gc u	UCAC UACG GGG CG g	C A -- AGGCAAUU-- a	uaaacauagcagugguguuacccgugaacucaugcgugaGCUUAACGGAGGGGCAUACACUCgcuaugu	uaa - - ua gugaacucau g	acauagc agug gugu ccc gc u	uguaucg UCAC UACG GGG CG g	--- C A -- AGGCAAUU-- a	23	52	69	3	7	27	0	4	13	13	20	-18.3884	-24.4	0.5652	0.5385	0.4928	0.2609	0.2609	0.3043	0.1739	0.2308	0.2308	0.3077	0.2308	0.2609	0.2174	0.2754	0.2464	10	10	10	-1	-1
MN908947:754-822:2_21	MN908947:754-822	AAACAUAGCAGUGGUGUUACC	AA - - UA	ACAUAGC AGUG GUGU CC	uguaucg ucac uacg gg	-- c a --	AAACAUAGCAGUGGUGUUACCcgugaacucaugcgugagcuuaacggaggggcauacacucgcuaugu	AA - - UA gugaacucau g	ACAUAGC AGUG GUGU CCc gc u	uguaucg ucac uacg ggg cg g	-- c a -- aggcaauu-- a	uAAACAUAGCAGUGGUGUUACCcgugaacucaugcgugagcuuaacggaggggcauacacucgcuaugu	uAA - - UA gugaacucau g	ACAUAGC AGUG GUGU CCc gc u	uguaucg ucac uacg ggg cg g	--- c a -- aggcaauu-- a	21	68	69	3	0	23	13	4	17	20	20	-24.0464	-24.4	0.4286	0.5	0.4928	0.3333	0.1905	0.2381	0.2381	0.2647	0.2206	0.2794	0.2353	0.2609	0.2174	0.2754	0.2464	2	10	10	-1	10
MN908947:754-822:38_23	MN908947:754-822	GAGCUUAACGGAGGGGCAUACAC	- ua gugaacucau g	gug gugu ccc gc	CAC UACG GGG CG	A -- AGGCAAUU-- A	gugguguuacccgugaacucaugcguGAGCUUAACGGAGGGGCAUACAC	- ua gugaacucau g	gug gugu ccc gc u	CAC UACG GGG CG G	A -- AGGCAAUU-- A	uaaacauagcagugguguuacccgugaacucaugcguGAGCUUAACGGAGGGGCAUACACucgcuaugu	uaa - - ua gugaacucau g	acauagc agug gugu ccc gc u	uguaucg uCAC UACG GGG CG G	--- c A -- AGGCAAUU-- A	23	49	69	3	9	26	0	4	12	12	20	-17.3275	-24.4	0.5652	0.551	0.4928	0.3043	0.2174	0.3478	0.1304	0.2245	0.2245	0.3265	0.2245	0.2609	0.2174	0.2754	0.2464	10	10	10	1	-1
MN908947:754-822:39_22	MN908947:754-822	AGCUUAACGGAGGGGCAUACAC	- ua gugaacucau g	gug gugu ccc gc	CAC UACG GGG CG	A -- AGGCAAUU-- A	gugguguuacccgugaacucaugcgugAGCUUAACGGAGGGGCAUACAC	- ua gugaacucau g	gug gugu ccc gc u	CAC UACG GGG CG g	A -- AGGCAAUU-- A	uaaacauagcagugguguuacccgugaacucaugcgugAGCUUAACGGAGGGGCAUACACucgcuaugu	uaa - - ua gugaacucau g	acauagc agug gugu ccc gc u	uguaucg uCAC UACG GGG CG g	--- c A -- AGGCAAUU-- A	22	49	69	3	9	26	0	4	12	12	20	-17.3275	-24.4	0.5455	0.551	0.4928	0.3182	0.2273	0.3182	0.1364	0.2245	0.2245	0.3265	0.2245	0.2609	0.2174	0.2754	0.2464	10	10	10	1	-1
MN908947:754-822:40_21	MN908947:754-822	GCUUAACGGAGGGGCAUACAC	- ua gugaacucau	gug gugu ccc gc	CAC UACG GGG CG	A -- AGGCAAUU--	gugguguuacccgugaacucaugcgugaGCUUAACGGAGGGGCAUACAC	- ua gugaacucau g	gug gugu ccc gc u	CAC UACG GGG CG g	A -- AGGCAAUU-- a	uaaacauagcagugguguuacccgugaacucaugcgugaGCUUAACGGAGGGGCAUACACucgcuaugu	uaa - - ua gugaacucau g	acauagc agug gugu ccc gc u	uguaucg uCAC UACG GGG CG g	--- c A -- AGGCAAUU-- a	21	49	69	3	9	25	0	4	12	12	20	-17.3275	-24.4	0.5714	0.551	0.4928	0.2857	0.2381	0.3333	0.1429	0.2245	0.2245	0.3265	0.2245	0.2609	0.2174	0.2754	0.2464	10	10	10	1	-1
MN908947:754-822:40_24	MN908947:754-822	GCUUAACGGAGGGGCAUACACUCG	- - ua gugaacucau	c agug gugu ccc gc	G UCAC UACG GGG CG	C A -- AGGCAAUU--	cagugguguuacccgugaacucaugcgugaGCUUAACGGAGGGGCAUACACUCG	- - ua gugaacucau g	c agug gugu ccc gc u	G UCAC UACG GGG CG g	C A -- AGGCAAUU-- a	uaaacauagcagugguguuacccgugaacucaugcgugaGCUUAACGGAGGGGCAUACACUCGcuaugu	uaa - - ua gugaacucau g	acauagc agug gugu ccc gc u	uguaucG UCAC UACG GGG CG g	--- C A -- AGGCAAUU-- a	24	54	69	3	6	28	0	4	14	14	20	-19.0957	-24.4	0.5833	0.5556	0.4928	0.25	0.25	0.3333	0.1667	0.2222	0.2407	0.3148	0.2222	0.2609	0.2174	0.2754	0.2464	10	10	10	-1	-1
MN908947:754-822:38_24	MN908947:754-822	GAGCUUAACGGAGGGGCAUACACU	- ua gugaacucau g	agug gugu ccc gc	UCAC UACG GGG CG	A -- AGGCAAUU-- A	agugguguuacccgugaacucaugcguGAGCUUAACGGAGGGGCAUACACU	- ua gugaacucau g	agug gugu ccc gc u	UCAC UACG GGG CG G	A -- AGGCAAUU-- A	uaaacauagcagugguguuacccgugaacucaugcguGAGCUUAACGGAGGGGCAUACACUcgcuaugu	uaa - - ua gugaacucau g	acauagc agug gugu ccc gc u	uguaucg UCAC UACG GGG CG G	--- c A -- AGGCAAUU-- A	24	51	69	3	8	27	0	4	13	13	20	-18.0348	-24.4	0.5417	0.5294	0.4928	0.2917	0.2083	0.3333	0.1667	0.2353	0.2157	0.3137	0.2353	0.2609	0.2174	0.2754	0.2464	10	10	10	1	-1
MN908947:754-822:39_23	MN908947:754-822	AGCUUAACGGAGGGGCAUACACU	- ua gugaacucau g	agug gugu ccc gc	UCAC UACG GGG CG	A -- AGGCAAUU-- A	agugguguuacccgugaacucaugcgugAGCUUAACGGAGGGGCAUACACU	- ua gugaacucau g	agug gugu ccc gc u	UCAC UACG GGG CG g	A -- AGGCAAUU-- A	uaaacauagcagugguguuacccgugaacucaugcgugAGCUUAACGGAGGGGCAUACACUcgcuaugu	uaa - - ua gugaacucau g	acauagc agug gugu ccc gc u	uguaucg UCAC UACG GGG CG g	--- c A -- AGGCAAUU-- A	23	51	69	3	8	27	0	4	13	13	20	-18.0348	-24.4	0.5217	0.5294	0.4928	0.3043	0.2174	0.3043	0.1739	0.2353	0.2157	0.3137	0.2353	0.2609	0.2174	0.2754	0.2464	10	10	10	1	-1
MN908947:754-822:40_22	MN908947:754-822	GCUUAACGGAGGGGCAUACACU	- ua gugaacucau	agug gugu ccc gc	UCAC UACG GGG CG	A -- AGGCAAUU--	agugguguuacccgugaacucaugcgugaGCUUAACGGAGGGGCAUACACU	- ua gugaacucau g	agug gugu ccc gc u	UCAC UACG GGG CG g	A -- AGGCAAUU-- a	uaaacauagcagugguguuacccgugaacucaugcgugaGCUUAACGGAGGGGCAUACACUcgcuaugu	uaa - - ua gugaacucau g	acauagc agug gugu ccc gc u	uguaucg UCAC UACG GGG CG g	--- c A -- AGGCAAUU-- a	22	51	69	3	8	26	0	4	13	13	20	-18.0348	-24.4	0.5455	0.5294	0.4928	0.2727	0.2273	0.3182	0.1818	0.2353	0.2157	0.3137	0.2353	0.2609	0.2174	0.2754	0.2464	10	10	10	1	-1
MN908947:754-822:41_22	MN908947:754-822	CUUAACGGAGGGGCAUACACUC	- - ua gugaacucau	agug gugu ccc g	UCAC UACG GGG C	C A -- AGGCAAUU--	agugguguuacccgugaacucaugcgugagCUUAACGGAGGGGCAUACACUC	- - ua gugaacucau g	agug gugu ccc gc u	UCAC UACG GGG Cg g	C A -- AGGCAAUU-- a	uaaacauagcagugguguuacccgugaacucaugcgugagCUUAACGGAGGGGCAUACACUCgcuaugu	uaa - - ua gugaacucau g	acauagc agug gugu ccc gc u	uguaucg UCAC UACG GGG Cg g	--- C A -- AGGCAAUU-- a	22	52	69	3	7	26	1	4	12	13	20	-18.3884	-24.4	0.5455	0.5385	0.4928	0.2727	0.2727	0.2727	0.1818	0.2308	0.2308	0.3077	0.2308	0.2609	0.2174	0.2754	0.2464	10	10	10	-1	-1
MN908947:754-822:1_20	MN908947:754-822	UAAACAUAGCAGUGGUGUUA	UAA - - UA	ACAUAGC AGUG GUGU	uguaucg ucac uacg	--- c a --	UAAACAUAGCAGUGGUGUUAcccgugaacucaugcgugagcuuaacggaggggcauacacucgcuaugu	UAA - - UA gugaacucau g	ACAUAGC AGUG GUGU ccc gc u	uguaucg ucac uacg ggg cg g	--- c a -- aggcaauu-- a	UAAACAUAGCAGUGGUGUUAcccgugaacucaugcgugagcuuaacggaggggcauacacucgcuaugu	UAA - - UA gugaacucau g	ACAUAGC AGUG GUGU ccc gc u	uguaucg ucac uacg ggg cg g	--- c a -- aggcaauu-- a	20	69	69	3	0	22	15	4	15	20	20	-24.4	-24.4	0.35	0.4928	0.4928	0.35	0.1	0.25	0.3	0.2609	0.2174	0.2754	0.2464	0.2609	0.2174	0.2754	0.2464	3	10	10	-1	10
MN908947:754-822:1_21	MN908947:754-822	UAAACAUAGCAGUGGUGUUAC	UAA - - UA	ACAUAGC AGUG GUGU C	uguaucg ucac uacg g	--- c a --	UAAACAUAGCAGUGGUGUUACccgugaacucaugcgugagcuuaacggaggggcauacacucgcuaugu	UAA - - UA gugaacucau g	ACAUAGC AGUG GUGU Ccc gc u	uguaucg ucac uacg ggg cg g	--- c a -- aggcaauu-- a	UAAACAUAGCAGUGGUGUUACccgugaacucaugcgugagcuuaacggaggggcauacacucgcuaugu	UAA - - UA gugaacucau g	ACAUAGC AGUG GUGU Ccc gc u	uguaucg ucac uacg ggg cg g	--- c a -- aggcaauu-- a	21	69	69	3	0	23	14	4	16	20	20	-24.4	-24.4	0.381	0.4928	0.4928	0.3333	0.1429	0.2381	0.2857	0.2609	0.2174	0.2754	0.2464	0.2609	0.2174	0.2754	0.2464	3	10	10	-1	10
MN908947:754-822:41_20	MN908947:754-822	CUUAACGGAGGGGCAUACAC	- ua gugaacucau	gug gugu ccc g	CAC UACG GGG C	A -- AGGCAAUU--	gugguguuacccgugaacucaugcgugagCUUAACGGAGGGGCAUACAC	- ua gugaacucau g	gug gugu ccc gc u	CAC UACG GGG Cg g	A -- AGGCAAUU-- a	uaaacauagcagugguguuacccgugaacucaugcgugagCUUAACGGAGGGGCAUACACucgcuaugu	uaa - - ua gugaacucau g	acauagc agug gugu ccc gc u	uguaucg uCAC UACG GGG Cg g	--- c A -- AGGCAAUU-- a	20	49	69	3	9	24	1	4	11	12	20	-17.3275	-24.4	0.55	0.551	0.4928	0.3	0.25	0.3	0.15	0.2245	0.2245	0.3265	0.2245	0.2609	0.2174	0.2754	0.2464	10	10	10	1	-1
MN908947:754-822:41_23	MN908947:754-822	CUUAACGGAGGGGCAUACACUCG	- - ua gugaacucau	c agug gugu ccc g	G UCAC UACG GGG C	C A -- AGGCAAUU--	cagugguguuacccgugaacucaugcgugagCUUAACGGAGGGGCAUACACUCG	- - ua gugaacucau g	c agug gugu ccc gc u	G UCAC UACG GGG Cg g	C A -- AGGCAAUU-- a	uaaacauagcagugguguuacccgugaacucaugcgugagCUUAACGGAGGGGCAUACACUCGcuaugu	uaa - - ua gugaacucau g	acauagc agug gugu ccc gc u	uguaucG UCAC UACG GGG Cg g	--- C A -- AGGCAAUU-- a	23	54	69	3	6	27	1	4	13	14	20	-19.0957	-24.4	0.5652	0.5556	0.4928	0.2609	0.2609	0.3043	0.1739	0.2222	0.2407	0.3148	0.2222	0.2609	0.2174	0.2754	0.2464	10	10	10	-1	-1
MN908947:754-822:41_24	MN908947:754-822	CUUAACGGAGGGGCAUACACUCGC	- - ua gugaacucau	gc agug gugu ccc g	CG UCAC UACG GGG C	C A -- AGGCAAUU--	gcagugguguuacccgugaacucaugcgugagCUUAACGGAGGGGCAUACACUCGC	- - ua gugaacucau g	gc agug gugu ccc gc u	CG UCAC UACG GGG Cg g	C A -- AGGCAAUU-- a	uaaacauagcagugguguuacccgugaacucaugcgugagCUUAACGGAGGGGCAUACACUCGCuaugu	uaa - - ua gugaacucau g	acauagc agug gugu ccc gc u	uguauCG UCAC UACG GGG Cg g	--- C A -- AGGCAAUU-- a	24	56	69	3	5	28	1	4	14	15	20	-19.8029	-24.4	0.5833	0.5714	0.4928	0.25	0.2917	0.2917	0.1667	0.2143	0.25	0.3214	0.2143	0.2609	0.2174	0.2754	0.2464	10	10	10	-1	-1
MN908947:754-822:1_22	MN908947:754-822	UAAACAUAGCAGUGGUGUUACC	UAA - - UA	ACAUAGC AGUG GUGU CC	uguaucg ucac uacg gg	--- c a --	UAAACAUAGCAGUGGUGUUACCcgugaacucaugcgugagcuuaacggaggggcauacacucgcuaugu	UAA - - UA gugaacucau g	ACAUAGC AGUG GUGU CCc gc u	uguaucg ucac uacg ggg cg g	--- c a -- aggcaauu-- a	UAAACAUAGCAGUGGUGUUACCcgugaacucaugcgugagcuuaacggaggggcauacacucgcuaugu	UAA - - UA gugaacucau g	ACAUAGC AGUG GUGU CCc gc u	uguaucg ucac uacg ggg cg g	--- c a -- aggcaauu-- a	22	69	69	3	0	24	13	4	17	20	20	-24.4	-24.4	0.4091	0.4928	0.4928	0.3182	0.1818	0.2273	0.2727	0.2609	0.2174	0.2754	0.2464	0.2609	0.2174	0.2754	0.2464	3	10	10	-1	10
MN908947:754-822:47_21	MN908947:754-822	GGAGGGGCAUACACUCGCUAU	- - ua gug	auagc agug gugu ccc	UAUCG UCAC UACG GGG	C A -- AGG	auagcagugguguuacccgugaacucaugcgugagcuuaacGGAGGGGCAUACACUCGCUAU	- - ua gugaacucau g	auagc agug gugu ccc gc u	UAUCG UCAC UACG GGG cg g	C A -- AGGcaauu-- a	uaaacauagcagugguguuacccgugaacucaugcgugagcuuaacGGAGGGGCAUACACUCGCUAUgu	uaa - - ua gugaacucau g	acauagc agug gugu ccc gc u	ugUAUCG UCAC UACG GGG cg g	--- C A -- AGGcaauu-- a	21	62	69	3	2	23	9	4	16	18	20	-21.9246	-24.4	0.5714	0.5161	0.4928	0.2381	0.2381	0.3333	0.1905	0.2419	0.2258	0.2903	0.2419	0.2609	0.2174	0.2754	0.2464	3	10	10	-1	7
MN908947:754-822:47_22	MN908947:754-822	GGAGGGGCAUACACUCGCUAUG	- - ua gug	cauagc agug gugu ccc	GUAUCG UCAC UACG GGG	C A -- AGG	cauagcagugguguuacccgugaacucaugcgugagcuuaacGGAGGGGCAUACACUCGCUAUG	- - ua gugaacucau g	cauagc agug gugu ccc gc u	GUAUCG UCAC UACG GGG cg g	C A -- AGGcaauu-- a	uaaacauagcagugguguuacccgugaacucaugcgugagcuuaacGGAGGGGCAUACACUCGCUAUGu	uaa - - ua gugaacucau g	acauagc agug gugu ccc gc u	uGUAUCG UCAC UACG GGG cg g	--- C A -- AGGcaauu-- a	22	64	69	3	1	24	9	4	17	19	20	-22.6319	-24.4	0.5909	0.5312	0.4928	0.2273	0.2273	0.3636	0.1818	0.2344	0.2344	0.2969	0.2344	0.2609	0.2174	0.2754	0.2464	3	10	10	-1	7
MN908947:754-822:47_23	MN908947:754-822	GGAGGGGCAUACACUCGCUAUGU	- - ua gug	acauagc agug gugu ccc	UGUAUCG UCAC UACG GGG	C A -- AGG	acauagcagugguguuacccgugaacucaugcgugagcuuaacGGAGGGGCAUACACUCGCUAUGU	- - ua gugaacucau g	acauagc agug gugu ccc gc u	UGUAUCG UCAC UACG GGG cg g	C A -- AGGcaauu-- a	uaaacauagcagugguguuacccgugaacucaugcgugagcuuaacGGAGGGGCAUACACUCGCUAUGU	uaa - - ua gugaacucau g	acauagc agug gugu ccc gc u	UGUAUCG UCAC UACG GGG cg g	--- C A -- AGGcaauu-- a	23	66	69	3	0	25	9	4	18	20	20	-23.3391	-24.4	0.5652	0.5152	0.4928	0.2174	0.2174	0.3478	0.2174	0.2424	0.2273	0.2879	0.2424	0.2609	0.2174	0.2754	0.2464	3	10	10	-1	7
MN908947:754-822:41_21	MN908947:754-822	CUUAACGGAGGGGCAUACACU	- ua gugaacucau	agug gugu ccc g	UCAC UACG GGG C	A -- AGGCAAUU--	agugguguuacccgugaacucaugcgugagCUUAACGGAGGGGCAUACACU	- ua gugaacucau g	agug gugu ccc gc u	UCAC UACG GGG Cg g	A -- AGGCAAUU-- a	uaaacauagcagugguguuacccgugaacucaugcgugagCUUAACGGAGGGGCAUACACUcgcuaugu	uaa - - ua gugaacucau g	acauagc agug gugu ccc gc u	uguaucg UCAC UACG GGG Cg g	--- c A -- AGGCAAUU-- a	21	51	69	3	8	25	1	4	12	13	20	-18.0348	-24.4	0.5238	0.5294	0.4928	0.2857	0.2381	0.2857	0.1905	0.2353	0.2157	0.3137	0.2353	0.2609	0.2174	0.2754	0.2464	10	10	10	1	-1
MN908947:754-822:47_20	MN908947:754-822	GGAGGGGCAUACACUCGCUA	- - ua gug	uagc agug gugu ccc	AUCG UCAC UACG GGG	C A -- AGG	uagcagugguguuacccgugaacucaugcgugagcuuaacGGAGGGGCAUACACUCGCUA	- - ua gugaacucau g	uagc agug gugu ccc gc u	AUCG UCAC UACG GGG cg g	C A -- AGGcaauu-- a	uaaacauagcagugguguuacccgugaacucaugcgugagcuuaacGGAGGGGCAUACACUCGCUAugu	uaa - - ua gugaacucau g	acauagc agug gugu ccc gc u	uguAUCG UCAC UACG GGG cg g	--- C A -- AGGcaauu-- a	20	60	69	3	3	22	9	4	15	17	20	-21.2174	-24.4	0.6	0.5333	0.4928	0.25	0.25	0.35	0.15	0.2333	0.2333	0.3	0.2333	0.2609	0.2174	0.2754	0.2464	3	10	10	-1	7
MN908947:754-822:42_20	MN908947:754-822	UUAACGGAGGGGCAUACACU	- ua gugaacucau	agug gugu ccc	UCAC UACG GGG	A -- AGGCAAUU--	agugguguuacccgugaacucaugcgugagcUUAACGGAGGGGCAUACACU	- ua gugaacucau g	agug gugu ccc gc u	UCAC UACG GGG cg g	A -- AGGCAAUU-- a	uaaacauagcagugguguuacccgugaacucaugcgugagcUUAACGGAGGGGCAUACACUcgcuaugu	uaa - - ua gugaacucau g	acauagc agug gugu ccc gc u	uguaucg UCAC UACG GGG cg g	--- c A -- AGGCAAUU-- a	20	51	69	3	8	24	2	4	11	13	20	-18.0348	-24.4	0.5	0.5294	0.4928	0.3	0.2	0.3	0.2	0.2353	0.2157	0.3137	0.2353	0.2609	0.2174	0.2754	0.2464	10	10	10	1	-1
MN908947:754-822:42_21	MN908947:754-822	UUAACGGAGGGGCAUACACUC	- - ua gugaacucau	agug gugu ccc	UCAC UACG GGG	C A -- AGGCAAUU--	agugguguuacccgugaacucaugcgugagcUUAACGGAGGGGCAUACACUC	- - ua gugaacucau g	agug gugu ccc gc u	UCAC UACG GGG cg g	C A -- AGGCAAUU-- a	uaaacauagcagugguguuacccgugaacucaugcgugagcUUAACGGAGGGGCAUACACUCgcuaugu	uaa - - ua gugaacucau g	acauagc agug gugu ccc gc u	uguaucg UCAC UACG GGG cg g	--- C A -- AGGCAAUU-- a	21	52	69	3	7	25	2	4	11	13	20	-18.3884	-24.4	0.5238	0.5385	0.4928	0.2857	0.2381	0.2857	0.1905	0.2308	0.2308	0.3077	0.2308	0.2609	0.2174	0.2754	0.2464	10	10	10	-1	-1
MN908947:754-822:42_22	MN908947:754-822	UUAACGGAGGGGCAUACACUCG	- - ua gugaacucau	c agug gugu ccc	G UCAC UACG GGG	C A -- AGGCAAUU--	cagugguguuacccgugaacucaugcgugagcUUAACGGAGGGGCAUACACUCG	- - ua gugaacucau g	c agug gugu ccc gc u	G UCAC UACG GGG cg g	C A -- AGGCAAUU-- a	uaaacauagcagugguguuacccgugaacucaugcgugagcUUAACGGAGGGGCAUACACUCGcuaugu	uaa - - ua gugaacucau g	acauagc agug gugu ccc gc u	uguaucG UCAC UACG GGG cg g	--- C A -- AGGCAAUU-- a	22	54	69	3	6	26	2	4	12	14	20	-19.0957	-24.4	0.5455	0.5556	0.4928	0.2727	0.2273	0.3182	0.1818	0.2222	0.2407	0.3148	0.2222	0.2609	0.2174	0.2754	0.2464	10	10	10	-1	-1
MN908947:754-822:42_23	MN908947:754-822	UUAACGGAGGGGCAUACACUCGC	- - ua gugaacucau	gc agug gugu ccc	CG UCAC UACG GGG	C A -- AGGCAAUU--	gcagugguguuacccgugaacucaugcgugagcUUAACGGAGGGGCAUACACUCGC	- - ua gugaacucau g	gc agug gugu ccc gc u	CG UCAC UACG GGG cg g	C A -- AGGCAAUU-- a	uaaacauagcagugguguuacccgugaacucaugcgugagcUUAACGGAGGGGCAUACACUCGCuaugu	uaa - - ua gugaacucau g	acauagc agug gugu ccc gc u	uguauCG UCAC UACG GGG cg g	--- C A -- AGGCAAUU-- a	23	56	69	3	5	27	2	4	13	15	20	-19.8029	-24.4	0.5652	0.5714	0.4928	0.2609	0.2609	0.3043	0.1739	0.2143	0.25	0.3214	0.2143	0.2609	0.2174	0.2754	0.2464	10	10	10	-1	-1
MN908947:754-822:42_24	MN908947:754-822	UUAACGGAGGGGCAUACACUCGCU	- - ua gugaacucau	agc agug gugu ccc	UCG UCAC UACG GGG	C A -- AGGCAAUU--	agcagugguguuacccgugaacucaugcgugagcUUAACGGAGGGGCAUACACUCGCU	- - ua gugaacucau g	agc agug gugu ccc gc u	UCG UCAC UACG GGG cg g	C A -- AGGCAAUU-- a	uaaacauagcagugguguuacccgugaacucaugcgugagcUUAACGGAGGGGCAUACACUCGCUaugu	uaa - - ua gugaacucau g	acauagc agug gugu ccc gc u	uguaUCG UCAC UACG GGG cg g	--- C A -- AGGCAAUU-- a	24	58	69	3	4	28	2	4	14	16	20	-20.5101	-24.4	0.5417	0.5517	0.4928	0.25	0.25	0.2917	0.2083	0.2241	0.2414	0.3103	0.2241	0.2609	0.2174	0.2754	0.2464	10	10	10	-1	-1
MN908947:754-822:43_20	MN908947:754-822	UAACGGAGGGGCAUACACUC	- - ua gugaacu	agug gugu ccc	UCAC UACG GGG	C A -- AGGCAAU	agugguguuacccgugaacucaugcgugagcuUAACGGAGGGGCAUACACUC	- - ua gugaacucau g	agug gugu ccc gc u	UCAC UACG GGG cg g	C A -- AGGCAAUu-- a	uaaacauagcagugguguuacccgugaacucaugcgugagcuUAACGGAGGGGCAUACACUCgcuaugu	uaa - - ua gugaacucau g	acauagc agug gugu ccc gc u	uguaucg UCAC UACG GGG cg g	--- C A -- AGGCAAUu-- a	20	52	69	3	7	22	5	4	11	13	20	-18.3884	-24.4	0.55	0.5385	0.4928	0.3	0.25	0.3	0.15	0.2308	0.2308	0.3077	0.2308	0.2609	0.2174	0.2754	0.2464	7	10	10	-1	3
MN908947:754-822:43_21	MN908947:754-822	UAACGGAGGGGCAUACACUCG	- - ua gugaacu	c agug gugu ccc	G UCAC UACG GGG	C A -- AGGCAAU	cagugguguuacccgugaacucaugcgugagcuUAACGGAGGGGCAUACACUCG	- - ua gugaacucau g	c agug gugu ccc gc u	G UCAC UACG GGG cg g	C A -- AGGCAAUu-- a	uaaacauagcagugguguuacccgugaacucaugcgugagcuUAACGGAGGGGCAUACACUCGcuaugu	uaa - - ua gugaacucau g	acauagc agug gugu ccc gc u	uguaucG UCAC UACG GGG cg g	--- C A -- AGGCAAUu-- a	21	54	69	3	6	23	5	4	12	14	20	-19.0957	-24.4	0.5714	0.5556	0.4928	0.2857	0.2381	0.3333	0.1429	0.2222	0.2407	0.3148	0.2222	0.2609	0.2174	0.2754	0.2464	7	10	10	-1	3
MN908947:754-822:43_22	MN908947:754-822	UAACGGAGGGGCAUACACUCGC	- - ua gugaacu	gc agug gugu ccc	CG UCAC UACG GGG	C A -- AGGCAAU	gcagugguguuacccgugaacucaugcgugagcuUAACGGAGGGGCAUACACUCGC	- - ua gugaacucau g	gc agug gugu ccc gc u	CG UCAC UACG GGG cg g	C A -- AGGCAAUu-- a	uaaacauagcagugguguuacccgugaacucaugcgugagcuUAACGGAGGGGCAUACACUCGCuaugu	uaa - - ua gugaacucau g	acauagc agug gugu ccc gc u	uguauCG UCAC UACG GGG cg g	--- C A -- AGGCAAUu-- a	22	56	69	3	5	24	5	4	13	15	20	-19.8029	-24.4	0.5909	0.5714	0.4928	0.2727	0.2727	0.3182	0.1364	0.2143	0.25	0.3214	0.2143	0.2609	0.2174	0.2754	0.2464	7	10	10	-1	3
MN908947:754-822:43_23	MN908947:754-822	UAACGGAGGGGCAUACACUCGCU	- - ua gugaacu	agc agug gugu ccc	UCG UCAC UACG GGG	C A -- AGGCAAU	agcagugguguuacccgugaacucaugcgugagcuUAACGGAGGGGCAUACACUCGCU	- - ua gugaacucau g	agc agug gugu ccc gc u	UCG UCAC UACG GGG cg g	C A -- AGGCAAUu-- a	uaaacauagcagugguguuacccgugaacucaugcgugagcuUAACGGAGGGGCAUACACUCGCUaugu	uaa - - ua gugaacucau g	acauagc agug gugu ccc gc u	uguaUCG UCAC UACG GGG cg g	--- C A -- AGGCAAUu-- a	23	58	69	3	4	25	5	4	14	16	20	-20.5101	-24.4	0.5652	0.5517	0.4928	0.2609	0.2609	0.3043	0.1739	0.2241	0.2414	0.3103	0.2241	0.2609	0.2174	0.2754	0.2464	7	10	10	-1	3
MN908947:754-822:43_24	MN908947:754-822	UAACGGAGGGGCAUACACUCGCUA	- - ua gugaacu	uagc agug gugu ccc	AUCG UCAC UACG GGG	C A -- AGGCAAU	uagcagugguguuacccgugaacucaugcgugagcuUAACGGAGGGGCAUACACUCGCUA	- - ua gugaacucau g	uagc agug gugu ccc gc u	AUCG UCAC UACG GGG cg g	C A -- AGGCAAUu-- a	uaaacauagcagugguguuacccgugaacucaugcgugagcuUAACGGAGGGGCAUACACUCGCUAugu	uaa - - ua gugaacucau g	acauagc agug gugu ccc gc u	uguAUCG UCAC UACG GGG cg g	--- C A -- AGGCAAUu-- a	24	60	69	3	3	26	5	4	15	17	20	-21.2174	-24.4	0.5417	0.5333	0.4928	0.2917	0.25	0.2917	0.1667	0.2333	0.2333	0.3	0.2333	0.2609	0.2174	0.2754	0.2464	7	10	10	-1	3
MN908947:754-822:44_20	MN908947:754-822	AACGGAGGGGCAUACACUCG	- - ua gugaac	c agug gugu ccc	G UCAC UACG GGG	C A -- AGGCAA	cagugguguuacccgugaacucaugcgugagcuuAACGGAGGGGCAUACACUCG	- - ua gugaacucau g	c agug gugu ccc gc u	G UCAC UACG GGG cg g	C A -- AGGCAAuu-- a	uaaacauagcagugguguuacccgugaacucaugcgugagcuuAACGGAGGGGCAUACACUCGcuaugu	uaa - - ua gugaacucau g	acauagc agug gugu ccc gc u	uguaucG UCAC UACG GGG cg g	--- C A -- AGGCAAuu-- a	20	54	69	3	6	22	6	4	12	14	20	-19.0957	-24.4	0.6	0.5556	0.4928	0.3	0.25	0.35	0.1	0.2222	0.2407	0.3148	0.2222	0.2609	0.2174	0.2754	0.2464	6	10	10	-1	4
MN908947:754-822:44_21	MN908947:754-822	AACGGAGGGGCAUACACUCGC	- - ua gugaac	gc agug gugu ccc	CG UCAC UACG GGG	C A -- AGGCAA	gcagugguguuacccgugaacucaugcgugagcuuAACGGAGGGGCAUACACUCGC	- - ua gugaacucau g	gc agug gugu ccc gc u	CG UCAC UACG GGG cg g	C A -- AGGCAAuu-- a	uaaacauagcagugguguuacccgugaacucaugcgugagcuuAACGGAGGGGCAUACACUCGCuaugu	uaa - - ua gugaacucau g	acauagc agug gugu ccc gc u	uguauCG UCAC UACG GGG cg g	--- C A -- AGGCAAuu-- a	21	56	69	3	5	23	6	4	13	15	20	-19.8029	-24.4	0.619	0.5714	0.4928	0.2857	0.2857	0.3333	0.0952	0.2143	0.25	0.3214	0.2143	0.2609	0.2174	0.2754	0.2464	6	10	10	-1	4
MN908947:754-822:44_22	MN908947:754-822	AACGGAGGGGCAUACACUCGCU	- - ua gugaac	agc agug gugu ccc	UCG UCAC UACG GGG	C A -- AGGCAA	agcagugguguuacccgugaacucaugcgugagcuuAACGGAGGGGCAUACACUCGCU	- - ua gugaacucau g	agc agug gugu ccc gc u	UCG UCAC UACG GGG cg g	C A -- AGGCAAuu-- a	uaaacauagcagugguguuacccgugaacucaugcgugagcuuAACGGAGGGGCAUACACUCGCUaugu	uaa - - ua gugaacucau g	acauagc agug gugu ccc gc u	uguaUCG UCAC UACG GGG cg g	--- C A -- AGGCAAuu-- a	22	58	69	3	4	24	6	4	14	16	20	-20.5101	-24.4	0.5909	0.5517	0.4928	0.2727	0.2727	0.3182	0.1364	0.2241	0.2414	0.3103	0.2241	0.2609	0.2174	0.2754	0.2464	6	10	10	-1	4
MN908947:754-822:44_23	MN908947:754-822	AACGGAGGGGCAUACACUCGCUA	- - ua gugaac	uagc agug gugu ccc	AUCG UCAC UACG GGG	C A -- AGGCAA	uagcagugguguuacccgugaacucaugcgugagcuuAACGGAGGGGCAUACACUCGCUA	- - ua gugaacucau g	uagc agug gugu ccc gc u	AUCG UCAC UACG GGG cg g	C A -- AGGCAAuu-- a	uaaacauagcagugguguuacccgugaacucaugcgugagcuuAACGGAGGGGCAUACACUCGCUAugu	uaa - - ua gugaacucau g	acauagc agug gugu ccc gc u	uguAUCG UCAC UACG GGG cg g	--- C A -- AGGCAAuu-- a	23	60	69	3	3	25	6	4	15	17	20	-21.2174	-24.4	0.5652	0.5333	0.4928	0.3043	0.2609	0.3043	0.1304	0.2333	0.2333	0.3	0.2333	0.2609	0.2174	0.2754	0.2464	6	10	10	-1	4
MN908947:754-822:44_24	MN908947:754-822	AACGGAGGGGCAUACACUCGCUAU	- - ua gugaac	auagc agug gugu ccc	UAUCG UCAC UACG GGG	C A -- AGGCAA	auagcagugguguuacccgugaacucaugcgugagcuuAACGGAGGGGCAUACACUCGCUAU	- - ua gugaacucau g	auagc agug gugu ccc gc u	UAUCG UCAC UACG GGG cg g	C A -- AGGCAAuu-- a	uaaacauagcagugguguuacccgugaacucaugcgugagcuuAACGGAGGGGCAUACACUCGCUAUgu	uaa - - ua gugaacucau g	acauagc agug gugu ccc gc u	ugUAUCG UCAC UACG GGG cg g	--- C A -- AGGCAAuu-- a	24	62	69	3	2	26	6	4	16	18	20	-21.9246	-24.4	0.5417	0.5161	0.4928	0.2917	0.25	0.2917	0.1667	0.2419	0.2258	0.2903	0.2419	0.2609	0.2174	0.2754	0.2464	6	10	10	-1	4
MN908947:754-822:45_20	MN908947:754-822	ACGGAGGGGCAUACACUCGC	- - ua gugaa	gc agug gugu ccc	CG UCAC UACG GGG	C A -- AGGCA	gcagugguguuacccgugaacucaugcgugagcuuaACGGAGGGGCAUACACUCGC	- - ua gugaacucau g	gc agug gugu ccc gc u	CG UCAC UACG GGG cg g	C A -- AGGCAauu-- a	uaaacauagcagugguguuacccgugaacucaugcgugagcuuaACGGAGGGGCAUACACUCGCuaugu	uaa - - ua gugaacucau g	acauagc agug gugu ccc gc u	uguauCG UCAC UACG GGG cg g	--- C A -- AGGCAauu-- a	20	56	69	3	5	22	7	4	13	15	20	-19.8029	-24.4	0.65	0.5714	0.4928	0.25	0.3	0.35	0.1	0.2143	0.25	0.3214	0.2143	0.2609	0.2174	0.2754	0.2464	5	10	10	-1	5
MN908947:754-822:45_21	MN908947:754-822	ACGGAGGGGCAUACACUCGCU	- - ua gugaa	agc agug gugu ccc	UCG UCAC UACG GGG	C A -- AGGCA	agcagugguguuacccgugaacucaugcgugagcuuaACGGAGGGGCAUACACUCGCU	- - ua gugaacucau g	agc agug gugu ccc gc u	UCG UCAC UACG GGG cg g	C A -- AGGCAauu-- a	uaaacauagcagugguguuacccgugaacucaugcgugagcuuaACGGAGGGGCAUACACUCGCUaugu	uaa - - ua gugaacucau g	acauagc agug gugu ccc gc u	uguaUCG UCAC UACG GGG cg g	--- C A -- AGGCAauu-- a	21	58	69	3	4	23	7	4	14	16	20	-20.5101	-24.4	0.619	0.5517	0.4928	0.2381	0.2857	0.3333	0.1429	0.2241	0.2414	0.3103	0.2241	0.2609	0.2174	0.2754	0.2464	5	10	10	-1	5
MN908947:754-822:45_22	MN908947:754-822	ACGGAGGGGCAUACACUCGCUA	- - ua gugaa	uagc agug gugu ccc	AUCG UCAC UACG GGG	C A -- AGGCA	uagcagugguguuacccgugaacucaugcgugagcuuaACGGAGGGGCAUACACUCGCUA	- - ua gugaacucau g	uagc agug gugu ccc gc u	AUCG UCAC UACG GGG cg g	C A -- AGGCAauu-- a	uaaacauagcagugguguuacccgugaacucaugcgugagcuuaACGGAGGGGCAUACACUCGCUAugu	uaa - - ua gugaacucau g	acauagc agug gugu ccc gc u	uguAUCG UCAC UACG GGG cg g	--- C A -- AGGCAauu-- a	22	60	69	3	3	24	7	4	15	17	20	-21.2174	-24.4	0.5909	0.5333	0.4928	0.2727	0.2727	0.3182	0.1364	0.2333	0.2333	0.3	0.2333	0.2609	0.2174	0.2754	0.2464	5	10	10	-1	5
MN908947:754-822:45_23	MN908947:754-822	ACGGAGGGGCAUACACUCGCUAU	- - ua gugaa	auagc agug gugu ccc	UAUCG UCAC UACG GGG	C A -- AGGCA	auagcagugguguuacccgugaacucaugcgugagcuuaACGGAGGGGCAUACACUCGCUAU	- - ua gugaacucau g	auagc agug gugu ccc gc u	UAUCG UCAC UACG GGG cg g	C A -- AGGCAauu-- a	uaaacauagcagugguguuacccgugaacucaugcgugagcuuaACGGAGGGGCAUACACUCGCUAUgu	uaa - - ua gugaacucau g	acauagc agug gugu ccc gc u	ugUAUCG UCAC UACG GGG cg g	--- C A -- AGGCAauu-- a	23	62	69	3	2	25	7	4	16	18	20	-21.9246	-24.4	0.5652	0.5161	0.4928	0.2609	0.2609	0.3043	0.1739	0.2419	0.2258	0.2903	0.2419	0.2609	0.2174	0.2754	0.2464	5	10	10	-1	5
MN908947:754-822:45_24	MN908947:754-822	ACGGAGGGGCAUACACUCGCUAUG	- - ua gugaa	cauagc agug gugu ccc	GUAUCG UCAC UACG GGG	C A -- AGGCA	cauagcagugguguuacccgugaacucaugcgugagcuuaACGGAGGGGCAUACACUCGCUAUG	- - ua gugaacucau g	cauagc agug gugu ccc gc u	GUAUCG UCAC UACG GGG cg g	C A -- AGGCAauu-- a	uaaacauagcagugguguuacccgugaacucaugcgugagcuuaACGGAGGGGCAUACACUCGCUAUGu	uaa - - ua gugaacucau g	acauagc agug gugu ccc gc u	uGUAUCG UCAC UACG GGG cg g	--- C A -- AGGCAauu-- a	24	64	69	3	1	26	7	4	17	19	20	-22.6319	-24.4	0.5833	0.5312	0.4928	0.25	0.25	0.3333	0.1667	0.2344	0.2344	0.2969	0.2344	0.2609	0.2174	0.2754	0.2464	5	10	10	-1	5
MN908947:754-822:46_20	MN908947:754-822	CGGAGGGGCAUACACUCGCU	- - ua guga	agc agug gugu ccc	UCG UCAC UACG GGG	C A -- AGGC	agcagugguguuacccgugaacucaugcgugagcuuaaCGGAGGGGCAUACACUCGCU	- - ua gugaacucau g	agc agug gugu ccc gc u	UCG UCAC UACG GGG cg g	C A -- AGGCaauu-- a	uaaacauagcagugguguuacccgugaacucaugcgugagcuuaaCGGAGGGGCAUACACUCGCUaugu	uaa - - ua gugaacucau g	acauagc agug gugu ccc gc u	uguaUCG UCAC UACG GGG cg g	--- C A -- AGGCaauu-- a	20	58	69	3	4	22	8	4	14	16	20	-20.5101	-24.4	0.65	0.5517	0.4928	0.2	0.3	0.35	0.15	0.2241	0.2414	0.3103	0.2241	0.2609	0.2174	0.2754	0.2464	4	10	10	-1	6
MN908947:754-822:46_21	MN908947:754-822	CGGAGGGGCAUACACUCGCUA	- - ua guga	uagc agug gugu ccc	AUCG UCAC UACG GGG	C A -- AGGC	uagcagugguguuacccgugaacucaugcgugagcuuaaCGGAGGGGCAUACACUCGCUA	- - ua gugaacucau g	uagc agug gugu ccc gc u	AUCG UCAC UACG GGG cg g	C A -- AGGCaauu-- a	uaaacauagcagugguguuacccgugaacucaugcgugagcuuaaCGGAGGGGCAUACACUCGCUAugu	uaa - - ua gugaacucau g	acauagc agug gugu ccc gc u	uguAUCG UCAC UACG GGG cg g	--- C A -- AGGCaauu-- a	21	60	69	3	3	23	8	4	15	17	20	-21.2174	-24.4	0.619	0.5333	0.4928	0.2381	0.2857	0.3333	0.1429	0.2333	0.2333	0.3	0.2333	0.2609	0.2174	0.2754	0.2464	4	10	10	-1	6
MN908947:754-822:46_22	MN908947:754-822	CGGAGGGGCAUACACUCGCUAU	- - ua guga	auagc agug gugu ccc	UAUCG UCAC UACG GGG	C A -- AGGC	auagcagugguguuacccgugaacucaugcgugagcuuaaCGGAGGGGCAUACACUCGCUAU	- - ua gugaacucau g	auagc agug gugu ccc gc u	UAUCG UCAC UACG GGG cg g	C A -- AGGCaauu-- a	uaaacauagcagugguguuacccgugaacucaugcgugagcuuaaCGGAGGGGCAUACACUCGCUAUgu	uaa - - ua gugaacucau g	acauagc agug gugu ccc gc u	ugUAUCG UCAC UACG GGG cg g	--- C A -- AGGCaauu-- a	22	62	69	3	2	24	8	4	16	18	20	-21.9246	-24.4	0.5909	0.5161	0.4928	0.2273	0.2727	0.3182	0.1818	0.2419	0.2258	0.2903	0.2419	0.2609	0.2174	0.2754	0.2464	4	10	10	-1	6
MN908947:754-822:46_23	MN908947:754-822	CGGAGGGGCAUACACUCGCUAUG	- - ua guga	cauagc agug gugu ccc	GUAUCG UCAC UACG GGG	C A -- AGGC	cauagcagugguguuacccgugaacucaugcgugagcuuaaCGGAGGGGCAUACACUCGCUAUG	- - ua gugaacucau g	cauagc agug gugu ccc gc u	GUAUCG UCAC UACG GGG cg g	C A -- AGGCaauu-- a	uaaacauagcagugguguuacccgugaacucaugcgugagcuuaaCGGAGGGGCAUACACUCGCUAUGu	uaa - - ua gugaacucau g	acauagc agug gugu ccc gc u	uGUAUCG UCAC UACG GGG cg g	--- C A -- AGGCaauu-- a	23	64	69	3	1	25	8	4	17	19	20	-22.6319	-24.4	0.6087	0.5312	0.4928	0.2174	0.2609	0.3478	0.1739	0.2344	0.2344	0.2969	0.2344	0.2609	0.2174	0.2754	0.2464	4	10	10	-1	6
MN908947:754-822:46_24	MN908947:754-822	CGGAGGGGCAUACACUCGCUAUGU	- - ua guga	acauagc agug gugu ccc	UGUAUCG UCAC UACG GGG	C A -- AGGC	acauagcagugguguuacccgugaacucaugcgugagcuuaaCGGAGGGGCAUACACUCGCUAUGU	- - ua gugaacucau g	acauagc agug gugu ccc gc u	UGUAUCG UCAC UACG GGG cg g	C A -- AGGCaauu-- a	uaaacauagcagugguguuacccgugaacucaugcgugagcuuaaCGGAGGGGCAUACACUCGCUAUGU	uaa - - ua gugaacucau g	acauagc agug gugu ccc gc u	UGUAUCG UCAC UACG GGG cg g	--- C A -- AGGCaauu-- a	24	66	69	3	0	26	8	4	18	20	20	-23.3391	-24.4	0.5833	0.5152	0.4928	0.2083	0.25	0.3333	0.2083	0.2424	0.2273	0.2879	0.2424	0.2609	0.2174	0.2754	0.2464	4	10	10	-1	6
MN908947:1442-1515:4_24	MN908947:1442-1515	AAAACCAUUCUUCGUAAGGGUGGU	AA UUCUU UGGU	AACCA CGUAAGGG	uuggu guauucuc	cg u---- uu--	AAAACCAUUCUUCGUAAGGGUGGUcgcacuauugccuuuggaggcuguguguucucuuauguugguugc	AA UUCUU UGGU uauu u	AACCA CGUAAGGG cgcac gccu u	uuggu guauucuc gugug cgga g	cg u---- uu-- u--- g	uugAAAACCAUUCUUCGUAAGGGUGGUcgcacuauugccuuuggaggcuguguguucucuuauguugguugcca	u AA UUCUU UGGU uauu u	ug AACCA CGUAAGGG cgcac gccu u	ac uuggu guauucuc gugug cgga g	- cg u---- uu-- u--- g	24	69	74	1	2	24	13	4	13	22	24	-20.9797	-22.5	0.4167	0.4638	0.4595	0.2917	0.1667	0.25	0.2917	0.1594	0.1884	0.2754	0.3768	0.1622	0.1892	0.2703	0.3784	5	5	5	-1	4
MN908947:1442-1515:13_24	MN908947:1442-1515	CUUCGUAAGGGUGGUCGCACUAUU	CUU UGGU UAUU	CGUAAGGG CGCAC	guauucuc gugug	--- uu-- u---	CUUCGUAAGGGUGGUCGCACUAUUgccuuuggaggcuguguguucucuuaug	CUU UGGU UAUU u	CGUAAGGG CGCAC gccu u	guauucuc gugug cgga g	--- uu-- u--- g	uugaaaaccauuCUUCGUAAGGGUGGUCGCACUAUUgccuuuggaggcuguguguucucuuauguugguugcca	u aa uuCUU UGGU UAUU u	ug aacca CGUAAGGG CGCAC gccu u	ac uuggu guauucuc gugug cgga g	- cg u---- uu-- u--- g	24	52	74	1	11	24	4	4	13	17	24	-15.8108	-22.5	0.5	0.5	0.4595	0.1667	0.2083	0.2917	0.3333	0.1154	0.1923	0.3077	0.3846	0.1622	0.1892	0.2703	0.3784	4	4	5	2	-1
MN908947:1442-1515:6_21	MN908947:1442-1515	AACCAUUCUUCGUAAGGGUGG	UUCUU UGG	AACCA CGUAAGGG	uuggu guauucuc	u---- uu-	AACCAUUCUUCGUAAGGGUGGucgcacuauugccuuuggaggcuguguguucucuuauguugguu	UUCUU UGGu uauu u	AACCA CGUAAGGG cgcac gccu u	uuggu guauucuc gugug cgga g	u---- uu-- u--- g	uugaaAACCAUUCUUCGUAAGGGUGGucgcacuauugccuuuggaggcuguguguucucuuauguugguugcca	u aa UUCUU UGGu uauu u	ug AACCA CGUAAGGG cgcac gccu u	ac uuggu guauucuc gugug cgga g	- cg u---- uu-- u--- g	21	65	74	1	4	21	14	4	13	22	24	-19.7635	-22.5	0.4762	0.4615	0.4595	0.2381	0.1905	0.2857	0.2857	0.1385	0.1846	0.2769	0.4	0.1622	0.1892	0.2703	0.3784	5	5	5	2	4
MN908947:1442-1515:6_23	MN908947:1442-1515	AACCAUUCUUCGUAAGGGUGGUC	UUCUU UGGU	AACCA CGUAAGGG C	uuggu guauucuc g	u---- uu--	AACCAUUCUUCGUAAGGGUGGUCgcacuauugccuuuggaggcuguguguucucuuauguugguu	UUCUU UGGU uauu u	AACCA CGUAAGGG Cgcac gccu u	uuggu guauucuc gugug cgga g	u---- uu-- u--- g	uugaaAACCAUUCUUCGUAAGGGUGGUCgcacuauugccuuuggaggcuguguguucucuuauguugguugcca	u aa UUCUU UGGU uauu u	ug AACCA CGUAAGGG Cgcac gccu u	ac uuggu guauucuc gugug cgga g	- cg u---- uu-- u--- g	23	65	74	1	4	23	12	4	14	22	24	-19.7635	-22.5	0.4783	0.4615	0.4595	0.2174	0.2174	0.2609	0.3043	0.1385	0.1846	0.2769	0.4	0.1622	0.1892	0.2703	0.3784	5	5	5	2	4
MN908947:1442-1515:7_20	MN908947:1442-1515	ACCAUUCUUCGUAAGGGUGG	UUCUU UGG	ACCA CGUAAGGG	uggu guauucuc	u---- uu-	ACCAUUCUUCGUAAGGGUGGucgcacuauugccuuuggaggcuguguguucucuuauguuggu	UUCUU UGGu uauu u	ACCA CGUAAGGG cgcac gccu u	uggu guauucuc gugug cgga g	u---- uu-- u--- g	uugaaaACCAUUCUUCGUAAGGGUGGucgcacuauugccuuuggaggcuguguguucucuuauguugguugcca	u aa UUCUU UGGu uauu u	ug aACCA CGUAAGGG cgcac gccu u	ac uuggu guauucuc gugug cgga g	- cg u---- uu-- u--- g	20	63	74	1	5	20	14	4	12	21	24	-19.1554	-22.5	0.5	0.4762	0.4595	0.2	0.2	0.3	0.3	0.127	0.1905	0.2857	0.3968	0.1622	0.1892	0.2703	0.3784	5	5	5	2	4
MN908947:1442-1515:7_22	MN908947:1442-1515	ACCAUUCUUCGUAAGGGUGGUC	UUCUU UGGU	ACCA CGUAAGGG C	uggu guauucuc g	u---- uu--	ACCAUUCUUCGUAAGGGUGGUCgcacuauugccuuuggaggcuguguguucucuuauguuggu	UUCUU UGGU uauu u	ACCA CGUAAGGG Cgcac gccu u	uggu guauucuc gugug cgga g	u---- uu-- u--- g	uugaaaACCAUUCUUCGUAAGGGUGGUCgcacuauugccuuuggaggcuguguguucucuuauguugguugcca	u aa UUCUU UGGU uauu u	ug aACCA CGUAAGGG Cgcac gccu u	ac uuggu guauucuc gugug cgga g	- cg u---- uu-- u--- g	22	63	74	1	5	22	12	4	13	21	24	-19.1554	-22.5	0.5	0.4762	0.4595	0.1818	0.2273	0.2727	0.3182	0.127	0.1905	0.2857	0.3968	0.1622	0.1892	0.2703	0.3784	5	5	5	2	4
MN908947:1442-1515:16_20	MN908947:1442-1515	CGUAAGGGUGGUCGCACUAU	UGGU UAU	CGUAAGGG CGCAC	guauucuc gugug	uu-- u--	CGUAAGGGUGGUCGCACUAUugccuuuggaggcuguguguucucuuaug	UGGU UAUu u	CGUAAGGG CGCAC gccu u	guauucuc gugug cgga g	uu-- u--- g	uugaaaaccauucuuCGUAAGGGUGGUCGCACUAUugccuuuggaggcuguguguucucuuauguugguugcca	u aa uucuu UGGU UAUu u	ug aacca CGUAAGGG CGCAC gccu u	ac uuggu guauucuc gugug cgga g	- cg u---- uu-- u--- g	20	49	74	1	14	20	5	4	13	17	24	-14.8986	-22.5	0.55	0.5102	0.4595	0.2	0.2	0.35	0.25	0.1224	0.1837	0.3265	0.3673	0.1622	0.1892	0.2703	0.3784	4	4	5	5	1
MN908947:1442-1515:16_22	MN908947:1442-1515	CGUAAGGGUGGUCGCACUAUUG	UGGU UAUU	CGUAAGGG CGCAC G	guauucuc gugug c	uu-- u---	CGUAAGGGUGGUCGCACUAUUGccuuuggaggcuguguguucucuuaug	UGGU UAUU u	CGUAAGGG CGCAC Gccu u	guauucuc gugug cgga g	uu-- u--- g	uugaaaaccauucuuCGUAAGGGUGGUCGCACUAUUGccuuuggaggcuguguguucucuuauguugguugcca	u aa uucuu UGGU UAUU u	ug aacca CGUAAGGG CGCAC Gccu u	ac uuggu guauucuc gugug cgga g	- cg u---- uu-- u--- g	22	49	74	1	14	22	3	4	14	17	24	-14.8986	-22.5	0.5455	0.5102	0.4595	0.1818	0.1818	0.3636	0.2727	0.1224	0.1837	0.3265	0.3673	0.1622	0.1892	0.2703	0.3784	4	4	5	5	-1
MN908947:1442-1515:18_20	MN908947:1442-1515	UAAGGGUGGUCGCACUAUUG	UGGU UAUU	UAAGGG CGCAC G	auucuc gugug c	uu-- u---	UAAGGGUGGUCGCACUAUUGccuuuggaggcuguguguucucuua	UGGU UAUU u	UAAGGG CGCAC Gccu u	auucuc gugug cgga g	uu-- u--- g	uugaaaaccauucuucgUAAGGGUGGUCGCACUAUUGccuuuggaggcuguguguucucuuauguugguugcca	u aa uucuu UGGU UAUU u	ug aacca cgUAAGGG CGCAC Gccu u	ac uuggu guauucuc gugug cgga g	- cg u---- uu-- u--- g	20	45	74	1	16	20	3	4	12	15	24	-13.6824	-22.5	0.5	0.4889	0.4595	0.2	0.15	0.35	0.3	0.1333	0.1778	0.3111	0.3778	0.1622	0.1892	0.2703	0.3784	4	4	5	5	-1
MN908947:1442-1515:8_21	MN908947:1442-1515	CCAUUCUUCGUAAGGGUGGUC	UUCUU UGGU	CCA CGUAAGGG C	ggu guauucuc g	u---- uu--	CCAUUCUUCGUAAGGGUGGUCgcacuauugccuuuggaggcuguguguucucuuauguugg	UUCUU UGGU uauu u	CCA CGUAAGGG Cgcac gccu u	ggu guauucuc gugug cgga g	u---- uu-- u--- g	uugaaaaCCAUUCUUCGUAAGGGUGGUCgcacuauugccuuuggaggcuguguguucucuuauguugguugcca	u aa UUCUU UGGU uauu u	ug aaCCA CGUAAGGG Cgcac gccu u	ac uuggu guauucuc gugug cgga g	- cg u---- uu-- u--- g	21	61	74	1	6	21	12	4	12	20	24	-18.5473	-22.5	0.5238	0.4918	0.4595	0.1429	0.2381	0.2857	0.3333	0.1148	0.1967	0.2951	0.3934	0.1622	0.1892	0.2703	0.3784	5	5	5	2	4
MN908947:1442-1515:17_21	MN908947:1442-1515	GUAAGGGUGGUCGCACUAUUG	UGGU UAUU	GUAAGGG CGCAC G	uauucuc gugug c	uu-- u---	GUAAGGGUGGUCGCACUAUUGccuuuggaggcuguguguucucuuau	UGGU UAUU u	GUAAGGG CGCAC Gccu u	uauucuc gugug cgga g	uu-- u--- g	uugaaaaccauucuucGUAAGGGUGGUCGCACUAUUGccuuuggaggcuguguguucucuuauguugguugcca	u aa uucuu UGGU UAUU u	ug aacca cGUAAGGG CGCAC Gccu u	ac uuggu guauucuc gugug cgga g	- cg u---- uu-- u--- g	21	47	74	1	15	21	3	4	13	16	24	-14.2905	-22.5	0.5238	0.4894	0.4595	0.1905	0.1429	0.381	0.2857	0.1277	0.1702	0.3191	0.383	0.1622	0.1892	0.2703	0.3784	4	4	5	5	-1
MN908947:1442-1515:50_23	MN908947:1442-1515	GUGUGUUCUCUUAUGUUGGUUGC	aa uucuu uggu	aacca cguaaggg cgcac	UUGGU GUAUUCUC GUGUG	CG U---- UU--	aaaaccauucuucguaaggguggucgcacuauugccuuuggaggcuGUGUGUUCUCUUAUGUUGGUUGC	aa uucuu uggu uauu u	aacca cguaaggg cgcac gccu u	UUGGU GUAUUCUC GUGUG cgga g	CG U---- UU-- u--- g	uugaaaaccauucuucguaaggguggucgcacuauugccuuuggaggcuGUGUGUUCUCUUAUGUUGGUUGCca	u aa uucuu uggu uauu u	ug aacca cguaaggg cgcac gccu u	ac UUGGU GUAUUCUC GUGUG cgga g	- CG U---- UU-- u--- g	23	69	74	1	2	29	8	4	18	22	24	-20.9797	-22.5	0.4348	0.4638	0.4595	0.0435	0.1304	0.3043	0.5217	0.1594	0.1884	0.2754	0.3768	0.1622	0.1892	0.2703	0.3784	5	5	5	-1	4
MN908947:1442-1515:51_22	MN908947:1442-1515	UGUGUUCUCUUAUGUUGGUUGC	aa uucuu uggu	aacca cguaaggg cgca	UUGGU GUAUUCUC GUGU	CG U---- UU--	aaaaccauucuucguaaggguggucgcacuauugccuuuggaggcugUGUGUUCUCUUAUGUUGGUUGC	aa uucuu uggu uauu u	aacca cguaaggg cgcac gccu u	UUGGU GUAUUCUC GUGUg cgga g	CG U---- UU-- u--- g	uugaaaaccauucuucguaaggguggucgcacuauugccuuuggaggcugUGUGUUCUCUUAUGUUGGUUGCca	u aa uucuu uggu uauu u	ug aacca cguaaggg cgcac gccu u	ac UUGGU GUAUUCUC GUGUg cgga g	- CG U---- UU-- u--- g	22	69	74	1	2	28	9	4	17	22	24	-20.9797	-22.5	0.4091	0.4638	0.4595	0.0455	0.1364	0.2727	0.5455	0.1594	0.1884	0.2754	0.3768	0.1622	0.1892	0.2703	0.3784	5	5	5	-1	4
MN908947:1442-1515:5_22	MN908947:1442-1515	AAACCAUUCUUCGUAAGGGUGG	A UUCUU UGG	AACCA CGUAAGGG	uuggu guauucuc	g u---- uu-	AAACCAUUCUUCGUAAGGGUGGucgcacuauugccuuuggaggcuguguguucucuuauguugguug	A UUCUU UGGu uauu u	AACCA CGUAAGGG cgcac gccu u	uuggu guauucuc gugug cgga g	g u---- uu-- u--- g	uugaAAACCAUUCUUCGUAAGGGUGGucgcacuauugccuuuggaggcuguguguucucuuauguugguugcca	u aA UUCUU UGGu uauu u	ug AACCA CGUAAGGG cgcac gccu u	ac uuggu guauucuc gugug cgga g	- cg u---- uu-- u--- g	22	67	74	1	3	22	14	4	13	22	24	-20.3716	-22.5	0.4545	0.4627	0.4595	0.2727	0.1818	0.2727	0.2727	0.1493	0.1791	0.2836	0.3881	0.1622	0.1892	0.2703	0.3784	5	5	5	1	4
MN908947:1442-1515:5_24	MN908947:1442-1515	AAACCAUUCUUCGUAAGGGUGGUC	A UUCUU UGGU	AACCA CGUAAGGG C	uuggu guauucuc g	g u---- uu--	AAACCAUUCUUCGUAAGGGUGGUCgcacuauugccuuuggaggcuguguguucucuuauguugguug	A UUCUU UGGU uauu u	AACCA CGUAAGGG Cgcac gccu u	uuggu guauucuc gugug cgga g	g u---- uu-- u--- g	uugaAAACCAUUCUUCGUAAGGGUGGUCgcacuauugccuuuggaggcuguguguucucuuauguugguugcca	u aA UUCUU UGGU uauu u	ug AACCA CGUAAGGG Cgcac gccu u	ac uuggu guauucuc gugug cgga g	- cg u---- uu-- u--- g	24	67	74	1	3	24	12	4	14	22	24	-20.3716	-22.5	0.4583	0.4627	0.4595	0.25	0.2083	0.25	0.2917	0.1493	0.1791	0.2836	0.3881	0.1622	0.1892	0.2703	0.3784	5	5	5	1	4
MN908947:1442-1515:15_21	MN908947:1442-1515	UCGUAAGGGUGGUCGCACUAU	U UGGU UAU	CGUAAGGG CGCAC	guauucuc gugug	- uu-- u--	UCGUAAGGGUGGUCGCACUAUugccuuuggaggcuguguguucucuuaug	U UGGU UAUu u	CGUAAGGG CGCAC gccu u	guauucuc gugug cgga g	- uu-- u--- g	uugaaaaccauucuUCGUAAGGGUGGUCGCACUAUugccuuuggaggcuguguguucucuuauguugguugcca	u aa uucuU UGGU UAUu u	ug aacca CGUAAGGG CGCAC gccu u	ac uuggu guauucuc gugug cgga g	- cg u---- uu-- u--- g	21	50	74	1	13	21	5	4	13	17	24	-15.2027	-22.5	0.5238	0.5	0.4595	0.1905	0.1905	0.3333	0.2857	0.12	0.18	0.32	0.38	0.1622	0.1892	0.2703	0.3784	4	4	5	4	1
MN908947:1442-1515:15_23	MN908947:1442-1515	UCGUAAGGGUGGUCGCACUAUUG	U UGGU UAUU	CGUAAGGG CGCAC G	guauucuc gugug c	- uu-- u---	UCGUAAGGGUGGUCGCACUAUUGccuuuggaggcuguguguucucuuaug	U UGGU UAUU u	CGUAAGGG CGCAC Gccu u	guauucuc gugug cgga g	- uu-- u--- g	uugaaaaccauucuUCGUAAGGGUGGUCGCACUAUUGccuuuggaggcuguguguucucuuauguugguugcca	u aa uucuU UGGU UAUU u	ug aacca CGUAAGGG CGCAC Gccu u	ac uuggu guauucuc gugug cgga g	- cg u---- uu-- u--- g	23	50	74	1	13	23	3	4	14	17	24	-15.2027	-22.5	0.5217	0.5	0.4595	0.1739	0.1739	0.3478	0.3043	0.12	0.18	0.32	0.38	0.1622	0.1892	0.2703	0.3784	4	4	5	4	-1
MN908947:1442-1515:6_20	MN908947:1442-1515	AACCAUUCUUCGUAAGGGUG	UUCUU UG	AACCA CGUAAGGG	uuggu guauucuc	u---- uu	AACCAUUCUUCGUAAGGGUGgucgcacuauugccuuuggaggcuguguguucucuuauguugguu	UUCUU UGgu uauu u	AACCA CGUAAGGG cgcac gccu u	uuggu guauucuc gugug cgga g	u---- uu-- u--- g	uugaaAACCAUUCUUCGUAAGGGUGgucgcacuauugccuuuggaggcuguguguucucuuauguugguugcca	u aa UUCUU UGgu uauu u	ug AACCA CGUAAGGG cgcac gccu u	ac uuggu guauucuc gugug cgga g	- cg u---- uu-- u--- g	20	65	74	1	4	20	15	4	13	22	24	-19.7635	-22.5	0.45	0.4615	0.4595	0.25	0.2	0.25	0.3	0.1385	0.1846	0.2769	0.4	0.1622	0.1892	0.2703	0.3784	5	5	5	2	4
MN908947:1442-1515:6_24	MN908947:1442-1515	AACCAUUCUUCGUAAGGGUGGUCG	UUCUU UGGU	AACCA CGUAAGGG CG	uuggu guauucuc gu	u---- uu--	AACCAUUCUUCGUAAGGGUGGUCGcacuauugccuuuggaggcuguguguucucuuauguugguu	UUCUU UGGU uauu u	AACCA CGUAAGGG CGcac gccu u	uuggu guauucuc gugug cgga g	u---- uu-- u--- g	uugaaAACCAUUCUUCGUAAGGGUGGUCGcacuauugccuuuggaggcuguguguucucuuauguugguugcca	u aa UUCUU UGGU uauu u	ug AACCA CGUAAGGG CGcac gccu u	ac uuggu guauucuc gugug cgga g	- cg u---- uu-- u--- g	24	65	74	1	4	24	11	4	15	22	24	-19.7635	-22.5	0.5	0.4615	0.4595	0.2083	0.2083	0.2917	0.2917	0.1385	0.1846	0.2769	0.4	0.1622	0.1892	0.2703	0.3784	5	5	5	2	4
MN908947:1442-1515:7_23	MN908947:1442-1515	ACCAUUCUUCGUAAGGGUGGUCG	UUCUU UGGU	ACCA CGUAAGGG CG	uggu guauucuc gu	u---- uu--	ACCAUUCUUCGUAAGGGUGGUCGcacuauugccuuuggaggcuguguguucucuuauguuggu	UUCUU UGGU uauu u	ACCA CGUAAGGG CGcac gccu u	uggu guauucuc gugug cgga g	u---- uu-- u--- g	uugaaaACCAUUCUUCGUAAGGGUGGUCGcacuauugccuuuggaggcuguguguucucuuauguugguugcca	u aa UUCUU UGGU uauu u	ug aACCA CGUAAGGG CGcac gccu u	ac uuggu guauucuc gugug cgga g	- cg u---- uu-- u--- g	23	63	74	1	5	23	11	4	14	21	24	-19.1554	-22.5	0.5217	0.4762	0.4595	0.1739	0.2174	0.3043	0.3043	0.127	0.1905	0.2857	0.3968	0.1622	0.1892	0.2703	0.3784	5	5	5	2	4
MN908947:1442-1515:49_24	MN908947:1442-1515	UGUGUGUUCUCUUAUGUUGGUUGC	aa uucuu uggu uauu	aacca cguaaggg cgcac	UUGGU GUAUUCUC GUGUG	CG U---- UU-- U---	aaaaccauucuucguaaggguggucgcacuauugccuuuggaggcUGUGUGUUCUCUUAUGUUGGUUGC	aa uucuu uggu uauu u	aacca cguaaggg cgcac gccu u	UUGGU GUAUUCUC GUGUG cgga g	CG U---- UU-- U--- g	uugaaaaccauucuucguaaggguggucgcacuauugccuuuggaggcUGUGUGUUCUCUUAUGUUGGUUGCca	u aa uucuu uggu uauu u	ug aacca cguaaggg cgcac gccu u	ac UUGGU GUAUUCUC GUGUG cgga g	- CG U---- UU-- U--- g	24	69	74	1	2	33	4	4	18	22	24	-20.9797	-22.5	0.4167	0.4638	0.4595	0.0417	0.125	0.2917	0.5417	0.1594	0.1884	0.2754	0.3768	0.1622	0.1892	0.2703	0.3784	5	5	5	-1	-1
MN908947:1442-1515:50_24	MN908947:1442-1515	GUGUGUUCUCUUAUGUUGGUUGCC	aa uucuu uggu	g aacca cguaaggg cgcac	C UUGGU GUAUUCUC GUGUG	CG U---- UU--	gaaaaccauucuucguaaggguggucgcacuauugccuuuggaggcuGUGUGUUCUCUUAUGUUGGUUGCC	aa uucuu uggu uauu u	g aacca cguaaggg cgcac gccu u	C UUGGU GUAUUCUC GUGUG cgga g	CG U---- UU-- u--- g	uugaaaaccauucuucguaaggguggucgcacuauugccuuuggaggcuGUGUGUUCUCUUAUGUUGGUUGCCa	u aa uucuu uggu uauu u	ug aacca cguaaggg cgcac gccu u	aC UUGGU GUAUUCUC GUGUG cgga g	- CG U---- UU-- u--- g	24	71	74	1	1	30	8	4	19	23	24	-21.5878	-22.5	0.4583	0.4789	0.4595	0.0417	0.1667	0.2917	0.5	0.1549	0.1972	0.2817	0.3662	0.1622	0.1892	0.2703	0.3784	5	5	5	-1	4
MN908947:1442-1515:51_23	MN908947:1442-1515	UGUGUUCUCUUAUGUUGGUUGCC	aa uucuu uggu	g aacca cguaaggg cgca	C UUGGU GUAUUCUC GUGU	CG U---- UU--	gaaaaccauucuucguaaggguggucgcacuauugccuuuggaggcugUGUGUUCUCUUAUGUUGGUUGCC	aa uucuu uggu uauu u	g aacca cguaaggg cgcac gccu u	C UUGGU GUAUUCUC GUGUg cgga g	CG U---- UU-- u--- g	uugaaaaccauucuucguaaggguggucgcacuauugccuuuggaggcugUGUGUUCUCUUAUGUUGGUUGCCa	u aa uucuu uggu uauu u	ug aacca cguaaggg cgcac gccu u	aC UUGGU GUAUUCUC GUGUg cgga g	- CG U---- UU-- u--- g	23	71	74	1	1	29	9	4	18	23	24	-21.5878	-22.5	0.4348	0.4789	0.4595	0.0435	0.1739	0.2609	0.5217	0.1549	0.1972	0.2817	0.3662	0.1622	0.1892	0.2703	0.3784	5	5	5	-1	4
MN908947:1442-1515:51_24	MN908947:1442-1515	UGUGUUCUCUUAUGUUGGUUGCCA	aa uucuu uggu	ug aacca cguaaggg cgca	AC UUGGU GUAUUCUC GUGU	CG U---- UU--	ugaaaaccauucuucguaaggguggucgcacuauugccuuuggaggcugUGUGUUCUCUUAUGUUGGUUGCCA	aa uucuu uggu uauu u	ug aacca cguaaggg cgcac gccu u	AC UUGGU GUAUUCUC GUGUg cgga g	CG U---- UU-- u--- g	uugaaaaccauucuucguaaggguggucgcacuauugccuuuggaggcugUGUGUUCUCUUAUGUUGGUUGCCA	u aa uucuu uggu uauu u	ug aacca cguaaggg cgcac gccu u	AC UUGGU GUAUUCUC GUGUg cgga g	- CG U---- UU-- u--- g	24	73	74	1	0	30	9	4	19	24	24	-22.1959	-22.5	0.4167	0.4658	0.4595	0.0833	0.1667	0.25	0.5	0.1644	0.1918	0.274	0.3699	0.1622	0.1892	0.2703	0.3784	5	5	5	-1	4
MN908947:1442-1515:52_21	MN908947:1442-1515	GUGUUCUCUUAUGUUGGUUGC	aa uucuu uggu	aacca cguaaggg cgc	UUGGU GUAUUCUC GUG	CG U---- UU--	aaaaccauucuucguaaggguggucgcacuauugccuuuggaggcuguGUGUUCUCUUAUGUUGGUUGC	aa uucuu uggu uauu u	aacca cguaaggg cgcac gccu u	UUGGU GUAUUCUC GUGug cgga g	CG U---- UU-- u--- g	uugaaaaccauucuucguaaggguggucgcacuauugccuuuggaggcuguGUGUUCUCUUAUGUUGGUUGCca	u aa uucuu uggu uauu u	ug aacca cguaaggg cgcac gccu u	ac UUGGU GUAUUCUC GUGug cgga g	- CG U---- UU-- u--- g	21	69	74	1	2	27	10	4	16	22	24	-20.9797	-22.5	0.4286	0.4638	0.4595	0.0476	0.1429	0.2857	0.5238	0.1594	0.1884	0.2754	0.3768	0.1622	0.1892	0.2703	0.3784	5	5	5	-1	4
MN908947:1442-1515:3_24	MN908947:1442-1515	GAAAACCAUUCUUCGUAAGGGUGG	AA UUCUU UGG	G AACCA CGUAAGGG	c uuggu guauucuc	cg u---- uu-	GAAAACCAUUCUUCGUAAGGGUGGucgcacuauugccuuuggaggcuguguguucucuuauguugguugcc	AA UUCUU UGGu uauu u	G AACCA CGUAAGGG cgcac gccu u	c uuggu guauucuc gugug cgga g	cg u---- uu-- u--- g	uuGAAAACCAUUCUUCGUAAGGGUGGucgcacuauugccuuuggaggcuguguguucucuuauguugguugcca	u AA UUCUU UGGu uauu u	uG AACCA CGUAAGGG cgcac gccu u	ac uuggu guauucuc gugug cgga g	- cg u---- uu-- u--- g	24	71	74	1	1	24	14	4	14	23	24	-21.5878	-22.5	0.4583	0.4789	0.4595	0.2917	0.1667	0.2917	0.25	0.1549	0.1972	0.2817	0.3662	0.1622	0.1892	0.2703	0.3784	5	5	5	-1	4
MN908947:1442-1515:9_20	MN908947:1442-1515	CAUUCUUCGUAAGGGUGGUC	UUCUU UGGU	CA CGUAAGGG C	gu guauucuc g	u---- uu--	CAUUCUUCGUAAGGGUGGUCgcacuauugccuuuggaggcuguguguucucuuauguug	UUCUU UGGU uauu u	CA CGUAAGGG Cgcac gccu u	gu guauucuc gugug cgga g	u---- uu-- u--- g	uugaaaacCAUUCUUCGUAAGGGUGGUCgcacuauugccuuuggaggcuguguguucucuuauguugguugcca	u aa UUCUU UGGU uauu u	ug aacCA CGUAAGGG Cgcac gccu u	ac uuggu guauucuc gugug cgga g	- cg u---- uu-- u--- g	20	59	74	1	7	20	12	4	11	19	24	-17.9392	-22.5	0.5	0.4746	0.4595	0.15	0.2	0.3	0.35	0.1186	0.1864	0.2881	0.4068	0.1622	0.1892	0.2703	0.3784	5	5	5	2	4
MN908947:1442-1515:14_22	MN908947:1442-1515	UUCGUAAGGGUGGUCGCACUAU	UU UGGU UAU	CGUAAGGG CGCAC	guauucuc gugug	-- uu-- u--	UUCGUAAGGGUGGUCGCACUAUugccuuuggaggcuguguguucucuuaug	UU UGGU UAUu u	CGUAAGGG CGCAC gccu u	guauucuc gugug cgga g	-- uu-- u--- g	uugaaaaccauucUUCGUAAGGGUGGUCGCACUAUugccuuuggaggcuguguguucucuuauguugguugcca	u aa uucUU UGGU UAUu u	ug aacca CGUAAGGG CGCAC gccu u	ac uuggu guauucuc gugug cgga g	- cg u---- uu-- u--- g	22	51	74	1	12	22	5	4	13	17	24	-15.5068	-22.5	0.5	0.4902	0.4595	0.1818	0.1818	0.3182	0.3182	0.1176	0.1765	0.3137	0.3922	0.1622	0.1892	0.2703	0.3784	4	4	5	3	1
MN908947:1442-1515:14_24	MN908947:1442-1515	UUCGUAAGGGUGGUCGCACUAUUG	UU UGGU UAUU	CGUAAGGG CGCAC G	guauucuc gugug c	-- uu-- u---	UUCGUAAGGGUGGUCGCACUAUUGccuuuggaggcuguguguucucuuaug	UU UGGU UAUU u	CGUAAGGG CGCAC Gccu u	guauucuc gugug cgga g	-- uu-- u--- g	uugaaaaccauucUUCGUAAGGGUGGUCGCACUAUUGccuuuggaggcuguguguucucuuauguugguugcca	u aa uucUU UGGU UAUU u	ug aacca CGUAAGGG CGCAC Gccu u	ac uuggu guauucuc gugug cgga g	- cg u---- uu-- u--- g	24	51	74	1	12	24	3	4	14	17	24	-15.5068	-22.5	0.5	0.4902	0.4595	0.1667	0.1667	0.3333	0.3333	0.1176	0.1765	0.3137	0.3922	0.1622	0.1892	0.2703	0.3784	4	4	5	3	-1
MN908947:1442-1515:8_22	MN908947:1442-1515	CCAUUCUUCGUAAGGGUGGUCG	UUCUU UGGU	CCA CGUAAGGG CG	ggu guauucuc gu	u---- uu--	CCAUUCUUCGUAAGGGUGGUCGcacuauugccuuuggaggcuguguguucucuuauguugg	UUCUU UGGU uauu u	CCA CGUAAGGG CGcac gccu u	ggu guauucuc gugug cgga g	u---- uu-- u--- g	uugaaaaCCAUUCUUCGUAAGGGUGGUCGcacuauugccuuuggaggcuguguguucucuuauguugguugcca	u aa UUCUU UGGU uauu u	ug aaCCA CGUAAGGG CGcac gccu u	ac uuggu guauucuc gugug cgga g	- cg u---- uu-- u--- g	22	61	74	1	6	22	11	4	13	20	24	-18.5473	-22.5	0.5455	0.4918	0.4595	0.1364	0.2273	0.3182	0.3182	0.1148	0.1967	0.2951	0.3934	0.1622	0.1892	0.2703	0.3784	5	5	5	2	4
MN908947:1442-1515:52_22	MN908947:1442-1515	GUGUUCUCUUAUGUUGGUUGCC	aa uucuu uggu	g aacca cguaaggg cgc	C UUGGU GUAUUCUC GUG	CG U---- UU--	gaaaaccauucuucguaaggguggucgcacuauugccuuuggaggcuguGUGUUCUCUUAUGUUGGUUGCC	aa uucuu uggu uauu u	g aacca cguaaggg cgcac gccu u	C UUGGU GUAUUCUC GUGug cgga g	CG U---- UU-- u--- g	uugaaaaccauucuucguaaggguggucgcacuauugccuuuggaggcuguGUGUUCUCUUAUGUUGGUUGCCa	u aa uucuu uggu uauu u	ug aacca cguaaggg cgcac gccu u	aC UUGGU GUAUUCUC GUGug cgga g	- CG U---- UU-- u--- g	22	71	74	1	1	28	10	4	17	23	24	-21.5878	-22.5	0.4545	0.4789	0.4595	0.0455	0.1818	0.2727	0.5	0.1549	0.1972	0.2817	0.3662	0.1622	0.1892	0.2703	0.3784	5	5	5	-1	4
MN908947:1442-1515:52_23	MN908947:1442-1515	GUGUUCUCUUAUGUUGGUUGCCA	aa uucuu uggu	ug aacca cguaaggg cgc	AC UUGGU GUAUUCUC GUG	CG U---- UU--	ugaaaaccauucuucguaaggguggucgcacuauugccuuuggaggcuguGUGUUCUCUUAUGUUGGUUGCCA	aa uucuu uggu uauu u	ug aacca cguaaggg cgcac gccu u	AC UUGGU GUAUUCUC GUGug cgga g	CG U---- UU-- u--- g	uugaaaaccauucuucguaaggguggucgcacuauugccuuuggaggcuguGUGUUCUCUUAUGUUGGUUGCCA	u aa uucuu uggu uauu u	ug aacca cguaaggg cgcac gccu u	AC UUGGU GUAUUCUC GUGug cgga g	- CG U---- UU-- u--- g	23	73	74	1	0	29	10	4	18	24	24	-22.1959	-22.5	0.4348	0.4658	0.4595	0.087	0.1739	0.2609	0.4783	0.1644	0.1918	0.274	0.3699	0.1622	0.1892	0.2703	0.3784	5	5	5	-1	4
MN908947:1442-1515:45_21	MN908947:1442-1515	AGGCUGUGUGUUCUCUUAUGU	uucuu uggu uauu	cguaaggg cgcac gccu	GUAUUCUC GUGUG CGGA	U---- UU-- U---	uucuucguaaggguggucgcacuauugccuuuggAGGCUGUGUGUUCUCUUAUGU	uucuu uggu uauu u	cguaaggg cgcac gccu u	GUAUUCUC GUGUG CGGA g	U---- UU-- U--- g	uugaaaaccauucuucguaaggguggucgcacuauugccuuuggAGGCUGUGUGUUCUCUUAUGUugguugcca	u aa uucuu uggu uauu u	ug aacca cguaaggg cgcac gccu u	ac uuggu GUAUUCUC GUGUG CGGA g	- cg U---- UU-- U--- g	21	55	74	1	9	30	0	4	17	17	24	-16.723	-22.5	0.4286	0.4727	0.4595	0.0952	0.1429	0.2857	0.4762	0.1091	0.1818	0.2909	0.4182	0.1622	0.1892	0.2703	0.3784	5	5	5	2	-1
MN908947:1442-1515:45_22	MN908947:1442-1515	AGGCUGUGUGUUCUCUUAUGUU	uucuu uggu uauu	a cguaaggg cgcac gccu	U GUAUUCUC GUGUG CGGA	U---- UU-- U---	auucuucguaaggguggucgcacuauugccuuuggAGGCUGUGUGUUCUCUUAUGUU	uucuu uggu uauu u	a cguaaggg cgcac gccu u	U GUAUUCUC GUGUG CGGA g	U---- UU-- U--- g	uugaaaaccauucuucguaaggguggucgcacuauugccuuuggAGGCUGUGUGUUCUCUUAUGUUgguugcca	u aa uucuu uggu uauu u	ug aacca cguaaggg cgcac gccu u	ac uuggU GUAUUCUC GUGUG CGGA g	- cg U---- UU-- U--- g	22	57	74	1	8	31	0	4	18	18	24	-17.3311	-22.5	0.4091	0.4561	0.4595	0.0909	0.1364	0.2727	0.5	0.1228	0.1754	0.2807	0.4211	0.1622	0.1892	0.2703	0.3784	5	5	5	2	-1
MN908947:1442-1515:16_23	MN908947:1442-1515	CGUAAGGGUGGUCGCACUAUUGC	UGGU UAUU	CGUAAGGG CGCAC GC	guauucuc gugug cg	uu-- u---	CGUAAGGGUGGUCGCACUAUUGCcuuuggaggcuguguguucucuuaug	UGGU UAUU u	CGUAAGGG CGCAC GCcu u	guauucuc gugug cgga g	uu-- u--- g	uugaaaaccauucuuCGUAAGGGUGGUCGCACUAUUGCcuuuggaggcuguguguucucuuauguugguugcca	u aa uucuu UGGU UAUU u	ug aacca CGUAAGGG CGCAC GCcu u	ac uuggu guauucuc gugug cgga g	- cg u---- uu-- u--- g	23	49	74	1	14	23	2	4	15	17	24	-14.8986	-22.5	0.5652	0.5102	0.4595	0.1739	0.2174	0.3478	0.2609	0.1224	0.1837	0.3265	0.3673	0.1622	0.1892	0.2703	0.3784	4	4	5	5	-1
MN908947:1442-1515:18_21	MN908947:1442-1515	UAAGGGUGGUCGCACUAUUGC	UGGU UAUU	UAAGGG CGCAC GC	auucuc gugug cg	uu-- u---	UAAGGGUGGUCGCACUAUUGCcuuuggaggcuguguguucucuua	UGGU UAUU u	UAAGGG CGCAC GCcu u	auucuc gugug cgga g	uu-- u--- g	uugaaaaccauucuucgUAAGGGUGGUCGCACUAUUGCcuuuggaggcuguguguucucuuauguugguugcca	u aa uucuu UGGU UAUU u	ug aacca cgUAAGGG CGCAC GCcu u	ac uuggu guauucuc gugug cgga g	- cg u---- uu-- u--- g	21	45	74	1	16	21	2	4	13	15	24	-13.6824	-22.5	0.5238	0.4889	0.4595	0.1905	0.1905	0.3333	0.2857	0.1333	0.1778	0.3111	0.3778	0.1622	0.1892	0.2703	0.3784	4	4	5	5	-1
MN908947:1442-1515:19_20	MN908947:1442-1515	AAGGGUGGUCGCACUAUUGC	UGGU UAUU	AAGGG CGCAC GC	uucuc gugug cg	uu-- u---	AAGGGUGGUCGCACUAUUGCcuuuggaggcuguguguucucuu	UGGU UAUU u	AAGGG CGCAC GCcu u	uucuc gugug cgga g	uu-- u--- g	uugaaaaccauucuucguAAGGGUGGUCGCACUAUUGCcuuuggaggcuguguguucucuuauguugguugcca	u aa uucuu UGGU UAUU u	ug aacca cguAAGGG CGCAC GCcu u	ac uuggu guauucuc gugug cgga g	- cg u---- uu-- u--- g	20	43	74	1	17	20	2	4	12	14	24	-13.0743	-22.5	0.55	0.5116	0.4595	0.2	0.2	0.35	0.25	0.1163	0.186	0.3256	0.3721	0.1622	0.1892	0.2703	0.3784	4	4	5	5	-1
MN908947:1442-1515:50_22	MN908947:1442-1515	GUGUGUUCUCUUAUGUUGGUUG	a uucuu uggu	aacca cguaaggg cgcac	UUGGU GUAUUCUC GUGUG	G U---- UU--	aaaccauucuucguaaggguggucgcacuauugccuuuggaggcuGUGUGUUCUCUUAUGUUGGUUG	a uucuu uggu uauu u	aacca cguaaggg cgcac gccu u	UUGGU GUAUUCUC GUGUG cgga g	G U---- UU-- u--- g	uugaaaaccauucuucguaaggguggucgcacuauugccuuuggaggcuGUGUGUUCUCUUAUGUUGGUUGcca	u aa uucuu uggu uauu u	ug aacca cguaaggg cgcac gccu u	ac UUGGU GUAUUCUC GUGUG cgga g	- cG U---- UU-- u--- g	22	67	74	1	3	28	8	4	18	22	24	-20.3716	-22.5	0.4091	0.4627	0.4595	0.0455	0.0909	0.3182	0.5455	0.1493	0.1791	0.2836	0.3881	0.1622	0.1892	0.2703	0.3784	5	5	5	1	4
MN908947:1442-1515:51_21	MN908947:1442-1515	UGUGUUCUCUUAUGUUGGUUG	a uucuu uggu	aacca cguaaggg cgca	UUGGU GUAUUCUC GUGU	G U---- UU--	aaaccauucuucguaaggguggucgcacuauugccuuuggaggcugUGUGUUCUCUUAUGUUGGUUG	a uucuu uggu uauu u	aacca cguaaggg cgcac gccu u	UUGGU GUAUUCUC GUGUg cgga g	G U---- UU-- u--- g	uugaaaaccauucuucguaaggguggucgcacuauugccuuuggaggcugUGUGUUCUCUUAUGUUGGUUGcca	u aa uucuu uggu uauu u	ug aacca cguaaggg cgcac gccu u	ac UUGGU GUAUUCUC GUGUg cgga g	- cG U---- UU-- u--- g	21	67	74	1	3	27	9	4	17	22	24	-20.3716	-22.5	0.381	0.4627	0.4595	0.0476	0.0952	0.2857	0.5714	0.1493	0.1791	0.2836	0.3881	0.1622	0.1892	0.2703	0.3784	5	5	5	1	4
MN908947:1442-1515:5_21	MN908947:1442-1515	AAACCAUUCUUCGUAAGGGUG	A UUCUU UG	AACCA CGUAAGGG	uuggu guauucuc	g u---- uu	AAACCAUUCUUCGUAAGGGUGgucgcacuauugccuuuggaggcuguguguucucuuauguugguug	A UUCUU UGgu uauu u	AACCA CGUAAGGG cgcac gccu u	uuggu guauucuc gugug cgga g	g u---- uu-- u--- g	uugaAAACCAUUCUUCGUAAGGGUGgucgcacuauugccuuuggaggcuguguguucucuuauguugguugcca	u aA UUCUU UGgu uauu u	ug AACCA CGUAAGGG cgcac gccu u	ac uuggu guauucuc gugug cgga g	- cg u---- uu-- u--- g	21	67	74	1	3	21	15	4	13	22	24	-20.3716	-22.5	0.4286	0.4627	0.4595	0.2857	0.1905	0.2381	0.2857	0.1493	0.1791	0.2836	0.3881	0.1622	0.1892	0.2703	0.3784	5	5	5	1	4
MN908947:1442-1515:15_20	MN908947:1442-1515	UCGUAAGGGUGGUCGCACUA	U UGGU UA	CGUAAGGG CGCAC	guauucuc gugug	- uu-- u-	UCGUAAGGGUGGUCGCACUAuugccuuuggaggcuguguguucucuuaug	U UGGU UAuu u	CGUAAGGG CGCAC gccu u	guauucuc gugug cgga g	- uu-- u--- g	uugaaaaccauucuUCGUAAGGGUGGUCGCACUAuugccuuuggaggcuguguguucucuuauguugguugcca	u aa uucuU UGGU UAuu u	ug aacca CGUAAGGG CGCAC gccu u	ac uuggu guauucuc gugug cgga g	- cg u---- uu-- u--- g	20	50	74	1	13	20	6	4	13	17	24	-15.2027	-22.5	0.55	0.5	0.4595	0.2	0.2	0.35	0.25	0.12	0.18	0.32	0.38	0.1622	0.1892	0.2703	0.3784	4	4	5	4	2
MN908947:1442-1515:45_23	MN908947:1442-1515	AGGCUGUGUGUUCUCUUAUGUUG	uucuu uggu uauu	ca cguaaggg cgcac gccu	GU GUAUUCUC GUGUG CGGA	U---- UU-- U---	cauucuucguaaggguggucgcacuauugccuuuggAGGCUGUGUGUUCUCUUAUGUUG	uucuu uggu uauu u	ca cguaaggg cgcac gccu u	GU GUAUUCUC GUGUG CGGA g	U---- UU-- U--- g	uugaaaaccauucuucguaaggguggucgcacuauugccuuuggAGGCUGUGUGUUCUCUUAUGUUGguugcca	u aa uucuu uggu uauu u	ug aacca cguaaggg cgcac gccu u	ac uugGU GUAUUCUC GUGUG CGGA g	- cg U---- UU-- U--- g	23	59	74	1	7	32	0	4	19	19	24	-17.9392	-22.5	0.4348	0.4746	0.4595	0.087	0.1304	0.3043	0.4783	0.1186	0.1864	0.2881	0.4068	0.1622	0.1892	0.2703	0.3784	5	5	5	2	-1
MN908947:1442-1515:45_24	MN908947:1442-1515	AGGCUGUGUGUUCUCUUAUGUUGG	uucuu uggu uauu	cca cguaaggg cgcac gccu	GGU GUAUUCUC GUGUG CGGA	U---- UU-- U---	ccauucuucguaaggguggucgcacuauugccuuuggAGGCUGUGUGUUCUCUUAUGUUGG	uucuu uggu uauu u	cca cguaaggg cgcac gccu u	GGU GUAUUCUC GUGUG CGGA g	U---- UU-- U--- g	uugaaaaccauucuucguaaggguggucgcacuauugccuuuggAGGCUGUGUGUUCUCUUAUGUUGGuugcca	u aa uucuu uggu uauu u	ug aacca cguaaggg cgcac gccu u	ac uuGGU GUAUUCUC GUGUG CGGA g	- cg U---- UU-- U--- g	24	61	74	1	6	33	0	4	20	20	24	-18.5473	-22.5	0.4583	0.4918	0.4595	0.0833	0.125	0.3333	0.4583	0.1148	0.1967	0.2951	0.3934	0.1622	0.1892	0.2703	0.3784	5	5	5	2	-1
MN908947:1442-1515:4_23	MN908947:1442-1515	AAAACCAUUCUUCGUAAGGGUGG	AA UUCUU UGG	AACCA CGUAAGGG	uuggu guauucuc	cg u---- uu-	AAAACCAUUCUUCGUAAGGGUGGucgcacuauugccuuuggaggcuguguguucucuuauguugguugc	AA UUCUU UGGu uauu u	AACCA CGUAAGGG cgcac gccu u	uuggu guauucuc gugug cgga g	cg u---- uu-- u--- g	uugAAAACCAUUCUUCGUAAGGGUGGucgcacuauugccuuuggaggcuguguguucucuuauguugguugcca	u AA UUCUU UGGu uauu u	ug AACCA CGUAAGGG cgcac gccu u	ac uuggu guauucuc gugug cgga g	- cg u---- uu-- u--- g	23	69	74	1	2	23	14	4	13	22	24	-20.9797	-22.5	0.4348	0.4638	0.4595	0.3043	0.1739	0.2609	0.2609	0.1594	0.1884	0.2754	0.3768	0.1622	0.1892	0.2703	0.3784	5	5	5	-1	4
MN908947:1442-1515:17_22	MN908947:1442-1515	GUAAGGGUGGUCGCACUAUUGC	UGGU UAUU	GUAAGGG CGCAC GC	uauucuc gugug cg	uu-- u---	GUAAGGGUGGUCGCACUAUUGCcuuuggaggcuguguguucucuuau	UGGU UAUU u	GUAAGGG CGCAC GCcu u	uauucuc gugug cgga g	uu-- u--- g	uugaaaaccauucuucGUAAGGGUGGUCGCACUAUUGCcuuuggaggcuguguguucucuuauguugguugcca	u aa uucuu UGGU UAUU u	ug aacca cGUAAGGG CGCAC GCcu u	ac uuggu guauucuc gugug cgga g	- cg u---- uu-- u--- g	22	47	74	1	15	22	2	4	14	16	24	-14.2905	-22.5	0.5455	0.4894	0.4595	0.1818	0.1818	0.3636	0.2727	0.1277	0.1702	0.3191	0.383	0.1622	0.1892	0.2703	0.3784	4	4	5	5	-1
MN908947:1442-1515:46_20	MN908947:1442-1515	GGCUGUGUGUUCUCUUAUGU	uucuu uggu uauu	cguaaggg cgcac gcc	GUAUUCUC GUGUG CGG	U---- UU-- U---	uucuucguaaggguggucgcacuauugccuuuggaGGCUGUGUGUUCUCUUAUGU	uucuu uggu uauu u	cguaaggg cgcac gccu u	GUAUUCUC GUGUG CGGa g	U---- UU-- U--- g	uugaaaaccauucuucguaaggguggucgcacuauugccuuuggaGGCUGUGUGUUCUCUUAUGUugguugcca	u aa uucuu uggu uauu u	ug aacca cguaaggg cgcac gccu u	ac uuggu GUAUUCUC GUGUG CGGa g	- cg U---- UU-- U--- g	20	55	74	1	9	29	1	4	16	17	24	-16.723	-22.5	0.45	0.4727	0.4595	0.05	0.15	0.3	0.5	0.1091	0.1818	0.2909	0.4182	0.1622	0.1892	0.2703	0.3784	5	5	5	2	-1
MN908947:1442-1515:46_21	MN908947:1442-1515	GGCUGUGUGUUCUCUUAUGUU	uucuu uggu uauu	a cguaaggg cgcac gcc	U GUAUUCUC GUGUG CGG	U---- UU-- U---	auucuucguaaggguggucgcacuauugccuuuggaGGCUGUGUGUUCUCUUAUGUU	uucuu uggu uauu u	a cguaaggg cgcac gccu u	U GUAUUCUC GUGUG CGGa g	U---- UU-- U--- g	uugaaaaccauucuucguaaggguggucgcacuauugccuuuggaGGCUGUGUGUUCUCUUAUGUUgguugcca	u aa uucuu uggu uauu u	ug aacca cguaaggg cgcac gccu u	ac uuggU GUAUUCUC GUGUG CGGa g	- cg U---- UU-- U--- g	21	57	74	1	8	30	1	4	17	18	24	-17.3311	-22.5	0.4286	0.4561	0.4595	0.0476	0.1429	0.2857	0.5238	0.1228	0.1754	0.2807	0.4211	0.1622	0.1892	0.2703	0.3784	5	5	5	2	-1
MN908947:1442-1515:47_20	MN908947:1442-1515	GCUGUGUGUUCUCUUAUGUU	uucuu uggu uauu	a cguaaggg cgcac gc	U GUAUUCUC GUGUG CG	U---- UU-- U---	auucuucguaaggguggucgcacuauugccuuuggagGCUGUGUGUUCUCUUAUGUU	uucuu uggu uauu u	a cguaaggg cgcac gccu u	U GUAUUCUC GUGUG CGga g	U---- UU-- U--- g	uugaaaaccauucuucguaaggguggucgcacuauugccuuuggagGCUGUGUGUUCUCUUAUGUUgguugcca	u aa uucuu uggu uauu u	ug aacca cguaaggg cgcac gccu u	ac uuggU GUAUUCUC GUGUG CGga g	- cg U---- UU-- U--- g	20	57	74	1	8	29	2	4	16	18	24	-17.3311	-22.5	0.4	0.4561	0.4595	0.05	0.15	0.25	0.55	0.1228	0.1754	0.2807	0.4211	0.1622	0.1892	0.2703	0.3784	5	5	5	2	-1
MN908947:1442-1515:7_24	MN908947:1442-1515	ACCAUUCUUCGUAAGGGUGGUCGC	UUCUU UGGU	ACCA CGUAAGGG CGC	uggu guauucuc gug	u---- uu--	ACCAUUCUUCGUAAGGGUGGUCGCacuauugccuuuggaggcuguguguucucuuauguuggu	UUCUU UGGU uauu u	ACCA CGUAAGGG CGCac gccu u	uggu guauucuc gugug cgga g	u---- uu-- u--- g	uugaaaACCAUUCUUCGUAAGGGUGGUCGCacuauugccuuuggaggcuguguguucucuuauguugguugcca	u aa UUCUU UGGU uauu u	ug aACCA CGUAAGGG CGCac gccu u	ac uuggu guauucuc gugug cgga g	- cg u---- uu-- u--- g	24	63	74	1	5	24	10	4	15	21	24	-19.1554	-22.5	0.5417	0.4762	0.4595	0.1667	0.25	0.2917	0.2917	0.127	0.1905	0.2857	0.3968	0.1622	0.1892	0.2703	0.3784	5	5	5	2	4
MN908947:1442-1515:20_22	MN908947:1442-1515	AGGGUGGUCGCACUAUUGCCUU	UGGU UAUU U	AGGG CGCAC GCCU	ucuc gugug cgga	uu-- u--- g	AGGGUGGUCGCACUAUUGCCUUuggaggcuguguguucucu	UGGU UAUU U	AGGG CGCAC GCCU u	ucuc gugug cgga g	uu-- u--- g	uugaaaaccauucuucguaAGGGUGGUCGCACUAUUGCCUUuggaggcuguguguucucuuauguugguugcca	u aa uucuu UGGU UAUU U	ug aacca cguaAGGG CGCAC GCCU u	ac uuggu guauucuc gugug cgga g	- cg u---- uu-- u--- g	22	41	74	1	18	22	0	4	13	13	24	-12.4662	-22.5	0.5455	0.5366	0.4595	0.1364	0.2273	0.3182	0.3182	0.0976	0.1951	0.3415	0.3659	0.1622	0.1892	0.2703	0.3784	4	4	5	5	-1
MN908947:1442-1515:20_23	MN908947:1442-1515	AGGGUGGUCGCACUAUUGCCUUU	UGGU UAUU U	AGGG CGCAC GCCU	ucuc gugug cgga	uu-- u--- g	AGGGUGGUCGCACUAUUGCCUUuggaggcuguguguucucu	UGGU UAUU U	AGGG CGCAC GCCU u	ucuc gugug cgga g	uu-- u--- g	uugaaaaccauucuucguaAGGGUGGUCGCACUAUUGCCUUUggaggcuguguguucucuuauguugguugcca	u aa uucuu UGGU UAUU U	ug aacca cguaAGGG CGCAC GCCU u	ac uuggu guauucuc gugug cgga g	- cg u---- uu-- u--- g	23	41	74	1	18	22	0	4	13	13	24	-12.4662	-22.5	0.5217	0.5366	0.4595	0.1304	0.2174	0.3043	0.3478	0.0976	0.1951	0.3415	0.3659	0.1622	0.1892	0.2703	0.3784	4	4	5	5	-1
MN908947:1442-1515:53_20	MN908947:1442-1515	UGUUCUCUUAUGUUGGUUGC	aa uucuu uggu	aacca cguaaggg cg	UUGGU GUAUUCUC GU	CG U---- UU--	aaaaccauucuucguaaggguggucgcacuauugccuuuggaggcugugUGUUCUCUUAUGUUGGUUGC	aa uucuu uggu uauu u	aacca cguaaggg cgcac gccu u	UUGGU GUAUUCUC GUgug cgga g	CG U---- UU-- u--- g	uugaaaaccauucuucguaaggguggucgcacuauugccuuuggaggcugugUGUUCUCUUAUGUUGGUUGCca	u aa uucuu uggu uauu u	ug aacca cguaaggg cgcac gccu u	ac UUGGU GUAUUCUC GUgug cgga g	- CG U---- UU-- u--- g	20	69	74	1	2	26	11	4	15	22	24	-20.9797	-22.5	0.4	0.4638	0.4595	0.05	0.15	0.25	0.55	0.1594	0.1884	0.2754	0.3768	0.1622	0.1892	0.2703	0.3784	5	5	5	-1	4
MN908947:1442-1515:45_20	MN908947:1442-1515	AGGCUGUGUGUUCUCUUAUG	uggu uauu	cguaaggg cgcac gccu	GUAUUCUC GUGUG CGGA	UU-- U---	cguaaggguggucgcacuauugccuuuggAGGCUGUGUGUUCUCUUAUG	uggu uauu u	cguaaggg cgcac gccu u	GUAUUCUC GUGUG CGGA g	UU-- U--- g	uugaaaaccauucuucguaaggguggucgcacuauugccuuuggAGGCUGUGUGUUCUCUUAUGuugguugcca	u aa uucuu uggu uauu u	ug aacca cguaaggg cgcac gccu u	ac uuggu GUAUUCUC GUGUG CGGA g	- cg u---- UU-- U--- g	20	49	74	1	14	25	0	4	17	17	24	-14.8986	-22.5	0.45	0.5102	0.4595	0.1	0.15	0.3	0.45	0.1224	0.1837	0.3265	0.3673	0.1622	0.1892	0.2703	0.3784	4	4	5	5	-1
MN908947:1442-1515:54_20	MN908947:1442-1515	GUUCUCUUAUGUUGGUUGCC	aa uucuu uggu	g aacca cguaaggg c	C UUGGU GUAUUCUC G	CG U---- UU--	gaaaaccauucuucguaaggguggucgcacuauugccuuuggaggcuguguGUUCUCUUAUGUUGGUUGCC	aa uucuu uggu uauu u	g aacca cguaaggg cgcac gccu u	C UUGGU GUAUUCUC Gugug cgga g	CG U---- UU-- u--- g	uugaaaaccauucuucguaaggguggucgcacuauugccuuuggaggcuguguGUUCUCUUAUGUUGGUUGCCa	u aa uucuu uggu uauu u	ug aacca cguaaggg cgcac gccu u	aC UUGGU GUAUUCUC Gugug cgga g	- CG U---- UU-- u--- g	20	71	74	1	1	26	12	4	15	23	24	-21.5878	-22.5	0.45	0.4789	0.4595	0.05	0.2	0.25	0.5	0.1549	0.1972	0.2817	0.3662	0.1622	0.1892	0.2703	0.3784	5	5	5	-1	4
MN908947:1442-1515:54_21	MN908947:1442-1515	GUUCUCUUAUGUUGGUUGCCA	aa uucuu uggu	ug aacca cguaaggg c	AC UUGGU GUAUUCUC G	CG U---- UU--	ugaaaaccauucuucguaaggguggucgcacuauugccuuuggaggcuguguGUUCUCUUAUGUUGGUUGCCA	aa uucuu uggu uauu u	ug aacca cguaaggg cgcac gccu u	AC UUGGU GUAUUCUC Gugug cgga g	CG U---- UU-- u--- g	uugaaaaccauucuucguaaggguggucgcacuauugccuuuggaggcuguguGUUCUCUUAUGUUGGUUGCCA	u aa uucuu uggu uauu u	ug aacca cguaaggg cgcac gccu u	AC UUGGU GUAUUCUC Gugug cgga g	- CG U---- UU-- u--- g	21	73	74	1	0	27	12	4	16	24	24	-22.1959	-22.5	0.4286	0.4658	0.4595	0.0952	0.1905	0.2381	0.4762	0.1644	0.1918	0.274	0.3699	0.1622	0.1892	0.2703	0.3784	5	5	5	-1	4
MN908947:1442-1515:15_24	MN908947:1442-1515	UCGUAAGGGUGGUCGCACUAUUGC	U UGGU UAUU	CGUAAGGG CGCAC GC	guauucuc gugug cg	- uu-- u---	UCGUAAGGGUGGUCGCACUAUUGCcuuuggaggcuguguguucucuuaug	U UGGU UAUU u	CGUAAGGG CGCAC GCcu u	guauucuc gugug cgga g	- uu-- u--- g	uugaaaaccauucuUCGUAAGGGUGGUCGCACUAUUGCcuuuggaggcuguguguucucuuauguugguugcca	u aa uucuU UGGU UAUU u	ug aacca CGUAAGGG CGCAC GCcu u	ac uuggu guauucuc gugug cgga g	- cg u---- uu-- u--- g	24	50	74	1	13	24	2	4	15	17	24	-15.2027	-22.5	0.5417	0.5	0.4595	0.1667	0.2083	0.3333	0.2917	0.12	0.18	0.32	0.38	0.1622	0.1892	0.2703	0.3784	4	4	5	4	-1
MN908947:1442-1515:43_23	MN908947:1442-1515	GGAGGCUGUGUGUUCUCUUAUGU	uucuu uggu uauu u	cguaaggg cgcac gccu	GUAUUCUC GUGUG CGGA	U---- UU-- U--- G	uucuucguaaggguggucgcacuauugccuuuGGAGGCUGUGUGUUCUCUUAUGU	uucuu uggu uauu u	cguaaggg cgcac gccu u	GUAUUCUC GUGUG CGGA G	U---- UU-- U--- G	uugaaaaccauucuucguaaggguggucgcacuauugccuuuGGAGGCUGUGUGUUCUCUUAUGUugguugcca	u aa uucuu uggu uauu u	ug aacca cguaaggg cgcac gccu u	ac uuggu GUAUUCUC GUGUG CGGA G	- cg U---- UU-- U--- G	23	55	74	1	9	31	0	4	17	17	24	-16.723	-22.5	0.4783	0.4727	0.4595	0.087	0.1304	0.3478	0.4348	0.1091	0.1818	0.2909	0.4182	0.1622	0.1892	0.2703	0.3784	5	5	5	2	-1
MN908947:1442-1515:43_24	MN908947:1442-1515	GGAGGCUGUGUGUUCUCUUAUGUU	uucuu uggu uauu u	a cguaaggg cgcac gccu	U GUAUUCUC GUGUG CGGA	U---- UU-- U--- G	auucuucguaaggguggucgcacuauugccuuuGGAGGCUGUGUGUUCUCUUAUGUU	uucuu uggu uauu u	a cguaaggg cgcac gccu u	U GUAUUCUC GUGUG CGGA G	U---- UU-- U--- G	uugaaaaccauucuucguaaggguggucgcacuauugccuuuGGAGGCUGUGUGUUCUCUUAUGUUgguugcca	u aa uucuu uggu uauu u	ug aacca cguaaggg cgcac gccu u	ac uuggU GUAUUCUC GUGUG CGGA G	- cg U---- UU-- U--- G	24	57	74	1	8	32	0	4	18	18	24	-17.3311	-22.5	0.4583	0.4561	0.4595	0.0833	0.125	0.3333	0.4583	0.1228	0.1754	0.2807	0.4211	0.1622	0.1892	0.2703	0.3784	5	5	5	2	-1
MN908947:1442-1515:44_22	MN908947:1442-1515	GAGGCUGUGUGUUCUCUUAUGU	uucuu uggu uauu u	cguaaggg cgcac gccu	GUAUUCUC GUGUG CGGA	U---- UU-- U--- G	uucuucguaaggguggucgcacuauugccuuugGAGGCUGUGUGUUCUCUUAUGU	uucuu uggu uauu u	cguaaggg cgcac gccu u	GUAUUCUC GUGUG CGGA g	U---- UU-- U--- G	uugaaaaccauucuucguaaggguggucgcacuauugccuuugGAGGCUGUGUGUUCUCUUAUGUugguugcca	u aa uucuu uggu uauu u	ug aacca cguaaggg cgcac gccu u	ac uuggu GUAUUCUC GUGUG CGGA g	- cg U---- UU-- U--- G	22	55	74	1	9	31	0	4	17	17	24	-16.723	-22.5	0.4545	0.4727	0.4595	0.0909	0.1364	0.3182	0.4545	0.1091	0.1818	0.2909	0.4182	0.1622	0.1892	0.2703	0.3784	5	5	5	2	-1
MN908947:1442-1515:44_23	MN908947:1442-1515	GAGGCUGUGUGUUCUCUUAUGUU	uucuu uggu uauu u	a cguaaggg cgcac gccu	U GUAUUCUC GUGUG CGGA	U---- UU-- U--- G	auucuucguaaggguggucgcacuauugccuuugGAGGCUGUGUGUUCUCUUAUGUU	uucuu uggu uauu u	a cguaaggg cgcac gccu u	U GUAUUCUC GUGUG CGGA g	U---- UU-- U--- G	uugaaaaccauucuucguaaggguggucgcacuauugccuuugGAGGCUGUGUGUUCUCUUAUGUUgguugcca	u aa uucuu uggu uauu u	ug aacca cguaaggg cgcac gccu u	ac uuggU GUAUUCUC GUGUG CGGA g	- cg U---- UU-- U--- G	23	57	74	1	8	32	0	4	18	18	24	-17.3311	-22.5	0.4348	0.4561	0.4595	0.087	0.1304	0.3043	0.4783	0.1228	0.1754	0.2807	0.4211	0.1622	0.1892	0.2703	0.3784	5	5	5	2	-1
MN908947:1442-1515:48_24	MN908947:1442-1515	CUGUGUGUUCUCUUAUGUUGGUUG	a uucuu uggu uauu	aacca cguaaggg cgcac g	UUGGU GUAUUCUC GUGUG C	G U---- UU-- U---	aaaccauucuucguaaggguggucgcacuauugccuuuggaggCUGUGUGUUCUCUUAUGUUGGUUG	a uucuu uggu uauu u	aacca cguaaggg cgcac gccu u	UUGGU GUAUUCUC GUGUG Cgga g	G U---- UU-- U--- g	uugaaaaccauucuucguaaggguggucgcacuauugccuuuggaggCUGUGUGUUCUCUUAUGUUGGUUGcca	u aa uucuu uggu uauu u	ug aacca cguaaggg cgcac gccu u	ac UUGGU GUAUUCUC GUGUG Cgga g	- cG U---- UU-- U--- g	24	67	74	1	3	33	3	4	19	22	24	-20.3716	-22.5	0.4167	0.4627	0.4595	0.0417	0.125	0.2917	0.5417	0.1493	0.1791	0.2836	0.3881	0.1622	0.1892	0.2703	0.3784	5	5	5	1	-1
MN908947:1442-1515:49_23	MN908947:1442-1515	UGUGUGUUCUCUUAUGUUGGUUG	a uucuu uggu uauu	aacca cguaaggg cgcac	UUGGU GUAUUCUC GUGUG	G U---- UU-- U---	aaaccauucuucguaaggguggucgcacuauugccuuuggaggcUGUGUGUUCUCUUAUGUUGGUUG	a uucuu uggu uauu u	aacca cguaaggg cgcac gccu u	UUGGU GUAUUCUC GUGUG cgga g	G U---- UU-- U--- g	uugaaaaccauucuucguaaggguggucgcacuauugccuuuggaggcUGUGUGUUCUCUUAUGUUGGUUGcca	u aa uucuu uggu uauu u	ug aacca cguaaggg cgcac gccu u	ac UUGGU GUAUUCUC GUGUG cgga g	- cG U---- UU-- U--- g	23	67	74	1	3	32	4	4	18	22	24	-20.3716	-22.5	0.3913	0.4627	0.4595	0.0435	0.087	0.3043	0.5652	0.1493	0.1791	0.2836	0.3881	0.1622	0.1892	0.2703	0.3784	5	5	5	1	-1
MN908947:1442-1515:52_20	MN908947:1442-1515	GUGUUCUCUUAUGUUGGUUG	a uucuu uggu	aacca cguaaggg cgc	UUGGU GUAUUCUC GUG	G U---- UU--	aaaccauucuucguaaggguggucgcacuauugccuuuggaggcuguGUGUUCUCUUAUGUUGGUUG	a uucuu uggu uauu u	aacca cguaaggg cgcac gccu u	UUGGU GUAUUCUC GUGug cgga g	G U---- UU-- u--- g	uugaaaaccauucuucguaaggguggucgcacuauugccuuuggaggcuguGUGUUCUCUUAUGUUGGUUGcca	u aa uucuu uggu uauu u	ug aacca cguaaggg cgcac gccu u	ac UUGGU GUAUUCUC GUGug cgga g	- cG U---- UU-- u--- g	20	67	74	1	3	26	10	4	16	22	24	-20.3716	-22.5	0.4	0.4627	0.4595	0.05	0.1	0.3	0.55	0.1493	0.1791	0.2836	0.3881	0.1622	0.1892	0.2703	0.3784	5	5	5	1	4
MN908947:1442-1515:18_24	MN908947:1442-1515	UAAGGGUGGUCGCACUAUUGCCUU	UGGU UAUU U	UAAGGG CGCAC GCCU	auucuc gugug cgga	uu-- u--- g	UAAGGGUGGUCGCACUAUUGCCUUuggaggcuguguguucucuua	UGGU UAUU U	UAAGGG CGCAC GCCU u	auucuc gugug cgga g	uu-- u--- g	uugaaaaccauucuucgUAAGGGUGGUCGCACUAUUGCCUUuggaggcuguguguucucuuauguugguugcca	u aa uucuu UGGU UAUU U	ug aacca cgUAAGGG CGCAC GCCU u	ac uuggu guauucuc gugug cgga g	- cg u---- uu-- u--- g	24	45	74	1	16	24	0	4	15	15	24	-13.6824	-22.5	0.5	0.4889	0.4595	0.1667	0.2083	0.2917	0.3333	0.1333	0.1778	0.3111	0.3778	0.1622	0.1892	0.2703	0.3784	4	4	5	5	-1
MN908947:1442-1515:19_23	MN908947:1442-1515	AAGGGUGGUCGCACUAUUGCCUU	UGGU UAUU U	AAGGG CGCAC GCCU	uucuc gugug cgga	uu-- u--- g	AAGGGUGGUCGCACUAUUGCCUUuggaggcuguguguucucuu	UGGU UAUU U	AAGGG CGCAC GCCU u	uucuc gugug cgga g	uu-- u--- g	uugaaaaccauucuucguAAGGGUGGUCGCACUAUUGCCUUuggaggcuguguguucucuuauguugguugcca	u aa uucuu UGGU UAUU U	ug aacca cguAAGGG CGCAC GCCU u	ac uuggu guauucuc gugug cgga g	- cg u---- uu-- u--- g	23	43	74	1	17	23	0	4	14	14	24	-13.0743	-22.5	0.5217	0.5116	0.4595	0.1739	0.2174	0.3043	0.3043	0.1163	0.186	0.3256	0.3721	0.1622	0.1892	0.2703	0.3784	4	4	5	5	-1
MN908947:1442-1515:19_24	MN908947:1442-1515	AAGGGUGGUCGCACUAUUGCCUUU	UGGU UAUU U	AAGGG CGCAC GCCU	uucuc gugug cgga	uu-- u--- g	AAGGGUGGUCGCACUAUUGCCUUuggaggcuguguguucucuu	UGGU UAUU U	AAGGG CGCAC GCCU u	uucuc gugug cgga g	uu-- u--- g	uugaaaaccauucuucguAAGGGUGGUCGCACUAUUGCCUUUggaggcuguguguucucuuauguugguugcca	u aa uucuu UGGU UAUU U	ug aacca cguAAGGG CGCAC GCCU u	ac uuggu guauucuc gugug cgga g	- cg u---- uu-- u--- g	24	43	74	1	17	23	0	4	14	14	24	-13.0743	-22.5	0.5	0.5116	0.4595	0.1667	0.2083	0.2917	0.3333	0.1163	0.186	0.3256	0.3721	0.1622	0.1892	0.2703	0.3784	4	4	5	5	-1
MN908947:1442-1515:46_22	MN908947:1442-1515	GGCUGUGUGUUCUCUUAUGUUG	uucuu uggu uauu	ca cguaaggg cgcac gcc	GU GUAUUCUC GUGUG CGG	U---- UU-- U---	cauucuucguaaggguggucgcacuauugccuuuggaGGCUGUGUGUUCUCUUAUGUUG	uucuu uggu uauu u	ca cguaaggg cgcac gccu u	GU GUAUUCUC GUGUG CGGa g	U---- UU-- U--- g	uugaaaaccauucuucguaaggguggucgcacuauugccuuuggaGGCUGUGUGUUCUCUUAUGUUGguugcca	u aa uucuu uggu uauu u	ug aacca cguaaggg cgcac gccu u	ac uugGU GUAUUCUC GUGUG CGGa g	- cg U---- UU-- U--- g	22	59	74	1	7	31	1	4	18	19	24	-17.9392	-22.5	0.4545	0.4746	0.4595	0.0455	0.1364	0.3182	0.5	0.1186	0.1864	0.2881	0.4068	0.1622	0.1892	0.2703	0.3784	5	5	5	2	-1
MN908947:1442-1515:46_23	MN908947:1442-1515	GGCUGUGUGUUCUCUUAUGUUGG	uucuu uggu uauu	cca cguaaggg cgcac gcc	GGU GUAUUCUC GUGUG CGG	U---- UU-- U---	ccauucuucguaaggguggucgcacuauugccuuuggaGGCUGUGUGUUCUCUUAUGUUGG	uucuu uggu uauu u	cca cguaaggg cgcac gccu u	GGU GUAUUCUC GUGUG CGGa g	U---- UU-- U--- g	uugaaaaccauucuucguaaggguggucgcacuauugccuuuggaGGCUGUGUGUUCUCUUAUGUUGGuugcca	u aa uucuu uggu uauu u	ug aacca cguaaggg cgcac gccu u	ac uuGGU GUAUUCUC GUGUG CGGa g	- cg U---- UU-- U--- g	23	61	74	1	6	32	1	4	19	20	24	-18.5473	-22.5	0.4783	0.4918	0.4595	0.0435	0.1304	0.3478	0.4783	0.1148	0.1967	0.2951	0.3934	0.1622	0.1892	0.2703	0.3784	5	5	5	2	-1
MN908947:1442-1515:47_21	MN908947:1442-1515	GCUGUGUGUUCUCUUAUGUUG	uucuu uggu uauu	ca cguaaggg cgcac gc	GU GUAUUCUC GUGUG CG	U---- UU-- U---	cauucuucguaaggguggucgcacuauugccuuuggagGCUGUGUGUUCUCUUAUGUUG	uucuu uggu uauu u	ca cguaaggg cgcac gccu u	GU GUAUUCUC GUGUG CGga g	U---- UU-- U--- g	uugaaaaccauucuucguaaggguggucgcacuauugccuuuggagGCUGUGUGUUCUCUUAUGUUGguugcca	u aa uucuu uggu uauu u	ug aacca cguaaggg cgcac gccu u	ac uugGU GUAUUCUC GUGUG CGga g	- cg U---- UU-- U--- g	21	59	74	1	7	30	2	4	17	19	24	-17.9392	-22.5	0.4286	0.4746	0.4595	0.0476	0.1429	0.2857	0.5238	0.1186	0.1864	0.2881	0.4068	0.1622	0.1892	0.2703	0.3784	5	5	5	2	-1
MN908947:1442-1515:47_22	MN908947:1442-1515	GCUGUGUGUUCUCUUAUGUUGG	uucuu uggu uauu	cca cguaaggg cgcac gc	GGU GUAUUCUC GUGUG CG	U---- UU-- U---	ccauucuucguaaggguggucgcacuauugccuuuggagGCUGUGUGUUCUCUUAUGUUGG	uucuu uggu uauu u	cca cguaaggg cgcac gccu u	GGU GUAUUCUC GUGUG CGga g	U---- UU-- U--- g	uugaaaaccauucuucguaaggguggucgcacuauugccuuuggagGCUGUGUGUUCUCUUAUGUUGGuugcca	u aa uucuu uggu uauu u	ug aacca cguaaggg cgcac gccu u	ac uuGGU GUAUUCUC GUGUG CGga g	- cg U---- UU-- U--- g	22	61	74	1	6	31	2	4	18	20	24	-18.5473	-22.5	0.4545	0.4918	0.4595	0.0455	0.1364	0.3182	0.5	0.1148	0.1967	0.2951	0.3934	0.1622	0.1892	0.2703	0.3784	5	5	5	2	-1
MN908947:1442-1515:20_20	MN908947:1442-1515	AGGGUGGUCGCACUAUUGCC	UGGU UAUU	AGGG CGCAC GCC	ucuc gugug cgg	uu-- u---	AGGGUGGUCGCACUAUUGCCuuuggaggcuguguguucucu	UGGU UAUU u	AGGG CGCAC GCCu u	ucuc gugug cgga g	uu-- u--- g	uugaaaaccauucuucguaAGGGUGGUCGCACUAUUGCCuuuggaggcuguguguucucuuauguugguugcca	u aa uucuu UGGU UAUU u	ug aacca cguaAGGG CGCAC GCCu u	ac uuggu guauucuc gugug cgga g	- cg u---- uu-- u--- g	20	41	74	1	18	20	1	4	12	13	24	-12.4662	-22.5	0.6	0.5366	0.4595	0.15	0.25	0.35	0.25	0.0976	0.1951	0.3415	0.3659	0.1622	0.1892	0.2703	0.3784	4	4	5	5	-1
MN908947:1442-1515:2_24	MN908947:1442-1515	UGAAAACCAUUCUUCGUAAGGGUG	AA UUCUU UG	UG AACCA CGUAAGGG	ac uuggu guauucuc	cg u---- uu	UGAAAACCAUUCUUCGUAAGGGUGgucgcacuauugccuuuggaggcuguguguucucuuauguugguugcca	AA UUCUU UGgu uauu u	UG AACCA CGUAAGGG cgcac gccu u	ac uuggu guauucuc gugug cgga g	cg u---- uu-- u--- g	uUGAAAACCAUUCUUCGUAAGGGUGgucgcacuauugccuuuggaggcuguguguucucuuauguugguugcca	u AA UUCUU UGgu uauu u	UG AACCA CGUAAGGG cgcac gccu u	ac uuggu guauucuc gugug cgga g	- cg u---- uu-- u--- g	24	73	74	1	0	24	15	4	15	24	24	-22.1959	-22.5	0.4167	0.4658	0.4595	0.2917	0.1667	0.25	0.2917	0.1644	0.1918	0.274	0.3699	0.1622	0.1892	0.2703	0.3784	5	5	5	-1	4
MN908947:1442-1515:3_23	MN908947:1442-1515	GAAAACCAUUCUUCGUAAGGGUG	AA UUCUU UG	G AACCA CGUAAGGG	c uuggu guauucuc	cg u---- uu	GAAAACCAUUCUUCGUAAGGGUGgucgcacuauugccuuuggaggcuguguguucucuuauguugguugcc	AA UUCUU UGgu uauu u	G AACCA CGUAAGGG cgcac gccu u	c uuggu guauucuc gugug cgga g	cg u---- uu-- u--- g	uuGAAAACCAUUCUUCGUAAGGGUGgucgcacuauugccuuuggaggcuguguguucucuuauguugguugcca	u AA UUCUU UGgu uauu u	uG AACCA CGUAAGGG cgcac gccu u	ac uuggu guauucuc gugug cgga g	- cg u---- uu-- u--- g	23	71	74	1	1	23	15	4	14	23	24	-21.5878	-22.5	0.4348	0.4789	0.4595	0.3043	0.1739	0.2609	0.2609	0.1549	0.1972	0.2817	0.3662	0.1622	0.1892	0.2703	0.3784	5	5	5	-1	4
MN908947:1442-1515:8_23	MN908947:1442-1515	CCAUUCUUCGUAAGGGUGGUCGC	UUCUU UGGU	CCA CGUAAGGG CGC	ggu guauucuc gug	u---- uu--	CCAUUCUUCGUAAGGGUGGUCGCacuauugccuuuggaggcuguguguucucuuauguugg	UUCUU UGGU uauu u	CCA CGUAAGGG CGCac gccu u	ggu guauucuc gugug cgga g	u---- uu-- u--- g	uugaaaaCCAUUCUUCGUAAGGGUGGUCGCacuauugccuuuggaggcuguguguucucuuauguugguugcca	u aa UUCUU UGGU uauu u	ug aaCCA CGUAAGGG CGCac gccu u	ac uuggu guauucuc gugug cgga g	- cg u---- uu-- u--- g	23	61	74	1	6	23	10	4	14	20	24	-18.5473	-22.5	0.5652	0.4918	0.4595	0.1304	0.2609	0.3043	0.3043	0.1148	0.1967	0.2951	0.3934	0.1622	0.1892	0.2703	0.3784	5	5	5	2	4
MN908947:1442-1515:9_21	MN908947:1442-1515	CAUUCUUCGUAAGGGUGGUCG	UUCUU UGGU	CA CGUAAGGG CG	gu guauucuc gu	u---- uu--	CAUUCUUCGUAAGGGUGGUCGcacuauugccuuuggaggcuguguguucucuuauguug	UUCUU UGGU uauu u	CA CGUAAGGG CGcac gccu u	gu guauucuc gugug cgga g	u---- uu-- u--- g	uugaaaacCAUUCUUCGUAAGGGUGGUCGcacuauugccuuuggaggcuguguguucucuuauguugguugcca	u aa UUCUU UGGU uauu u	ug aacCA CGUAAGGG CGcac gccu u	ac uuggu guauucuc gugug cgga g	- cg u---- uu-- u--- g	21	59	74	1	7	21	11	4	12	19	24	-17.9392	-22.5	0.5238	0.4746	0.4595	0.1429	0.1905	0.3333	0.3333	0.1186	0.1864	0.2881	0.4068	0.1622	0.1892	0.2703	0.3784	5	5	5	2	4
MN908947:1442-1515:13_23	MN908947:1442-1515	CUUCGUAAGGGUGGUCGCACUAU	CUU UGGU UAU	CGUAAGGG CGCAC	guauucuc gugug	--- uu-- u--	CUUCGUAAGGGUGGUCGCACUAUugccuuuggaggcuguguguucucuuaug	CUU UGGU UAUu u	CGUAAGGG CGCAC gccu u	guauucuc gugug cgga g	--- uu-- u--- g	uugaaaaccauuCUUCGUAAGGGUGGUCGCACUAUugccuuuggaggcuguguguucucuuauguugguugcca	u aa uuCUU UGGU UAUu u	ug aacca CGUAAGGG CGCAC gccu u	ac uuggu guauucuc gugug cgga g	- cg u---- uu-- u--- g	23	52	74	1	11	23	5	4	13	17	24	-15.8108	-22.5	0.5217	0.5	0.4595	0.1739	0.2174	0.3043	0.3043	0.1154	0.1923	0.3077	0.3846	0.1622	0.1892	0.2703	0.3784	4	4	5	2	1
MN908947:1442-1515:14_21	MN908947:1442-1515	UUCGUAAGGGUGGUCGCACUA	UU UGGU UA	CGUAAGGG CGCAC	guauucuc gugug	-- uu-- u-	UUCGUAAGGGUGGUCGCACUAuugccuuuggaggcuguguguucucuuaug	UU UGGU UAuu u	CGUAAGGG CGCAC gccu u	guauucuc gugug cgga g	-- uu-- u--- g	uugaaaaccauucUUCGUAAGGGUGGUCGCACUAuugccuuuggaggcuguguguucucuuauguugguugcca	u aa uucUU UGGU UAuu u	ug aacca CGUAAGGG CGCAC gccu u	ac uuggu guauucuc gugug cgga g	- cg u---- uu-- u--- g	21	51	74	1	12	21	6	4	13	17	24	-15.5068	-22.5	0.5238	0.4902	0.4595	0.1905	0.1905	0.3333	0.2857	0.1176	0.1765	0.3137	0.3922	0.1622	0.1892	0.2703	0.3784	4	4	5	3	2
MN908947:1442-1515:16_24	MN908947:1442-1515	CGUAAGGGUGGUCGCACUAUUGCC	UGGU UAUU	CGUAAGGG CGCAC GCC	guauucuc gugug cgg	uu-- u---	CGUAAGGGUGGUCGCACUAUUGCCuuuggaggcuguguguucucuuaug	UGGU UAUU u	CGUAAGGG CGCAC GCCu u	guauucuc gugug cgga g	uu-- u--- g	uugaaaaccauucuuCGUAAGGGUGGUCGCACUAUUGCCuuuggaggcuguguguucucuuauguugguugcca	u aa uucuu UGGU UAUU u	ug aacca CGUAAGGG CGCAC GCCu u	ac uuggu guauucuc gugug cgga g	- cg u---- uu-- u--- g	24	49	74	1	14	24	1	4	16	17	24	-14.8986	-22.5	0.5833	0.5102	0.4595	0.1667	0.25	0.3333	0.25	0.1224	0.1837	0.3265	0.3673	0.1622	0.1892	0.2703	0.3784	4	4	5	5	-1
MN908947:1442-1515:18_22	MN908947:1442-1515	UAAGGGUGGUCGCACUAUUGCC	UGGU UAUU	UAAGGG CGCAC GCC	auucuc gugug cgg	uu-- u---	UAAGGGUGGUCGCACUAUUGCCuuuggaggcuguguguucucuua	UGGU UAUU u	UAAGGG CGCAC GCCu u	auucuc gugug cgga g	uu-- u--- g	uugaaaaccauucuucgUAAGGGUGGUCGCACUAUUGCCuuuggaggcuguguguucucuuauguugguugcca	u aa uucuu UGGU UAUU u	ug aacca cgUAAGGG CGCAC GCCu u	ac uuggu guauucuc gugug cgga g	- cg u---- uu-- u--- g	22	45	74	1	16	22	1	4	14	15	24	-13.6824	-22.5	0.5455	0.4889	0.4595	0.1818	0.2273	0.3182	0.2727	0.1333	0.1778	0.3111	0.3778	0.1622	0.1892	0.2703	0.3784	4	4	5	5	-1
MN908947:1442-1515:19_21	MN908947:1442-1515	AAGGGUGGUCGCACUAUUGCC	UGGU UAUU	AAGGG CGCAC GCC	uucuc gugug cgg	uu-- u---	AAGGGUGGUCGCACUAUUGCCuuuggaggcuguguguucucuu	UGGU UAUU u	AAGGG CGCAC GCCu u	uucuc gugug cgga g	uu-- u--- g	uugaaaaccauucuucguAAGGGUGGUCGCACUAUUGCCuuuggaggcuguguguucucuuauguugguugcca	u aa uucuu UGGU UAUU u	ug aacca cguAAGGG CGCAC GCCu u	ac uuggu guauucuc gugug cgga g	- cg u---- uu-- u--- g	21	43	74	1	17	21	1	4	13	14	24	-13.0743	-22.5	0.5714	0.5116	0.4595	0.1905	0.2381	0.3333	0.2381	0.1163	0.186	0.3256	0.3721	0.1622	0.1892	0.2703	0.3784	4	4	5	5	-1
MN908947:1442-1515:43_21	MN908947:1442-1515	GGAGGCUGUGUGUUCUCUUAU	uggu uauu u	guaaggg cgcac gccu	UAUUCUC GUGUG CGGA	UU-- U--- G	guaaggguggucgcacuauugccuuuGGAGGCUGUGUGUUCUCUUAU	uggu uauu u	guaaggg cgcac gccu u	UAUUCUC GUGUG CGGA G	UU-- U--- G	uugaaaaccauucuucguaaggguggucgcacuauugccuuuGGAGGCUGUGUGUUCUCUUAUguugguugcca	u aa uucuu uggu uauu u	ug aacca cguaaggg cgcac gccu u	ac uuggu gUAUUCUC GUGUG CGGA G	- cg u---- UU-- U--- G	21	47	74	1	15	25	0	4	16	16	24	-14.2905	-22.5	0.4762	0.4894	0.4595	0.0952	0.1429	0.3333	0.4286	0.1277	0.1702	0.3191	0.383	0.1622	0.1892	0.2703	0.3784	4	4	5	5	-1
MN908947:1442-1515:44_20	MN908947:1442-1515	GAGGCUGUGUGUUCUCUUAU	uggu uauu u	guaaggg cgcac gccu	UAUUCUC GUGUG CGGA	UU-- U--- G	guaaggguggucgcacuauugccuuugGAGGCUGUGUGUUCUCUUAU	uggu uauu u	guaaggg cgcac gccu u	UAUUCUC GUGUG CGGA g	UU-- U--- G	uugaaaaccauucuucguaaggguggucgcacuauugccuuugGAGGCUGUGUGUUCUCUUAUguugguugcca	u aa uucuu uggu uauu u	ug aacca cguaaggg cgcac gccu u	ac uuggu gUAUUCUC GUGUG CGGA g	- cg u---- UU-- U--- G	20	47	74	1	15	25	0	4	16	16	24	-14.2905	-22.5	0.45	0.4894	0.4595	0.1	0.15	0.3	0.45	0.1277	0.1702	0.3191	0.383	0.1622	0.1892	0.2703	0.3784	4	4	5	5	-1
MN908947:1442-1515:44_24	MN908947:1442-1515	GAGGCUGUGUGUUCUCUUAUGUUG	uucuu uggu uauu u	ca cguaaggg cgcac gccu	GU GUAUUCUC GUGUG CGGA	U---- UU-- U--- G	cauucuucguaaggguggucgcacuauugccuuugGAGGCUGUGUGUUCUCUUAUGUUG	uucuu uggu uauu u	ca cguaaggg cgcac gccu u	GU GUAUUCUC GUGUG CGGA g	U---- UU-- U--- G	uugaaaaccauucuucguaaggguggucgcacuauugccuuugGAGGCUGUGUGUUCUCUUAUGUUGguugcca	u aa uucuu uggu uauu u	ug aacca cguaaggg cgcac gccu u	ac uugGU GUAUUCUC GUGUG CGGA g	- cg U---- UU-- U--- G	24	59	74	1	7	33	0	4	19	19	24	-17.9392	-22.5	0.4583	0.4746	0.4595	0.0833	0.125	0.3333	0.4583	0.1186	0.1864	0.2881	0.4068	0.1622	0.1892	0.2703	0.3784	5	5	5	2	-1
MN908947:1442-1515:48_20	MN908947:1442-1515	CUGUGUGUUCUCUUAUGUUG	uucuu uggu uauu	ca cguaaggg cgcac g	GU GUAUUCUC GUGUG C	U---- UU-- U---	cauucuucguaaggguggucgcacuauugccuuuggaggCUGUGUGUUCUCUUAUGUUG	uucuu uggu uauu u	ca cguaaggg cgcac gccu u	GU GUAUUCUC GUGUG Cgga g	U---- UU-- U--- g	uugaaaaccauucuucguaaggguggucgcacuauugccuuuggaggCUGUGUGUUCUCUUAUGUUGguugcca	u aa uucuu uggu uauu u	ug aacca cguaaggg cgcac gccu u	ac uugGU GUAUUCUC GUGUG Cgga g	- cg U---- UU-- U--- g	20	59	74	1	7	29	3	4	16	19	24	-17.9392	-22.5	0.4	0.4746	0.4595	0.05	0.15	0.25	0.55	0.1186	0.1864	0.2881	0.4068	0.1622	0.1892	0.2703	0.3784	5	5	5	2	-1
MN908947:1442-1515:48_21	MN908947:1442-1515	CUGUGUGUUCUCUUAUGUUGG	uucuu uggu uauu	cca cguaaggg cgcac g	GGU GUAUUCUC GUGUG C	U---- UU-- U---	ccauucuucguaaggguggucgcacuauugccuuuggaggCUGUGUGUUCUCUUAUGUUGG	uucuu uggu uauu u	cca cguaaggg cgcac gccu u	GGU GUAUUCUC GUGUG Cgga g	U---- UU-- U--- g	uugaaaaccauucuucguaaggguggucgcacuauugccuuuggaggCUGUGUGUUCUCUUAUGUUGGuugcca	u aa uucuu uggu uauu u	ug aacca cguaaggg cgcac gccu u	ac uuGGU GUAUUCUC GUGUG Cgga g	- cg U---- UU-- U--- g	21	61	74	1	6	30	3	4	17	20	24	-18.5473	-22.5	0.4286	0.4918	0.4595	0.0476	0.1429	0.2857	0.5238	0.1148	0.1967	0.2951	0.3934	0.1622	0.1892	0.2703	0.3784	5	5	5	2	-1
MN908947:1442-1515:49_20	MN908947:1442-1515	UGUGUGUUCUCUUAUGUUGG	uucuu uggu uauu	cca cguaaggg cgcac	GGU GUAUUCUC GUGUG	U---- UU-- U---	ccauucuucguaaggguggucgcacuauugccuuuggaggcUGUGUGUUCUCUUAUGUUGG	uucuu uggu uauu u	cca cguaaggg cgcac gccu u	GGU GUAUUCUC GUGUG cgga g	U---- UU-- U--- g	uugaaaaccauucuucguaaggguggucgcacuauugccuuuggaggcUGUGUGUUCUCUUAUGUUGGuugcca	u aa uucuu uggu uauu u	ug aacca cguaaggg cgcac gccu u	ac uuGGU GUAUUCUC GUGUG cgga g	- cg U---- UU-- U--- g	20	61	74	1	6	29	4	4	16	20	24	-18.5473	-22.5	0.4	0.4918	0.4595	0.05	0.1	0.3	0.55	0.1148	0.1967	0.2951	0.3934	0.1622	0.1892	0.2703	0.3784	5	5	5	2	-1
MN908947:1442-1515:50_20	MN908947:1442-1515	GUGUGUUCUCUUAUGUUGGU	uucuu uggu	acca cguaaggg cgcac	UGGU GUAUUCUC GUGUG	U---- UU--	accauucuucguaaggguggucgcacuauugccuuuggaggcuGUGUGUUCUCUUAUGUUGGU	uucuu uggu uauu u	acca cguaaggg cgcac gccu u	UGGU GUAUUCUC GUGUG cgga g	U---- UU-- u--- g	uugaaaaccauucuucguaaggguggucgcacuauugccuuuggaggcuGUGUGUUCUCUUAUGUUGGUugcca	u aa uucuu uggu uauu u	ug aacca cguaaggg cgcac gccu u	ac uUGGU GUAUUCUC GUGUG cgga g	- cg U---- UU-- u--- g	20	63	74	1	5	26	8	4	17	21	24	-19.1554	-22.5	0.4	0.4762	0.4595	0.05	0.1	0.3	0.55	0.127	0.1905	0.2857	0.3968	0.1622	0.1892	0.2703	0.3784	5	5	5	2	4
MN908947:1442-1515:50_21	MN908947:1442-1515	GUGUGUUCUCUUAUGUUGGUU	uucuu uggu	aacca cguaaggg cgcac	UUGGU GUAUUCUC GUGUG	U---- UU--	aaccauucuucguaaggguggucgcacuauugccuuuggaggcuGUGUGUUCUCUUAUGUUGGUU	uucuu uggu uauu u	aacca cguaaggg cgcac gccu u	UUGGU GUAUUCUC GUGUG cgga g	U---- UU-- u--- g	uugaaaaccauucuucguaaggguggucgcacuauugccuuuggaggcuGUGUGUUCUCUUAUGUUGGUUgcca	u aa uucuu uggu uauu u	ug aacca cguaaggg cgcac gccu u	ac UUGGU GUAUUCUC GUGUG cgga g	- cg U---- UU-- u--- g	21	65	74	1	4	27	8	4	18	22	24	-19.7635	-22.5	0.381	0.4615	0.4595	0.0476	0.0952	0.2857	0.5714	0.1385	0.1846	0.2769	0.4	0.1622	0.1892	0.2703	0.3784	5	5	5	2	4
MN908947:1442-1515:51_20	MN908947:1442-1515	UGUGUUCUCUUAUGUUGGUU	uucuu uggu	aacca cguaaggg cgca	UUGGU GUAUUCUC GUGU	U---- UU--	aaccauucuucguaaggguggucgcacuauugccuuuggaggcugUGUGUUCUCUUAUGUUGGUU	uucuu uggu uauu u	aacca cguaaggg cgcac gccu u	UUGGU GUAUUCUC GUGUg cgga g	U---- UU-- u--- g	uugaaaaccauucuucguaaggguggucgcacuauugccuuuggaggcugUGUGUUCUCUUAUGUUGGUUgcca	u aa uucuu uggu uauu u	ug aacca cguaaggg cgcac gccu u	ac UUGGU GUAUUCUC GUGUg cgga g	- cg U---- UU-- u--- g	20	65	74	1	4	26	9	4	17	22	24	-19.7635	-22.5	0.35	0.4615	0.4595	0.05	0.1	0.25	0.6	0.1385	0.1846	0.2769	0.4	0.1622	0.1892	0.2703	0.3784	5	5	5	2	4
MN908947:1442-1515:53_21	MN908947:1442-1515	UGUUCUCUUAUGUUGGUUGCC	aa uucuu uggu	g aacca cguaaggg cg	C UUGGU GUAUUCUC GU	CG U---- UU--	gaaaaccauucuucguaaggguggucgcacuauugccuuuggaggcugugUGUUCUCUUAUGUUGGUUGCC	aa uucuu uggu uauu u	g aacca cguaaggg cgcac gccu u	C UUGGU GUAUUCUC GUgug cgga g	CG U---- UU-- u--- g	uugaaaaccauucuucguaaggguggucgcacuauugccuuuggaggcugugUGUUCUCUUAUGUUGGUUGCCa	u aa uucuu uggu uauu u	ug aacca cguaaggg cgcac gccu u	aC UUGGU GUAUUCUC GUgug cgga g	- CG U---- UU-- u--- g	21	71	74	1	1	27	11	4	16	23	24	-21.5878	-22.5	0.4286	0.4789	0.4595	0.0476	0.1905	0.2381	0.5238	0.1549	0.1972	0.2817	0.3662	0.1622	0.1892	0.2703	0.3784	5	5	5	-1	4
MN908947:1442-1515:53_22	MN908947:1442-1515	UGUUCUCUUAUGUUGGUUGCCA	aa uucuu uggu	ug aacca cguaaggg cg	AC UUGGU GUAUUCUC GU	CG U---- UU--	ugaaaaccauucuucguaaggguggucgcacuauugccuuuggaggcugugUGUUCUCUUAUGUUGGUUGCCA	aa uucuu uggu uauu u	ug aacca cguaaggg cgcac gccu u	AC UUGGU GUAUUCUC GUgug cgga g	CG U---- UU-- u--- g	uugaaaaccauucuucguaaggguggucgcacuauugccuuuggaggcugugUGUUCUCUUAUGUUGGUUGCCA	u aa uucuu uggu uauu u	ug aacca cguaaggg cgcac gccu u	AC UUGGU GUAUUCUC GUgug cgga g	- CG U---- UU-- u--- g	22	73	74	1	0	28	11	4	17	24	24	-22.1959	-22.5	0.4091	0.4658	0.4595	0.0909	0.1818	0.2273	0.5	0.1644	0.1918	0.274	0.3699	0.1622	0.1892	0.2703	0.3784	5	5	5	-1	4
MN908947:1442-1515:55_20	MN908947:1442-1515	UUCUCUUAUGUUGGUUGCCA	aa uucuu uggu	ug aacca cguaaggg	AC UUGGU GUAUUCUC	CG U---- UU--	ugaaaaccauucuucguaaggguggucgcacuauugccuuuggaggcugugugUUCUCUUAUGUUGGUUGCCA	aa uucuu uggu uauu u	ug aacca cguaaggg cgcac gccu u	AC UUGGU GUAUUCUC gugug cgga g	CG U---- UU-- u--- g	uugaaaaccauucuucguaaggguggucgcacuauugccuuuggaggcugugugUUCUCUUAUGUUGGUUGCCA	u aa uucuu uggu uauu u	ug aacca cguaaggg cgcac gccu u	AC UUGGU GUAUUCUC gugug cgga g	- CG U---- UU-- u--- g	20	73	74	1	0	26	13	4	15	24	24	-22.1959	-22.5	0.4	0.4658	0.4595	0.1	0.2	0.2	0.5	0.1644	0.1918	0.274	0.3699	0.1622	0.1892	0.2703	0.3784	5	5	5	-1	4
MN908947:1442-1515:20_21	MN908947:1442-1515	AGGGUGGUCGCACUAUUGCCU	UGGU UAUU	AGGG CGCAC GCCU	ucuc gugug cgga	uu-- u---	AGGGUGGUCGCACUAUUGCCUuuggaggcuguguguucucu	UGGU UAUU u	AGGG CGCAC GCCU u	ucuc gugug cgga g	uu-- u--- g	uugaaaaccauucuucguaAGGGUGGUCGCACUAUUGCCUuuggaggcuguguguucucuuauguugguugcca	u aa uucuu UGGU UAUU u	ug aacca cguaAGGG CGCAC GCCU u	ac uuggu guauucuc gugug cgga g	- cg u---- uu-- u--- g	21	41	74	1	18	21	0	4	13	13	24	-12.4662	-22.5	0.5714	0.5366	0.4595	0.1429	0.2381	0.3333	0.2857	0.0976	0.1951	0.3415	0.3659	0.1622	0.1892	0.2703	0.3784	4	4	5	5	-1
MN908947:1442-1515:46_24	MN908947:1442-1515	GGCUGUGUGUUCUCUUAUGUUGGU	uucuu uggu uauu	acca cguaaggg cgcac gcc	UGGU GUAUUCUC GUGUG CGG	U---- UU-- U---	accauucuucguaaggguggucgcacuauugccuuuggaGGCUGUGUGUUCUCUUAUGUUGGU	uucuu uggu uauu u	acca cguaaggg cgcac gccu u	UGGU GUAUUCUC GUGUG CGGa g	U---- UU-- U--- g	uugaaaaccauucuucguaaggguggucgcacuauugccuuuggaGGCUGUGUGUUCUCUUAUGUUGGUugcca	u aa uucuu uggu uauu u	ug aacca cguaaggg cgcac gccu u	ac uUGGU GUAUUCUC GUGUG CGGa g	- cg U---- UU-- U--- g	24	63	74	1	5	33	1	4	20	21	24	-19.1554	-22.5	0.4583	0.4762	0.4595	0.0417	0.125	0.3333	0.5	0.127	0.1905	0.2857	0.3968	0.1622	0.1892	0.2703	0.3784	5	5	5	2	-1
MN908947:1442-1515:47_23	MN908947:1442-1515	GCUGUGUGUUCUCUUAUGUUGGU	uucuu uggu uauu	acca cguaaggg cgcac gc	UGGU GUAUUCUC GUGUG CG	U---- UU-- U---	accauucuucguaaggguggucgcacuauugccuuuggagGCUGUGUGUUCUCUUAUGUUGGU	uucuu uggu uauu u	acca cguaaggg cgcac gccu u	UGGU GUAUUCUC GUGUG CGga g	U---- UU-- U--- g	uugaaaaccauucuucguaaggguggucgcacuauugccuuuggagGCUGUGUGUUCUCUUAUGUUGGUugcca	u aa uucuu uggu uauu u	ug aacca cguaaggg cgcac gccu u	ac uUGGU GUAUUCUC GUGUG CGga g	- cg U---- UU-- U--- g	23	63	74	1	5	32	2	4	19	21	24	-19.1554	-22.5	0.4348	0.4762	0.4595	0.0435	0.1304	0.3043	0.5217	0.127	0.1905	0.2857	0.3968	0.1622	0.1892	0.2703	0.3784	5	5	5	2	-1
MN908947:1442-1515:47_24	MN908947:1442-1515	GCUGUGUGUUCUCUUAUGUUGGUU	uucuu uggu uauu	aacca cguaaggg cgcac gc	UUGGU GUAUUCUC GUGUG CG	U---- UU-- U---	aaccauucuucguaaggguggucgcacuauugccuuuggagGCUGUGUGUUCUCUUAUGUUGGUU	uucuu uggu uauu u	aacca cguaaggg cgcac gccu u	UUGGU GUAUUCUC GUGUG CGga g	U---- UU-- U--- g	uugaaaaccauucuucguaaggguggucgcacuauugccuuuggagGCUGUGUGUUCUCUUAUGUUGGUUgcca	u aa uucuu uggu uauu u	ug aacca cguaaggg cgcac gccu u	ac UUGGU GUAUUCUC GUGUG CGga g	- cg U---- UU-- U--- g	24	65	74	1	4	33	2	4	20	22	24	-19.7635	-22.5	0.4167	0.4615	0.4595	0.0417	0.125	0.2917	0.5417	0.1385	0.1846	0.2769	0.4	0.1622	0.1892	0.2703	0.3784	5	5	5	2	-1
MN908947:1442-1515:17_23	MN908947:1442-1515	GUAAGGGUGGUCGCACUAUUGCC	UGGU UAUU	GUAAGGG CGCAC GCC	uauucuc gugug cgg	uu-- u---	GUAAGGGUGGUCGCACUAUUGCCuuuggaggcuguguguucucuuau	UGGU UAUU u	GUAAGGG CGCAC GCCu u	uauucuc gugug cgga g	uu-- u--- g	uugaaaaccauucuucGUAAGGGUGGUCGCACUAUUGCCuuuggaggcuguguguucucuuauguugguugcca	u aa uucuu UGGU UAUU u	ug aacca cGUAAGGG CGCAC GCCu u	ac uuggu guauucuc gugug cgga g	- cg u---- uu-- u--- g	23	47	74	1	15	23	1	4	15	16	24	-14.2905	-22.5	0.5652	0.4894	0.4595	0.1739	0.2174	0.3478	0.2609	0.1277	0.1702	0.3191	0.383	0.1622	0.1892	0.2703	0.3784	4	4	5	5	-1
MN908947:1442-1515:43_20	MN908947:1442-1515	GGAGGCUGUGUGUUCUCUUA	uggu uauu u	uaaggg cgcac gccu	AUUCUC GUGUG CGGA	UU-- U--- G	uaaggguggucgcacuauugccuuuGGAGGCUGUGUGUUCUCUUA	uggu uauu u	uaaggg cgcac gccu u	AUUCUC GUGUG CGGA G	UU-- U--- G	uugaaaaccauucuucguaaggguggucgcacuauugccuuuGGAGGCUGUGUGUUCUCUUAuguugguugcca	u aa uucuu uggu uauu u	ug aacca cguaaggg cgcac gccu u	ac uuggu guAUUCUC GUGUG CGGA G	- cg u---- UU-- U--- G	20	45	74	1	16	24	0	4	15	15	24	-13.6824	-22.5	0.5	0.4889	0.4595	0.1	0.15	0.35	0.4	0.1333	0.1778	0.3111	0.3778	0.1622	0.1892	0.2703	0.3784	4	4	5	5	-1
MN908947:1442-1515:43_22	MN908947:1442-1515	GGAGGCUGUGUGUUCUCUUAUG	uggu uauu u	cguaaggg cgcac gccu	GUAUUCUC GUGUG CGGA	UU-- U--- G	cguaaggguggucgcacuauugccuuuGGAGGCUGUGUGUUCUCUUAUG	uggu uauu u	cguaaggg cgcac gccu u	GUAUUCUC GUGUG CGGA G	UU-- U--- G	uugaaaaccauucuucguaaggguggucgcacuauugccuuuGGAGGCUGUGUGUUCUCUUAUGuugguugcca	u aa uucuu uggu uauu u	ug aacca cguaaggg cgcac gccu u	ac uuggu GUAUUCUC GUGUG CGGA G	- cg u---- UU-- U--- G	22	49	74	1	14	26	0	4	17	17	24	-14.8986	-22.5	0.5	0.5102	0.4595	0.0909	0.1364	0.3636	0.4091	0.1224	0.1837	0.3265	0.3673	0.1622	0.1892	0.2703	0.3784	4	4	5	5	-1
MN908947:1442-1515:44_21	MN908947:1442-1515	GAGGCUGUGUGUUCUCUUAUG	uggu uauu u	cguaaggg cgcac gccu	GUAUUCUC GUGUG CGGA	UU-- U--- G	cguaaggguggucgcacuauugccuuugGAGGCUGUGUGUUCUCUUAUG	uggu uauu u	cguaaggg cgcac gccu u	GUAUUCUC GUGUG CGGA g	UU-- U--- G	uugaaaaccauucuucguaaggguggucgcacuauugccuuugGAGGCUGUGUGUUCUCUUAUGuugguugcca	u aa uucuu uggu uauu u	ug aacca cguaaggg cgcac gccu u	ac uuggu GUAUUCUC GUGUG CGGA g	- cg u---- UU-- U--- G	21	49	74	1	14	26	0	4	17	17	24	-14.8986	-22.5	0.4762	0.5102	0.4595	0.0952	0.1429	0.3333	0.4286	0.1224	0.1837	0.3265	0.3673	0.1622	0.1892	0.2703	0.3784	4	4	5	5	-1
MN908947:1442-1515:5_20	MN908947:1442-1515	AAACCAUUCUUCGUAAGGGU	A UUCUU U	AACCA CGUAAGGG	uuggu guauucuc	g u---- u	AAACCAUUCUUCGUAAGGGUggucgcacuauugccuuuggaggcuguguguucucuuauguugguug	A UUCUU Uggu uauu u	AACCA CGUAAGGG cgcac gccu u	uuggu guauucuc gugug cgga g	g u---- uu-- u--- g	uugaAAACCAUUCUUCGUAAGGGUggucgcacuauugccuuuggaggcuguguguucucuuauguugguugcca	u aA UUCUU Uggu uauu u	ug AACCA CGUAAGGG cgcac gccu u	ac uuggu guauucuc gugug cgga g	- cg u---- uu-- u--- g	20	67	74	1	3	20	16	4	13	22	24	-20.3716	-22.5	0.4	0.4627	0.4595	0.3	0.2	0.2	0.3	0.1493	0.1791	0.2836	0.3881	0.1622	0.1892	0.2703	0.3784	5	5	5	1	4
MN908947:1442-1515:18_23	MN908947:1442-1515	UAAGGGUGGUCGCACUAUUGCCU	UGGU UAUU	UAAGGG CGCAC GCCU	auucuc gugug cgga	uu-- u---	UAAGGGUGGUCGCACUAUUGCCUuuggaggcuguguguucucuua	UGGU UAUU u	UAAGGG CGCAC GCCU u	auucuc gugug cgga g	uu-- u--- g	uugaaaaccauucuucgUAAGGGUGGUCGCACUAUUGCCUuuggaggcuguguguucucuuauguugguugcca	u aa uucuu UGGU UAUU u	ug aacca cgUAAGGG CGCAC GCCU u	ac uuggu guauucuc gugug cgga g	- cg u---- uu-- u--- g	23	45	74	1	16	23	0	4	15	15	24	-13.6824	-22.5	0.5217	0.4889	0.4595	0.1739	0.2174	0.3043	0.3043	0.1333	0.1778	0.3111	0.3778	0.1622	0.1892	0.2703	0.3784	4	4	5	5	-1
MN908947:1442-1515:19_22	MN908947:1442-1515	AAGGGUGGUCGCACUAUUGCCU	UGGU UAUU	AAGGG CGCAC GCCU	uucuc gugug cgga	uu-- u---	AAGGGUGGUCGCACUAUUGCCUuuggaggcuguguguucucuu	UGGU UAUU u	AAGGG CGCAC GCCU u	uucuc gugug cgga g	uu-- u--- g	uugaaaaccauucuucguAAGGGUGGUCGCACUAUUGCCUuuggaggcuguguguucucuuauguugguugcca	u aa uucuu UGGU UAUU u	ug aacca cguAAGGG CGCAC GCCU u	ac uuggu guauucuc gugug cgga g	- cg u---- uu-- u--- g	22	43	74	1	17	22	0	4	14	14	24	-13.0743	-22.5	0.5455	0.5116	0.4595	0.1818	0.2273	0.3182	0.2727	0.1163	0.186	0.3256	0.3721	0.1622	0.1892	0.2703	0.3784	4	4	5	5	-1
MN908947:1442-1515:4_22	MN908947:1442-1515	AAAACCAUUCUUCGUAAGGGUG	AA UUCUU UG	AACCA CGUAAGGG	uuggu guauucuc	cg u---- uu	AAAACCAUUCUUCGUAAGGGUGgucgcacuauugccuuuggaggcuguguguucucuuauguugguugc	AA UUCUU UGgu uauu u	AACCA CGUAAGGG cgcac gccu u	uuggu guauucuc gugug cgga g	cg u---- uu-- u--- g	uugAAAACCAUUCUUCGUAAGGGUGgucgcacuauugccuuuggaggcuguguguucucuuauguugguugcca	u AA UUCUU UGgu uauu u	ug AACCA CGUAAGGG cgcac gccu u	ac uuggu guauucuc gugug cgga g	- cg u---- uu-- u--- g	22	69	74	1	2	22	15	4	13	22	24	-20.9797	-22.5	0.4091	0.4638	0.4595	0.3182	0.1818	0.2273	0.2727	0.1594	0.1884	0.2754	0.3768	0.1622	0.1892	0.2703	0.3784	5	5	5	-1	4
MN908947:1442-1515:8_24	MN908947:1442-1515	CCAUUCUUCGUAAGGGUGGUCGCA	UUCUU UGGU	CCA CGUAAGGG CGCA	ggu guauucuc gugu	u---- uu--	CCAUUCUUCGUAAGGGUGGUCGCAcuauugccuuuggaggcuguguguucucuuauguugg	UUCUU UGGU uauu u	CCA CGUAAGGG CGCAc gccu u	ggu guauucuc gugug cgga g	u---- uu-- u--- g	uugaaaaCCAUUCUUCGUAAGGGUGGUCGCAcuauugccuuuggaggcuguguguucucuuauguugguugcca	u aa UUCUU UGGU uauu u	ug aaCCA CGUAAGGG CGCAc gccu u	ac uuggu guauucuc gugug cgga g	- cg u---- uu-- u--- g	24	61	74	1	6	24	9	4	15	20	24	-18.5473	-22.5	0.5417	0.4918	0.4595	0.1667	0.25	0.2917	0.2917	0.1148	0.1967	0.2951	0.3934	0.1622	0.1892	0.2703	0.3784	5	5	5	2	4
MN908947:1442-1515:48_22	MN908947:1442-1515	CUGUGUGUUCUCUUAUGUUGGU	uucuu uggu uauu	acca cguaaggg cgcac g	UGGU GUAUUCUC GUGUG C	U---- UU-- U---	accauucuucguaaggguggucgcacuauugccuuuggaggCUGUGUGUUCUCUUAUGUUGGU	uucuu uggu uauu u	acca cguaaggg cgcac gccu u	UGGU GUAUUCUC GUGUG Cgga g	U---- UU-- U--- g	uugaaaaccauucuucguaaggguggucgcacuauugccuuuggaggCUGUGUGUUCUCUUAUGUUGGUugcca	u aa uucuu uggu uauu u	ug aacca cguaaggg cgcac gccu u	ac uUGGU GUAUUCUC GUGUG Cgga g	- cg U---- UU-- U--- g	22	63	74	1	5	31	3	4	18	21	24	-19.1554	-22.5	0.4091	0.4762	0.4595	0.0455	0.1364	0.2727	0.5455	0.127	0.1905	0.2857	0.3968	0.1622	0.1892	0.2703	0.3784	5	5	5	2	-1
MN908947:1442-1515:48_23	MN908947:1442-1515	CUGUGUGUUCUCUUAUGUUGGUU	uucuu uggu uauu	aacca cguaaggg cgcac g	UUGGU GUAUUCUC GUGUG C	U---- UU-- U---	aaccauucuucguaaggguggucgcacuauugccuuuggaggCUGUGUGUUCUCUUAUGUUGGUU	uucuu uggu uauu u	aacca cguaaggg cgcac gccu u	UUGGU GUAUUCUC GUGUG Cgga g	U---- UU-- U--- g	uugaaaaccauucuucguaaggguggucgcacuauugccuuuggaggCUGUGUGUUCUCUUAUGUUGGUUgcca	u aa uucuu uggu uauu u	ug aacca cguaaggg cgcac gccu u	ac UUGGU GUAUUCUC GUGUG Cgga g	- cg U---- UU-- U--- g	23	65	74	1	4	32	3	4	19	22	24	-19.7635	-22.5	0.3913	0.4615	0.4595	0.0435	0.1304	0.2609	0.5652	0.1385	0.1846	0.2769	0.4	0.1622	0.1892	0.2703	0.3784	5	5	5	2	-1
MN908947:1442-1515:49_21	MN908947:1442-1515	UGUGUGUUCUCUUAUGUUGGU	uucuu uggu uauu	acca cguaaggg cgcac	UGGU GUAUUCUC GUGUG	U---- UU-- U---	accauucuucguaaggguggucgcacuauugccuuuggaggcUGUGUGUUCUCUUAUGUUGGU	uucuu uggu uauu u	acca cguaaggg cgcac gccu u	UGGU GUAUUCUC GUGUG cgga g	U---- UU-- U--- g	uugaaaaccauucuucguaaggguggucgcacuauugccuuuggaggcUGUGUGUUCUCUUAUGUUGGUugcca	u aa uucuu uggu uauu u	ug aacca cguaaggg cgcac gccu u	ac uUGGU GUAUUCUC GUGUG cgga g	- cg U---- UU-- U--- g	21	63	74	1	5	30	4	4	17	21	24	-19.1554	-22.5	0.381	0.4762	0.4595	0.0476	0.0952	0.2857	0.5714	0.127	0.1905	0.2857	0.3968	0.1622	0.1892	0.2703	0.3784	5	5	5	2	-1
MN908947:1442-1515:49_22	MN908947:1442-1515	UGUGUGUUCUCUUAUGUUGGUU	uucuu uggu uauu	aacca cguaaggg cgcac	UUGGU GUAUUCUC GUGUG	U---- UU-- U---	aaccauucuucguaaggguggucgcacuauugccuuuggaggcUGUGUGUUCUCUUAUGUUGGUU	uucuu uggu uauu u	aacca cguaaggg cgcac gccu u	UUGGU GUAUUCUC GUGUG cgga g	U---- UU-- U--- g	uugaaaaccauucuucguaaggguggucgcacuauugccuuuggaggcUGUGUGUUCUCUUAUGUUGGUUgcca	u aa uucuu uggu uauu u	ug aacca cguaaggg cgcac gccu u	ac UUGGU GUAUUCUC GUGUG cgga g	- cg U---- UU-- U--- g	22	65	74	1	4	31	4	4	18	22	24	-19.7635	-22.5	0.3636	0.4615	0.4595	0.0455	0.0909	0.2727	0.5909	0.1385	0.1846	0.2769	0.4	0.1622	0.1892	0.2703	0.3784	5	5	5	2	-1
MN908947:1442-1515:17_24	MN908947:1442-1515	GUAAGGGUGGUCGCACUAUUGCCU	UGGU UAUU	GUAAGGG CGCAC GCCU	uauucuc gugug cgga	uu-- u---	GUAAGGGUGGUCGCACUAUUGCCUuuggaggcuguguguucucuuau	UGGU UAUU u	GUAAGGG CGCAC GCCU u	uauucuc gugug cgga g	uu-- u--- g	uugaaaaccauucuucGUAAGGGUGGUCGCACUAUUGCCUuuggaggcuguguguucucuuauguugguugcca	u aa uucuu UGGU UAUU u	ug aacca cGUAAGGG CGCAC GCCU u	ac uuggu guauucuc gugug cgga g	- cg u---- uu-- u--- g	24	47	74	1	15	24	0	4	16	16	24	-14.2905	-22.5	0.5417	0.4894	0.4595	0.1667	0.2083	0.3333	0.2917	0.1277	0.1702	0.3191	0.383	0.1622	0.1892	0.2703	0.3784	4	4	5	5	-1
MN908947:1442-1515:1_20	MN908947:1442-1515	UUGAAAACCAUUCUUCGUAA	U AA UUCUU	UG AACCA CGUAA	ac uuggu guauu	- cg u----	UUGAAAACCAUUCUUCGUAAggguggucgcacuauugccuuuggaggcuguguguucucuuauguugguugcca	U AA UUCUU uggu uauu u	UG AACCA CGUAAggg cgcac gccu u	ac uuggu guauucuc gugug cgga g	- cg u---- uu-- u--- g	UUGAAAACCAUUCUUCGUAAggguggucgcacuauugccuuuggaggcuguguguucucuuauguugguugcca	U AA UUCUU uggu uauu u	UG AACCA CGUAAggg cgcac gccu u	ac uuggu guauucuc gugug cgga g	- cg u---- uu-- u--- g	20	74	74	1	0	20	20	4	12	24	24	-22.5	-22.5	0.3	0.4595	0.4595	0.35	0.2	0.1	0.35	0.1622	0.1892	0.2703	0.3784	0.1622	0.1892	0.2703	0.3784	5	5	5	-1	4
MN908947:1442-1515:1_24	MN908947:1442-1515	UUGAAAACCAUUCUUCGUAAGGGU	U AA UUCUU U	UG AACCA CGUAAGGG	ac uuggu guauucuc	- cg u---- u	UUGAAAACCAUUCUUCGUAAGGGUggucgcacuauugccuuuggaggcuguguguucucuuauguugguugcca	U AA UUCUU Uggu uauu u	UG AACCA CGUAAGGG cgcac gccu u	ac uuggu guauucuc gugug cgga g	- cg u---- uu-- u--- g	UUGAAAACCAUUCUUCGUAAGGGUggucgcacuauugccuuuggaggcuguguguucucuuauguugguugcca	U AA UUCUU Uggu uauu u	UG AACCA CGUAAGGG cgcac gccu u	ac uuggu guauucuc gugug cgga g	- cg u---- uu-- u--- g	24	74	74	1	0	24	16	4	15	24	24	-22.5	-22.5	0.375	0.4595	0.4595	0.2917	0.1667	0.2083	0.3333	0.1622	0.1892	0.2703	0.3784	0.1622	0.1892	0.2703	0.3784	5	5	5	-1	4
MN908947:1442-1515:2_23	MN908947:1442-1515	UGAAAACCAUUCUUCGUAAGGGU	AA UUCUU U	UG AACCA CGUAAGGG	ac uuggu guauucuc	cg u---- u	UGAAAACCAUUCUUCGUAAGGGUggucgcacuauugccuuuggaggcuguguguucucuuauguugguugcca	AA UUCUU Uggu uauu u	UG AACCA CGUAAGGG cgcac gccu u	ac uuggu guauucuc gugug cgga g	cg u---- uu-- u--- g	uUGAAAACCAUUCUUCGUAAGGGUggucgcacuauugccuuuggaggcuguguguucucuuauguugguugcca	u AA UUCUU Uggu uauu u	UG AACCA CGUAAGGG cgcac gccu u	ac uuggu guauucuc gugug cgga g	- cg u---- uu-- u--- g	23	73	74	1	0	23	16	4	15	24	24	-22.1959	-22.5	0.3913	0.4658	0.4595	0.3043	0.1739	0.2174	0.3043	0.1644	0.1918	0.274	0.3699	0.1622	0.1892	0.2703	0.3784	5	5	5	-1	4
MN908947:1442-1515:3_22	MN908947:1442-1515	GAAAACCAUUCUUCGUAAGGGU	AA UUCUU U	G AACCA CGUAAGGG	c uuggu guauucuc	cg u---- u	GAAAACCAUUCUUCGUAAGGGUggucgcacuauugccuuuggaggcuguguguucucuuauguugguugcc	AA UUCUU Uggu uauu u	G AACCA CGUAAGGG cgcac gccu u	c uuggu guauucuc gugug cgga g	cg u---- uu-- u--- g	uuGAAAACCAUUCUUCGUAAGGGUggucgcacuauugccuuuggaggcuguguguucucuuauguugguugcca	u AA UUCUU Uggu uauu u	uG AACCA CGUAAGGG cgcac gccu u	ac uuggu guauucuc gugug cgga g	- cg u---- uu-- u--- g	22	71	74	1	1	22	16	4	14	23	24	-21.5878	-22.5	0.4091	0.4789	0.4595	0.3182	0.1818	0.2273	0.2727	0.1549	0.1972	0.2817	0.3662	0.1622	0.1892	0.2703	0.3784	5	5	5	-1	4
MN908947:1442-1515:9_22	MN908947:1442-1515	CAUUCUUCGUAAGGGUGGUCGC	UUCUU UGGU	CA CGUAAGGG CGC	gu guauucuc gug	u---- uu--	CAUUCUUCGUAAGGGUGGUCGCacuauugccuuuggaggcuguguguucucuuauguug	UUCUU UGGU uauu u	CA CGUAAGGG CGCac gccu u	gu guauucuc gugug cgga g	u---- uu-- u--- g	uugaaaacCAUUCUUCGUAAGGGUGGUCGCacuauugccuuuggaggcuguguguucucuuauguugguugcca	u aa UUCUU UGGU uauu u	ug aacCA CGUAAGGG CGCac gccu u	ac uuggu guauucuc gugug cgga g	- cg u---- uu-- u--- g	22	59	74	1	7	22	10	4	13	19	24	-17.9392	-22.5	0.5455	0.4746	0.4595	0.1364	0.2273	0.3182	0.3182	0.1186	0.1864	0.2881	0.4068	0.1622	0.1892	0.2703	0.3784	5	5	5	2	4
MN908947:1442-1515:14_20	MN908947:1442-1515	UUCGUAAGGGUGGUCGCACU	UU UGGU U	CGUAAGGG CGCAC	guauucuc gugug	-- uu-- u	UUCGUAAGGGUGGUCGCACUauugccuuuggaggcuguguguucucuuaug	UU UGGU Uauu u	CGUAAGGG CGCAC gccu u	guauucuc gugug cgga g	-- uu-- u--- g	uugaaaaccauucUUCGUAAGGGUGGUCGCACUauugccuuuggaggcuguguguucucuuauguugguugcca	u aa uucUU UGGU Uauu u	ug aacca CGUAAGGG CGCAC gccu u	ac uuggu guauucuc gugug cgga g	- cg u---- uu-- u--- g	20	51	74	1	12	20	7	4	13	17	24	-15.5068	-22.5	0.55	0.4902	0.4595	0.15	0.2	0.35	0.3	0.1176	0.1765	0.3137	0.3922	0.1622	0.1892	0.2703	0.3784	4	4	5	3	3
MN908947:1442-1515:13_22	MN908947:1442-1515	CUUCGUAAGGGUGGUCGCACUA	CUU UGGU UA	CGUAAGGG CGCAC	guauucuc gugug	--- uu-- u-	CUUCGUAAGGGUGGUCGCACUAuugccuuuggaggcuguguguucucuuaug	CUU UGGU UAuu u	CGUAAGGG CGCAC gccu u	guauucuc gugug cgga g	--- uu-- u--- g	uugaaaaccauuCUUCGUAAGGGUGGUCGCACUAuugccuuuggaggcuguguguucucuuauguugguugcca	u aa uuCUU UGGU UAuu u	ug aacca CGUAAGGG CGCAC gccu u	ac uuggu guauucuc gugug cgga g	- cg u---- uu-- u--- g	22	52	74	1	11	22	6	4	13	17	24	-15.8108	-22.5	0.5455	0.5	0.4595	0.1818	0.2273	0.3182	0.2727	0.1154	0.1923	0.3077	0.3846	0.1622	0.1892	0.2703	0.3784	4	4	5	2	2
MN908947:1442-1515:1_21	MN908947:1442-1515	UUGAAAACCAUUCUUCGUAAG	U AA UUCUU	UG AACCA CGUAAG	ac uuggu guauuc	- cg u----	UUGAAAACCAUUCUUCGUAAGgguggucgcacuauugccuuuggaggcuguguguucucuuauguugguugcca	U AA UUCUU uggu uauu u	UG AACCA CGUAAGgg cgcac gccu u	ac uuggu guauucuc gugug cgga g	- cg u---- uu-- u--- g	UUGAAAACCAUUCUUCGUAAGgguggucgcacuauugccuuuggaggcuguguguucucuuauguugguugcca	U AA UUCUU uggu uauu u	UG AACCA CGUAAGgg cgcac gccu u	ac uuggu guauucuc gugug cgga g	- cg u---- uu-- u--- g	21	74	74	1	0	21	19	4	13	24	24	-22.5	-22.5	0.3333	0.4595	0.4595	0.3333	0.1905	0.1429	0.3333	0.1622	0.1892	0.2703	0.3784	0.1622	0.1892	0.2703	0.3784	5	5	5	-1	4
MN908947:1442-1515:1_22	MN908947:1442-1515	UUGAAAACCAUUCUUCGUAAGG	U AA UUCUU	UG AACCA CGUAAGG	ac uuggu guauucu	- cg u----	UUGAAAACCAUUCUUCGUAAGGguggucgcacuauugccuuuggaggcuguguguucucuuauguugguugcca	U AA UUCUU uggu uauu u	UG AACCA CGUAAGGg cgcac gccu u	ac uuggu guauucuc gugug cgga g	- cg u---- uu-- u--- g	UUGAAAACCAUUCUUCGUAAGGguggucgcacuauugccuuuggaggcuguguguucucuuauguugguugcca	U AA UUCUU uggu uauu u	UG AACCA CGUAAGGg cgcac gccu u	ac uuggu guauucuc gugug cgga g	- cg u---- uu-- u--- g	22	74	74	1	0	22	18	4	14	24	24	-22.5	-22.5	0.3636	0.4595	0.4595	0.3182	0.1818	0.1818	0.3182	0.1622	0.1892	0.2703	0.3784	0.1622	0.1892	0.2703	0.3784	5	5	5	-1	4
MN908947:1442-1515:2_20	MN908947:1442-1515	UGAAAACCAUUCUUCGUAAG	AA UUCUU	UG AACCA CGUAAG	ac uuggu guauuc	cg u----	UGAAAACCAUUCUUCGUAAGgguggucgcacuauugccuuuggaggcuguguguucucuuauguugguugcca	AA UUCUU uggu uauu u	UG AACCA CGUAAGgg cgcac gccu u	ac uuggu guauucuc gugug cgga g	cg u---- uu-- u--- g	uUGAAAACCAUUCUUCGUAAGgguggucgcacuauugccuuuggaggcuguguguucucuuauguugguugcca	u AA UUCUU uggu uauu u	UG AACCA CGUAAGgg cgcac gccu u	ac uuggu guauucuc gugug cgga g	- cg u---- uu-- u--- g	20	73	74	1	0	20	19	4	13	24	24	-22.1959	-22.5	0.35	0.4658	0.4595	0.35	0.2	0.15	0.3	0.1644	0.1918	0.274	0.3699	0.1622	0.1892	0.2703	0.3784	5	5	5	-1	4
MN908947:1442-1515:2_21	MN908947:1442-1515	UGAAAACCAUUCUUCGUAAGG	AA UUCUU	UG AACCA CGUAAGG	ac uuggu guauucu	cg u----	UGAAAACCAUUCUUCGUAAGGguggucgcacuauugccuuuggaggcuguguguucucuuauguugguugcca	AA UUCUU uggu uauu u	UG AACCA CGUAAGGg cgcac gccu u	ac uuggu guauucuc gugug cgga g	cg u---- uu-- u--- g	uUGAAAACCAUUCUUCGUAAGGguggucgcacuauugccuuuggaggcuguguguucucuuauguugguugcca	u AA UUCUU uggu uauu u	UG AACCA CGUAAGGg cgcac gccu u	ac uuggu guauucuc gugug cgga g	- cg u---- uu-- u--- g	21	73	74	1	0	21	18	4	14	24	24	-22.1959	-22.5	0.381	0.4658	0.4595	0.3333	0.1905	0.1905	0.2857	0.1644	0.1918	0.274	0.3699	0.1622	0.1892	0.2703	0.3784	5	5	5	-1	4
MN908947:1442-1515:3_20	MN908947:1442-1515	GAAAACCAUUCUUCGUAAGG	AA UUCUU	G AACCA CGUAAGG	c uuggu guauucu	cg u----	GAAAACCAUUCUUCGUAAGGguggucgcacuauugccuuuggaggcuguguguucucuuauguugguugcc	AA UUCUU uggu uauu u	G AACCA CGUAAGGg cgcac gccu u	c uuggu guauucuc gugug cgga g	cg u---- uu-- u--- g	uuGAAAACCAUUCUUCGUAAGGguggucgcacuauugccuuuggaggcuguguguucucuuauguugguugcca	u AA UUCUU uggu uauu u	uG AACCA CGUAAGGg cgcac gccu u	ac uuggu guauucuc gugug cgga g	- cg u---- uu-- u--- g	20	71	74	1	1	20	18	4	13	23	24	-21.5878	-22.5	0.4	0.4789	0.4595	0.35	0.2	0.2	0.25	0.1549	0.1972	0.2817	0.3662	0.1622	0.1892	0.2703	0.3784	5	5	5	-1	4
MN908947:1442-1515:1_23	MN908947:1442-1515	UUGAAAACCAUUCUUCGUAAGGG	U AA UUCUU	UG AACCA CGUAAGGG	ac uuggu guauucuc	- cg u----	UUGAAAACCAUUCUUCGUAAGGGuggucgcacuauugccuuuggaggcuguguguucucuuauguugguugcca	U AA UUCUU uggu uauu u	UG AACCA CGUAAGGG cgcac gccu u	ac uuggu guauucuc gugug cgga g	- cg u---- uu-- u--- g	UUGAAAACCAUUCUUCGUAAGGGuggucgcacuauugccuuuggaggcuguguguucucuuauguugguugcca	U AA UUCUU uggu uauu u	UG AACCA CGUAAGGG cgcac gccu u	ac uuggu guauucuc gugug cgga g	- cg u---- uu-- u--- g	23	74	74	1	0	23	17	4	15	24	24	-22.5	-22.5	0.3913	0.4595	0.4595	0.3043	0.1739	0.2174	0.3043	0.1622	0.1892	0.2703	0.3784	0.1622	0.1892	0.2703	0.3784	5	5	5	-1	4
MN908947:1442-1515:2_22	MN908947:1442-1515	UGAAAACCAUUCUUCGUAAGGG	AA UUCUU	UG AACCA CGUAAGGG	ac uuggu guauucuc	cg u----	UGAAAACCAUUCUUCGUAAGGGuggucgcacuauugccuuuggaggcuguguguucucuuauguugguugcca	AA UUCUU uggu uauu u	UG AACCA CGUAAGGG cgcac gccu u	ac uuggu guauucuc gugug cgga g	cg u---- uu-- u--- g	uUGAAAACCAUUCUUCGUAAGGGuggucgcacuauugccuuuggaggcuguguguucucuuauguugguugcca	u AA UUCUU uggu uauu u	UG AACCA CGUAAGGG cgcac gccu u	ac uuggu guauucuc gugug cgga g	- cg u---- uu-- u--- g	22	73	74	1	0	22	17	4	15	24	24	-22.1959	-22.5	0.4091	0.4658	0.4595	0.3182	0.1818	0.2273	0.2727	0.1644	0.1918	0.274	0.3699	0.1622	0.1892	0.2703	0.3784	5	5	5	-1	4
MN908947:1442-1515:3_21	MN908947:1442-1515	GAAAACCAUUCUUCGUAAGGG	AA UUCUU	G AACCA CGUAAGGG	c uuggu guauucuc	cg u----	GAAAACCAUUCUUCGUAAGGGuggucgcacuauugccuuuggaggcuguguguucucuuauguugguugcc	AA UUCUU uggu uauu u	G AACCA CGUAAGGG cgcac gccu u	c uuggu guauucuc gugug cgga g	cg u---- uu-- u--- g	uuGAAAACCAUUCUUCGUAAGGGuggucgcacuauugccuuuggaggcuguguguucucuuauguugguugcca	u AA UUCUU uggu uauu u	uG AACCA CGUAAGGG cgcac gccu u	ac uuggu guauucuc gugug cgga g	- cg u---- uu-- u--- g	21	71	74	1	1	21	17	4	14	23	24	-21.5878	-22.5	0.4286	0.4789	0.4595	0.3333	0.1905	0.2381	0.2381	0.1549	0.1972	0.2817	0.3662	0.1622	0.1892	0.2703	0.3784	5	5	5	-1	4
MN908947:1442-1515:4_21	MN908947:1442-1515	AAAACCAUUCUUCGUAAGGGU	AA UUCUU U	AACCA CGUAAGGG	uuggu guauucuc	cg u---- u	AAAACCAUUCUUCGUAAGGGUggucgcacuauugccuuuggaggcuguguguucucuuauguugguugc	AA UUCUU Uggu uauu u	AACCA CGUAAGGG cgcac gccu u	uuggu guauucuc gugug cgga g	cg u---- uu-- u--- g	uugAAAACCAUUCUUCGUAAGGGUggucgcacuauugccuuuggaggcuguguguucucuuauguugguugcca	u AA UUCUU Uggu uauu u	ug AACCA CGUAAGGG cgcac gccu u	ac uuggu guauucuc gugug cgga g	- cg u---- uu-- u--- g	21	69	74	1	2	21	16	4	13	22	24	-20.9797	-22.5	0.381	0.4638	0.4595	0.3333	0.1905	0.1905	0.2857	0.1594	0.1884	0.2754	0.3768	0.1622	0.1892	0.2703	0.3784	5	5	5	-1	4
MN908947:1442-1515:9_23	MN908947:1442-1515	CAUUCUUCGUAAGGGUGGUCGCA	UUCUU UGGU	CA CGUAAGGG CGCA	gu guauucuc gugu	u---- uu--	CAUUCUUCGUAAGGGUGGUCGCAcuauugccuuuggaggcuguguguucucuuauguug	UUCUU UGGU uauu u	CA CGUAAGGG CGCAc gccu u	gu guauucuc gugug cgga g	u---- uu-- u--- g	uugaaaacCAUUCUUCGUAAGGGUGGUCGCAcuauugccuuuggaggcuguguguucucuuauguugguugcca	u aa UUCUU UGGU uauu u	ug aacCA CGUAAGGG CGCAc gccu u	ac uuggu guauucuc gugug cgga g	- cg u---- uu-- u--- g	23	59	74	1	7	23	9	4	14	19	24	-17.9392	-22.5	0.5217	0.4746	0.4595	0.1739	0.2174	0.3043	0.3043	0.1186	0.1864	0.2881	0.4068	0.1622	0.1892	0.2703	0.3784	5	5	5	2	4
MN908947:1442-1515:9_24	MN908947:1442-1515	CAUUCUUCGUAAGGGUGGUCGCAC	UUCUU UGGU	CA CGUAAGGG CGCAC	gu guauucuc gugug	u---- uu--	CAUUCUUCGUAAGGGUGGUCGCACuauugccuuuggaggcuguguguucucuuauguug	UUCUU UGGU uauu u	CA CGUAAGGG CGCAC gccu u	gu guauucuc gugug cgga g	u---- uu-- u--- g	uugaaaacCAUUCUUCGUAAGGGUGGUCGCACuauugccuuuggaggcuguguguucucuuauguugguugcca	u aa UUCUU UGGU uauu u	ug aacCA CGUAAGGG CGCAC gccu u	ac uuggu guauucuc gugug cgga g	- cg u---- uu-- u--- g	24	59	74	1	7	24	8	4	15	19	24	-17.9392	-22.5	0.5417	0.4746	0.4595	0.1667	0.25	0.2917	0.2917	0.1186	0.1864	0.2881	0.4068	0.1622	0.1892	0.2703	0.3784	5	5	5	2	4
MN908947:1442-1515:4_20	MN908947:1442-1515	AAAACCAUUCUUCGUAAGGG	AA UUCUU	AACCA CGUAAGGG	uuggu guauucuc	cg u----	AAAACCAUUCUUCGUAAGGGuggucgcacuauugccuuuggaggcuguguguucucuuauguugguugc	AA UUCUU uggu uauu u	AACCA CGUAAGGG cgcac gccu u	uuggu guauucuc gugug cgga g	cg u---- uu-- u--- g	uugAAAACCAUUCUUCGUAAGGGuggucgcacuauugccuuuggaggcuguguguucucuuauguugguugcca	u AA UUCUU uggu uauu u	ug AACCA CGUAAGGG cgcac gccu u	ac uuggu guauucuc gugug cgga g	- cg u---- uu-- u--- g	20	69	74	1	2	20	17	4	13	22	24	-20.9797	-22.5	0.4	0.4638	0.4595	0.35	0.2	0.2	0.25	0.1594	0.1884	0.2754	0.3768	0.1622	0.1892	0.2703	0.3784	5	5	5	-1	4
MN908947:1442-1515:10_20	MN908947:1442-1515	AUUCUUCGUAAGGGUGGUCG	UUCUU UGGU	A CGUAAGGG CG	u guauucuc gu	u---- uu--	AUUCUUCGUAAGGGUGGUCGcacuauugccuuuggaggcuguguguucucuuauguu	UUCUU UGGU uauu u	A CGUAAGGG CGcac gccu u	u guauucuc gugug cgga g	u---- uu-- u--- g	uugaaaaccAUUCUUCGUAAGGGUGGUCGcacuauugccuuuggaggcuguguguucucuuauguugguugcca	u aa UUCUU UGGU uauu u	ug aaccA CGUAAGGG CGcac gccu u	ac uuggu guauucuc gugug cgga g	- cg u---- uu-- u--- g	20	57	74	1	8	20	11	4	11	18	24	-17.3311	-22.5	0.5	0.4561	0.4595	0.15	0.15	0.35	0.35	0.1228	0.1754	0.2807	0.4211	0.1622	0.1892	0.2703	0.3784	5	5	5	2	4
MN908947:1442-1515:13_21	MN908947:1442-1515	CUUCGUAAGGGUGGUCGCACU	CUU UGGU U	CGUAAGGG CGCAC	guauucuc gugug	--- uu-- u	CUUCGUAAGGGUGGUCGCACUauugccuuuggaggcuguguguucucuuaug	CUU UGGU Uauu u	CGUAAGGG CGCAC gccu u	guauucuc gugug cgga g	--- uu-- u--- g	uugaaaaccauuCUUCGUAAGGGUGGUCGCACUauugccuuuggaggcuguguguucucuuauguugguugcca	u aa uuCUU UGGU Uauu u	ug aacca CGUAAGGG CGCAC gccu u	ac uuggu guauucuc gugug cgga g	- cg u---- uu-- u--- g	21	52	74	1	11	21	7	4	13	17	24	-15.8108	-22.5	0.5714	0.5	0.4595	0.1429	0.2381	0.3333	0.2857	0.1154	0.1923	0.3077	0.3846	0.1622	0.1892	0.2703	0.3784	4	4	5	2	3
MN908947:1442-1515:13_20	MN908947:1442-1515	CUUCGUAAGGGUGGUCGCAC	CUU UGGU	CGUAAGGG CGCAC	guauucuc gugug	--- uu--	CUUCGUAAGGGUGGUCGCACuauugccuuuggaggcuguguguucucuuaug	CUU UGGU uauu u	CGUAAGGG CGCAC gccu u	guauucuc gugug cgga g	--- uu-- u--- g	uugaaaaccauuCUUCGUAAGGGUGGUCGCACuauugccuuuggaggcuguguguucucuuauguugguugcca	u aa uuCUU UGGU uauu u	ug aacca CGUAAGGG CGCAC gccu u	ac uuggu guauucuc gugug cgga g	- cg u---- uu-- u--- g	20	52	74	1	11	20	8	4	13	17	24	-15.8108	-22.5	0.6	0.5	0.4595	0.15	0.25	0.35	0.25	0.1154	0.1923	0.3077	0.3846	0.1622	0.1892	0.2703	0.3784	4	4	5	2	4
MN908947:1442-1515:10_21	MN908947:1442-1515	AUUCUUCGUAAGGGUGGUCGC	UUCUU UGGU	A CGUAAGGG CGC	u guauucuc gug	u---- uu--	AUUCUUCGUAAGGGUGGUCGCacuauugccuuuggaggcuguguguucucuuauguu	UUCUU UGGU uauu u	A CGUAAGGG CGCac gccu u	u guauucuc gugug cgga g	u---- uu-- u--- g	uugaaaaccAUUCUUCGUAAGGGUGGUCGCacuauugccuuuggaggcuguguguucucuuauguugguugcca	u aa UUCUU UGGU uauu u	ug aaccA CGUAAGGG CGCac gccu u	ac uuggu guauucuc gugug cgga g	- cg u---- uu-- u--- g	21	57	74	1	8	21	10	4	12	18	24	-17.3311	-22.5	0.5238	0.4561	0.4595	0.1429	0.1905	0.3333	0.3333	0.1228	0.1754	0.2807	0.4211	0.1622	0.1892	0.2703	0.3784	5	5	5	2	4
MN908947:1442-1515:10_24	MN908947:1442-1515	AUUCUUCGUAAGGGUGGUCGCACU	UUCUU UGGU U	A CGUAAGGG CGCAC	u guauucuc gugug	u---- uu-- u	AUUCUUCGUAAGGGUGGUCGCACUauugccuuuggaggcuguguguucucuuauguu	UUCUU UGGU Uauu u	A CGUAAGGG CGCAC gccu u	u guauucuc gugug cgga g	u---- uu-- u--- g	uugaaaaccAUUCUUCGUAAGGGUGGUCGCACUauugccuuuggaggcuguguguucucuuauguugguugcca	u aa UUCUU UGGU Uauu u	ug aaccA CGUAAGGG CGCAC gccu u	ac uuggu guauucuc gugug cgga g	- cg u---- uu-- u--- g	24	57	74	1	8	24	7	4	14	18	24	-17.3311	-22.5	0.5	0.4561	0.4595	0.1667	0.2083	0.2917	0.3333	0.1228	0.1754	0.2807	0.4211	0.1622	0.1892	0.2703	0.3784	5	5	5	2	3
MN908947:1442-1515:10_22	MN908947:1442-1515	AUUCUUCGUAAGGGUGGUCGCA	UUCUU UGGU	A CGUAAGGG CGCA	u guauucuc gugu	u---- uu--	AUUCUUCGUAAGGGUGGUCGCAcuauugccuuuggaggcuguguguucucuuauguu	UUCUU UGGU uauu u	A CGUAAGGG CGCAc gccu u	u guauucuc gugug cgga g	u---- uu-- u--- g	uugaaaaccAUUCUUCGUAAGGGUGGUCGCAcuauugccuuuggaggcuguguguucucuuauguugguugcca	u aa UUCUU UGGU uauu u	ug aaccA CGUAAGGG CGCAc gccu u	ac uuggu guauucuc gugug cgga g	- cg u---- uu-- u--- g	22	57	74	1	8	22	9	4	13	18	24	-17.3311	-22.5	0.5	0.4561	0.4595	0.1818	0.1818	0.3182	0.3182	0.1228	0.1754	0.2807	0.4211	0.1622	0.1892	0.2703	0.3784	5	5	5	2	4
MN908947:1442-1515:10_23	MN908947:1442-1515	AUUCUUCGUAAGGGUGGUCGCAC	UUCUU UGGU	A CGUAAGGG CGCAC	u guauucuc gugug	u---- uu--	AUUCUUCGUAAGGGUGGUCGCACuauugccuuuggaggcuguguguucucuuauguu	UUCUU UGGU uauu u	A CGUAAGGG CGCAC gccu u	u guauucuc gugug cgga g	u---- uu-- u--- g	uugaaaaccAUUCUUCGUAAGGGUGGUCGCACuauugccuuuggaggcuguguguucucuuauguugguugcca	u aa UUCUU UGGU uauu u	ug aaccA CGUAAGGG CGCAC gccu u	ac uuggu guauucuc gugug cgga g	- cg u---- uu-- u--- g	23	57	74	1	8	23	8	4	14	18	24	-17.3311	-22.5	0.5217	0.4561	0.4595	0.1739	0.2174	0.3043	0.3043	0.1228	0.1754	0.2807	0.4211	0.1622	0.1892	0.2703	0.3784	5	5	5	2	4
MN908947:1442-1515:11_20	MN908947:1442-1515	UUCUUCGUAAGGGUGGUCGC	UUCUU UGGU	CGUAAGGG CGC	guauucuc gug	u---- uu--	UUCUUCGUAAGGGUGGUCGCacuauugccuuuggaggcuguguguucucuuaugu	UUCUU UGGU uauu u	CGUAAGGG CGCac gccu u	guauucuc gugug cgga g	u---- uu-- u--- g	uugaaaaccaUUCUUCGUAAGGGUGGUCGCacuauugccuuuggaggcuguguguucucuuauguugguugcca	u aa UUCUU UGGU uauu u	ug aacca CGUAAGGG CGCac gccu u	ac uuggu guauucuc gugug cgga g	- cg u---- uu-- u--- g	20	55	74	1	9	20	10	4	11	17	24	-16.723	-22.5	0.55	0.4727	0.4595	0.1	0.2	0.35	0.35	0.1091	0.1818	0.2909	0.4182	0.1622	0.1892	0.2703	0.3784	5	5	5	2	4
MN908947:1442-1515:11_21	MN908947:1442-1515	UUCUUCGUAAGGGUGGUCGCA	UUCUU UGGU	CGUAAGGG CGCA	guauucuc gugu	u---- uu--	UUCUUCGUAAGGGUGGUCGCAcuauugccuuuggaggcuguguguucucuuaugu	UUCUU UGGU uauu u	CGUAAGGG CGCAc gccu u	guauucuc gugug cgga g	u---- uu-- u--- g	uugaaaaccaUUCUUCGUAAGGGUGGUCGCAcuauugccuuuggaggcuguguguucucuuauguugguugcca	u aa UUCUU UGGU uauu u	ug aacca CGUAAGGG CGCAc gccu u	ac uuggu guauucuc gugug cgga g	- cg u---- uu-- u--- g	21	55	74	1	9	21	9	4	12	17	24	-16.723	-22.5	0.5238	0.4727	0.4595	0.1429	0.1905	0.3333	0.3333	0.1091	0.1818	0.2909	0.4182	0.1622	0.1892	0.2703	0.3784	5	5	5	2	4
MN908947:1442-1515:11_22	MN908947:1442-1515	UUCUUCGUAAGGGUGGUCGCAC	UUCUU UGGU	CGUAAGGG CGCAC	guauucuc gugug	u---- uu--	UUCUUCGUAAGGGUGGUCGCACuauugccuuuggaggcuguguguucucuuaugu	UUCUU UGGU uauu u	CGUAAGGG CGCAC gccu u	guauucuc gugug cgga g	u---- uu-- u--- g	uugaaaaccaUUCUUCGUAAGGGUGGUCGCACuauugccuuuggaggcuguguguucucuuauguugguugcca	u aa UUCUU UGGU uauu u	ug aacca CGUAAGGG CGCAC gccu u	ac uuggu guauucuc gugug cgga g	- cg u---- uu-- u--- g	22	55	74	1	9	22	8	4	13	17	24	-16.723	-22.5	0.5455	0.4727	0.4595	0.1364	0.2273	0.3182	0.3182	0.1091	0.1818	0.2909	0.4182	0.1622	0.1892	0.2703	0.3784	5	5	5	2	4
MN908947:1442-1515:11_23	MN908947:1442-1515	UUCUUCGUAAGGGUGGUCGCACU	UUCUU UGGU U	CGUAAGGG CGCAC	guauucuc gugug	u---- uu-- u	UUCUUCGUAAGGGUGGUCGCACUauugccuuuggaggcuguguguucucuuaugu	UUCUU UGGU Uauu u	CGUAAGGG CGCAC gccu u	guauucuc gugug cgga g	u---- uu-- u--- g	uugaaaaccaUUCUUCGUAAGGGUGGUCGCACUauugccuuuggaggcuguguguucucuuauguugguugcca	u aa UUCUU UGGU Uauu u	ug aacca CGUAAGGG CGCAC gccu u	ac uuggu guauucuc gugug cgga g	- cg u---- uu-- u--- g	23	55	74	1	9	23	7	4	13	17	24	-16.723	-22.5	0.5217	0.4727	0.4595	0.1304	0.2174	0.3043	0.3478	0.1091	0.1818	0.2909	0.4182	0.1622	0.1892	0.2703	0.3784	5	5	5	2	3
MN908947:1442-1515:11_24	MN908947:1442-1515	UUCUUCGUAAGGGUGGUCGCACUA	UUCUU UGGU UA	CGUAAGGG CGCAC	guauucuc gugug	u---- uu-- u-	UUCUUCGUAAGGGUGGUCGCACUAuugccuuuggaggcuguguguucucuuaugu	UUCUU UGGU UAuu u	CGUAAGGG CGCAC gccu u	guauucuc gugug cgga g	u---- uu-- u--- g	uugaaaaccaUUCUUCGUAAGGGUGGUCGCACUAuugccuuuggaggcuguguguucucuuauguugguugcca	u aa UUCUU UGGU UAuu u	ug aacca CGUAAGGG CGCAC gccu u	ac uuggu guauucuc gugug cgga g	- cg u---- uu-- u--- g	24	55	74	1	9	24	6	4	13	17	24	-16.723	-22.5	0.5	0.4727	0.4595	0.1667	0.2083	0.2917	0.3333	0.1091	0.1818	0.2909	0.4182	0.1622	0.1892	0.2703	0.3784	5	5	5	2	2
MN908947:1442-1515:12_20	MN908947:1442-1515	UCUUCGUAAGGGUGGUCGCA	UCUU UGGU	CGUAAGGG CGCA	guauucuc gugu	---- uu--	UCUUCGUAAGGGUGGUCGCAcuauugccuuuggaggcuguguguucucuuaug	UCUU UGGU uauu u	CGUAAGGG CGCAc gccu u	guauucuc gugug cgga g	---- uu-- u--- g	uugaaaaccauUCUUCGUAAGGGUGGUCGCAcuauugccuuuggaggcuguguguucucuuauguugguugcca	u aa uUCUU UGGU uauu u	ug aacca CGUAAGGG CGCAc gccu u	ac uuggu guauucuc gugug cgga g	- cg u---- uu-- u--- g	20	53	74	1	10	20	9	4	12	17	24	-16.1149	-22.5	0.55	0.4906	0.4595	0.15	0.2	0.35	0.3	0.1132	0.1887	0.3019	0.3962	0.1622	0.1892	0.2703	0.3784	4	4	5	2	4
MN908947:1442-1515:12_21	MN908947:1442-1515	UCUUCGUAAGGGUGGUCGCAC	UCUU UGGU	CGUAAGGG CGCAC	guauucuc gugug	---- uu--	UCUUCGUAAGGGUGGUCGCACuauugccuuuggaggcuguguguucucuuaug	UCUU UGGU uauu u	CGUAAGGG CGCAC gccu u	guauucuc gugug cgga g	---- uu-- u--- g	uugaaaaccauUCUUCGUAAGGGUGGUCGCACuauugccuuuggaggcuguguguucucuuauguugguugcca	u aa uUCUU UGGU uauu u	ug aacca CGUAAGGG CGCAC gccu u	ac uuggu guauucuc gugug cgga g	- cg u---- uu-- u--- g	21	53	74	1	10	21	8	4	13	17	24	-16.1149	-22.5	0.5714	0.4906	0.4595	0.1429	0.2381	0.3333	0.2857	0.1132	0.1887	0.3019	0.3962	0.1622	0.1892	0.2703	0.3784	4	4	5	2	4
MN908947:1442-1515:12_22	MN908947:1442-1515	UCUUCGUAAGGGUGGUCGCACU	UCUU UGGU U	CGUAAGGG CGCAC	guauucuc gugug	---- uu-- u	UCUUCGUAAGGGUGGUCGCACUauugccuuuggaggcuguguguucucuuaug	UCUU UGGU Uauu u	CGUAAGGG CGCAC gccu u	guauucuc gugug cgga g	---- uu-- u--- g	uugaaaaccauUCUUCGUAAGGGUGGUCGCACUauugccuuuggaggcuguguguucucuuauguugguugcca	u aa uUCUU UGGU Uauu u	ug aacca CGUAAGGG CGCAC gccu u	ac uuggu guauucuc gugug cgga g	- cg u---- uu-- u--- g	22	53	74	1	10	22	7	4	13	17	24	-16.1149	-22.5	0.5455	0.4906	0.4595	0.1364	0.2273	0.3182	0.3182	0.1132	0.1887	0.3019	0.3962	0.1622	0.1892	0.2703	0.3784	4	4	5	2	3
MN908947:1442-1515:12_23	MN908947:1442-1515	UCUUCGUAAGGGUGGUCGCACUA	UCUU UGGU UA	CGUAAGGG CGCAC	guauucuc gugug	---- uu-- u-	UCUUCGUAAGGGUGGUCGCACUAuugccuuuggaggcuguguguucucuuaug	UCUU UGGU UAuu u	CGUAAGGG CGCAC gccu u	guauucuc gugug cgga g	---- uu-- u--- g	uugaaaaccauUCUUCGUAAGGGUGGUCGCACUAuugccuuuggaggcuguguguucucuuauguugguugcca	u aa uUCUU UGGU UAuu u	ug aacca CGUAAGGG CGCAC gccu u	ac uuggu guauucuc gugug cgga g	- cg u---- uu-- u--- g	23	53	74	1	10	23	6	4	13	17	24	-16.1149	-22.5	0.5217	0.4906	0.4595	0.1739	0.2174	0.3043	0.3043	0.1132	0.1887	0.3019	0.3962	0.1622	0.1892	0.2703	0.3784	4	4	5	2	2
MN908947:1442-1515:12_24	MN908947:1442-1515	UCUUCGUAAGGGUGGUCGCACUAU	UCUU UGGU UAU	CGUAAGGG CGCAC	guauucuc gugug	---- uu-- u--	UCUUCGUAAGGGUGGUCGCACUAUugccuuuggaggcuguguguucucuuaug	UCUU UGGU UAUu u	CGUAAGGG CGCAC gccu u	guauucuc gugug cgga g	---- uu-- u--- g	uugaaaaccauUCUUCGUAAGGGUGGUCGCACUAUugccuuuggaggcuguguguucucuuauguugguugcca	u aa uUCUU UGGU UAUu u	ug aacca CGUAAGGG CGCAC gccu u	ac uuggu guauucuc gugug cgga g	- cg u---- uu-- u--- g	24	53	74	1	10	24	5	4	13	17	24	-16.1149	-22.5	0.5	0.4906	0.4595	0.1667	0.2083	0.2917	0.3333	0.1132	0.1887	0.3019	0.3962	0.1622	0.1892	0.2703	0.3784	4	4	5	2	1
MN908947:1488-1574:61_21	MN908947:1488-1574	GCGCUAACAUAGGUUGUAACC	uucu--- u ca	g cuuauguuggu gc	C GGAUACAAUCG CG	CAAUGUU - --	guucucuuauguugguugccauaacaagugugccuauuggguuccacgugcuaGCGCUAACAUAGGUUGUAACC	uucu--- u ca a a u- ua	g cuuauguuggu gc ua ca gug gcc \	C GGAUACAAUCG CG au gu cac ugg u	CAAUGUU - -- c g cu gu	gcuguguguucucuuauguugguugccauaacaagugugccuauuggguuccacgugcuaGCGCUAACAUAGGUUGUAACCauacag	g uucu--- u ca a a u- ua	cugugug cuuauguuggu gc ua ca gug gcc \	gacauaC GGAUACAAUCG CG au gu cac ugg u	- CAAUGUU - -- c g cu gu	21	74	87	1	6	24	15	5	14	24	30	-22.3701	-26.3	0.4762	0.4595	0.4598	0.2857	0.2381	0.2381	0.2381	0.2027	0.2162	0.2432	0.3378	0.2069	0.2069	0.2529	0.3333	7	7	7	-1	2
MN908947:1488-1574:59_23	MN908947:1488-1574	UAGCGCUAACAUAGGUUGUAACC	uucu--- u ca	g cuuauguuggu gc ua	C GGAUACAAUCG CG AU	CAAUGUU - --	guucucuuauguugguugccauaacaagugugccuauuggguuccacgugcUAGCGCUAACAUAGGUUGUAACC	uucu--- u ca a a u- ua	g cuuauguuggu gc ua ca gug gcc \	C GGAUACAAUCG CG AU gu cac ugg u	CAAUGUU - -- c g cu gu	gcuguguguucucuuauguugguugccauaacaagugugccuauuggguuccacgugcUAGCGCUAACAUAGGUUGUAACCauacag	g uucu--- u ca a a u- ua	cugugug cuuauguuggu gc ua ca gug gcc \	gacauaC GGAUACAAUCG CG AU gu cac ugg u	- CAAUGUU - -- c g cu gu	23	74	87	1	6	26	13	5	16	24	30	-22.3701	-26.3	0.4348	0.4595	0.4598	0.3043	0.2174	0.2174	0.2609	0.2027	0.2162	0.2432	0.3378	0.2069	0.2069	0.2529	0.3333	7	7	7	-1	2
MN908947:1488-1574:60_22	MN908947:1488-1574	AGCGCUAACAUAGGUUGUAACC	uucu--- u ca	g cuuauguuggu gc u	C GGAUACAAUCG CG A	CAAUGUU - --	guucucuuauguugguugccauaacaagugugccuauuggguuccacgugcuAGCGCUAACAUAGGUUGUAACC	uucu--- u ca a a u- ua	g cuuauguuggu gc ua ca gug gcc \	C GGAUACAAUCG CG Au gu cac ugg u	CAAUGUU - -- c g cu gu	gcuguguguucucuuauguugguugccauaacaagugugccuauuggguuccacgugcuAGCGCUAACAUAGGUUGUAACCauacag	g uucu--- u ca a a u- ua	cugugug cuuauguuggu gc ua ca gug gcc \	gacauaC GGAUACAAUCG CG Au gu cac ugg u	- CAAUGUU - -- c g cu gu	22	74	87	1	6	25	14	5	15	24	30	-22.3701	-26.3	0.4545	0.4595	0.4598	0.3182	0.2273	0.2273	0.2273	0.2027	0.2162	0.2432	0.3378	0.2069	0.2069	0.2529	0.3333	7	7	7	-1	2
MN908947:1488-1574:62_20	MN908947:1488-1574	CGCUAACAUAGGUUGUAACC	uucu--- u	g cuuauguuggu g	C GGAUACAAUCG C	CAAUGUU -	guucucuuauguugguugccauaacaagugugccuauuggguuccacgugcuagCGCUAACAUAGGUUGUAACC	uucu--- u ca a a u- ua	g cuuauguuggu gc ua ca gug gcc \	C GGAUACAAUCG Cg au gu cac ugg u	CAAUGUU - -- c g cu gu	gcuguguguucucuuauguugguugccauaacaagugugccuauuggguuccacgugcuagCGCUAACAUAGGUUGUAACCauacag	g uucu--- u ca a a u- ua	cugugug cuuauguuggu gc ua ca gug gcc \	gacauaC GGAUACAAUCG Cg au gu cac ugg u	- CAAUGUU - -- c g cu gu	20	74	87	1	6	21	18	5	13	24	30	-22.3701	-26.3	0.45	0.4595	0.4598	0.3	0.25	0.2	0.25	0.2027	0.2162	0.2432	0.3378	0.2069	0.2069	0.2529	0.3333	7	7	7	-1	2
MN908947:1488-1574:54_23	MN908947:1488-1574	CGUGCUAGCGCUAACAUAGGUUG	--- u ca a a	cuuauguuggu gc ua ca g	GGAUACAAUCG CG AU GU C	GUU - -- C G	cuuauguugguugccauaacaagugugccuauuggguuccaCGUGCUAGCGCUAACAUAGGUUG	--- u ca a a u- ua	cuuauguuggu gc ua ca gug gcc \	GGAUACAAUCG CG AU GU Cac ugg u	GUU - -- C G cu gu	gcuguguguucucuuauguugguugccauaacaagugugccuauuggguuccaCGUGCUAGCGCUAACAUAGGUUGuaaccauacag	g uucu--- u ca a a u- ua	cugugug cuuauguuggu gc ua ca gug gcc \	gacauac GGAUACAAUCG CG AU GU Cac ugg u	- caauGUU - -- C G cu gu	23	64	87	1	11	26	8	5	18	23	30	-19.3471	-26.3	0.5217	0.4688	0.4598	0.2174	0.2174	0.3043	0.2609	0.2031	0.2031	0.2656	0.3281	0.2069	0.2069	0.2529	0.3333	3	3	7	4	2
MN908947:1488-1574:53_24	MN908947:1488-1574	ACGUGCUAGCGCUAACAUAGGUUG	--- u ca a a	cuuauguuggu gc ua ca gu	GGAUACAAUCG CG AU GU CA	GUU - -- C G	cuuauguugguugccauaacaagugugccuauuggguuccACGUGCUAGCGCUAACAUAGGUUG	--- u ca a a u- ua	cuuauguuggu gc ua ca gug gcc \	GGAUACAAUCG CG AU GU CAc ugg u	GUU - -- C G cu gu	gcuguguguucucuuauguugguugccauaacaagugugccuauuggguuccACGUGCUAGCGCUAACAUAGGUUGuaaccauacag	g uucu--- u ca a a u- ua	cugugug cuuauguuggu gc ua ca gug gcc \	gacauac GGAUACAAUCG CG AU GU CAc ugg u	- caauGUU - -- C G cu gu	24	64	87	1	11	27	7	5	19	23	30	-19.3471	-26.3	0.5	0.4688	0.4598	0.25	0.2083	0.2917	0.25	0.2031	0.2031	0.2656	0.3281	0.2069	0.2069	0.2529	0.3333	3	3	7	4	2
[truncated: 8,733 more rows]
[truncated: 27 more columns]
