# Supplementary material for: Identification of a SARS-CoV-2 virus-derived vmiRNA in COVID-19 patients holding potential as a diagnostic biomarker
Source: Front Cell Infect Microbiol. 2023 Jun 2;13:1190870. doi: 10.3389/fcimb.2023.1190870 (PMC10272551; doi:10.3389/fcimb.2023.1190870)
Supplement: Table S2-1 — Ct values in Figure 3A and 3B. [file Table_2.xls]

## Sheet: Supplemental Table S2
Supplemental Table S2-1: Ct values of Figure 3A and 3B
Nasal swab samples	Number of Samples	miR-16 Ct (mean±SEM)	CvmiR-2-3p Ct (mean±SEM)
Covid-19 patients	#1	21.826 ± 0.102	29.119 ± 0.193
	#2	28.269 ± 0.129	35.101 ± 0.762
	#3	27.486 ± 0.106	30.497 ± 0.398
	#4	32.899 ± 0.562	33.648 ± 0.187
	#5	33.281 ± 0.510	31.751 ± 0.294
	#9	28.451 ± 0.062	32.946 ± 0.189
	#10	33.582 ± 0.640	34.328 ± 0.307
	#11	27.724 ± 0.164	31.753 ± 0.404
	#12	24.695 ± 0.062	30.205 ± 0.357
	#13	26.842 ± 0.242	34.269 ± 0.511
Controls	NC1	31.901 ± 0.120	Undetermined
	NC2	31.950 ± 0.154	Undetermined
	NC3	30.522 ± 0.120	Undetermined
	NC4	26.847 ± 0.029	38.931 ± 0.000
	NC5	33.461 ± 0.175	Undetermined
	NC6	29.252 ± 0.054	Undetermined
	NC7	29.756 ± 0.100	Undetermined
	NC8	34.890 ± 0.343	Undetermined
	NC9	27.191 ± 0.024	Undetermined
	NC10	27.294 ± 0.045	Undetermined
Supplemental Table S2-2: Ct values of Figure 3D and 3E
Serum samples	Number of Samples	miR-16 Ct (mean±SEM)	CvmiR-2-3p Ct (mean±SEM)
Covid-19 patients	#1	31.042 ± 0.073	36.607 ± 0.261
	#2	24.730 ± 0.298	34.944 ± 0.356
	#3	29.654 ± 0.067	35.384 ± 0.342
	#4	31.501 ± 0.125	32.626 ± 0.435
	#5	31.181 ± 0.133	33.545 ± 0.850
	#6	28.916 ± 0.070	33.833 ± 0.371
	#7	32.401 ± 1.231	36.156 ± 0.564
	#8	31.667 ± 0.286	35.807 ± 0.175
Controls	SC1	30.501 ± 0.111	Undetermined
	SC2	28.243 ± 0.061	Undetermined
	SC3	34.095 ± 0.118	Undetermined
	SC4	30.343 ± 0.120	Undetermined
	SC5	25.732 ± 0.029	Undetermined
	SC6	29.510 ± 0.067	Undetermined
	SC7	29.655 ± 0.101	Undetermined
	SC8	28.187 ± 0.042	Undetermined
