# Supplementary material for: Identification of a SARS-CoV-2 virus-derived vmiRNA in COVID-19 patients holding potential as a diagnostic biomarker
Source: Front Cell Infect Microbiol. 2023 Jun 2;13:1190870. doi: 10.3389/fcimb.2023.1190870 (PMC10272551; doi:10.3389/fcimb.2023.1190870)
Supplement: Table S3 — Original data of Figure 3H (GSE176498). [file Table_3.xlsx]

## Sheet: Sheet 1
Supplemental Table S3: Original data of Figure 3H (GSE176498)
Sample	Infection	Group	Relative expression of CvmiR-2 (normalized with 5s and miR-16)
GSM5366642	COVID-19	Severe	3.74334e-05
GSM5366643	COVID-20	Severe	0.000115455
GSM5366644	COVID-21	Severe	8.4831e-05
GSM5366645	COVID-22	Severe	3.43041e-05
GSM5366646	COVID-23	Severe	4.0256e-05
GSM5366647	COVID-24	Severe	0.000154244
GSM5366648	COVID-25	Severe	6.46935e-05
GSM5366649	COVID-26	Severe	6.19828e-05
GSM5366650	COVID-27	Severe	3.87689e-05
GSM5366651	COVID-28	Severe	0
GSM5366652	COVID-29	Severe	4.63822e-05
GSM5366653	COVID-30	Severe	0
GSM5366654	COVID-31	Severe	5.69995e-05
GSM5366655	COVID-32	Severe	1.94079e-05
GSM5366656	COVID-33	Severe	0.000143143
GSM5366657	COVID-34	Severe	0
GSM5366658	COVID-35	Severe	0.000149287
GSM5366659	COVID-36	Non-severe	8.02203e-05
GSM5366660	COVID-37	Non-severe	3.08418e-05
GSM5366661	COVID-38	Non-severe	0
GSM5366662	COVID-39	Non-severe	6.32775e-05
GSM5366663	COVID-40	Non-severe	3.5777e-05
GSM5366664	COVID-41	Non-severe	0
GSM5366665	COVID-42	Non-severe	4.16146e-05
GSM5366666	COVID-43	Non-severe	1.49227e-05
GSM5366667	COVID-44	Non-severe	2.33376e-05
GSM5366669	COVID-45	Non-severe	2.19572e-05
GSM5366670	COVID-46	Non-severe	0
GSM5366671	COVID-47	Non-severe	0
GSM5366672	COVID-48	Non-severe	0
GSM5366673	COVID-49	Non-severe	0
GSM5366674	COVID-50	Non-severe	0
GSM5366675	COVID-51	Non-severe	6.88036e-05
GSM5366676	COVID-52	Non-severe	3.45945e-05
