# Supplementary material for: Identification of a SARS-CoV-2 virus-derived vmiRNA in COVID-19 patients holding potential as a diagnostic biomarker
Source: Front Cell Infect Microbiol. 2023 Jun 2;13:1190870. doi: 10.3389/fcimb.2023.1190870 (PMC10272551; doi:10.3389/fcimb.2023.1190870)
Supplement: Table S4 — Original data of Figure 3I (GSE166160). [file Table_4.xlsx]

## Sheet: Sheet 1
Supplemental Table S4: Original data of Figure 3I (GSE166160)
Sample	Age	Gender	Disease_state	Disease_symptom	Infection	Relative expression of CvmiR-2 (normalized with 5s and miR-16)
SRR13630872	65	female	Moderate	Symptomatic	SARS-CoV-2	0.000151845
SRR13630884	75	male	Moderate	Symptomatic	SARS-CoV-2	7.6929e-05
SRR13630896	35	female	Moderate	Symptomatic	SARS-CoV-2	8.68659e-05
SRR13630897	30	male	Moderate	Symptomatic	SARS-CoV-2	0.000103256
SRR13630904	35	female	Moderate-repeated	Symptomatic	SARS-CoV-2	8.77758e-05
SRR13630905	60	female	Moderate	Symptomatic	SARS-CoV-2	7.43771e-05
SRR13630907	37	male	Moderate	Symptomatic	SARS-CoV-2	0.000116444
SRR13630909	65	female	Moderate	Symptomatic	SARS-CoV-2	7.49026e-05
SRR13630925	52	female	Moderate	Symptomatic	SARS-CoV-2	7.78715e-05
SRR13630926	56	female	Moderate	Symptomatic	SARS-CoV-2	0.000300827
SRR13630929	60	female	Moderate-repeated	Symptomatic	SARS-CoV-2	3.48817e-05
SRR13630933	46	female	Moderate	Symptomatic	SARS-CoV-2	7.63475e-05
SRR13630936	36	male	Moderate	Symptomatic	SARS-CoV-2	0.000145304
SRR13630937	53	female	Moderate	Symptomatic	SARS-CoV-2	0.000181056
SRR13630941	59	female	Moderate	Symptomatic	SARS-CoV-2	5.11221e-05
SRR13630942	66	female	Moderate	Symptomatic	SARS-CoV-2	8.06538e-05
SRR13630945	57	male	Moderate	Symptomatic	SARS-CoV-2	5.31227e-05
SRR13630946	55	female	Moderate	Symptomatic	SARS-CoV-2	0.000159685
SRR13630948	60	male	Moderate	Symptomatic	SARS-CoV-2	0.000116629
SRR13630950	47	female	Moderate	Symptomatic	SARS-CoV-2	7.45249e-05
SRR13630952	64	male	Moderate	Symptomatic	SARS-CoV-2	5.7779e-05
SRR13630953	45	male	Moderate	Symptomatic	SARS-CoV-2	5.3888e-05
SRR13630955	34	male	Moderate	Symptomatic	SARS-CoV-2	0.000100703
SRR13630957	60	female	Moderate	Symptomatic	SARS-CoV-2	5.22694e-05
SRR13630959	53	female	Moderate	Symptomatic	SARS-CoV-2	4.98355e-05
SRR13630960	21	female	Moderate	Symptomatic	SARS-CoV-2	6.67468e-05
SRR13630962	61	female	Moderate	Symptomatic	SARS-CoV-2	0.000118416
SRR13630963	65	female	Moderate	Symptomatic	SARS-CoV-2	7.6515e-05
SRR13630970	65	female	Moderate-repeated	Symptomatic	SARS-CoV-2	0.000128573
SRR13630971	37	male	Moderate-repeated	Symptomatic	SARS-CoV-2	0.000150278
SRR13630981	57	male	Moderate-repeated	Symptomatic	SARS-CoV-2	5.45703e-05
SRR13630982	55	female	Moderate-repeated	Symptomatic	SARS-CoV-2	0.000164102
SRR13630986	43	male	Moderate-repeated	Symptomatic	SARS-CoV-2	3.74345e-05
SRR13630989	20	female	Moderate	Symptomatic	SARS-CoV-2	0.000217559
SRR13630992	70	female	Moderate	Symptomatic	SARS-CoV-2	3.96395e-05
SRR13630994	57	male	Moderate-repeated	Symptomatic	SARS-CoV-2	3.09422e-05
SRR13631007	67	female	Moderate	Symptomatic	SARS-CoV-2	5.64164e-05
SRR13631008	67	female	Moderate	Symptomatic	SARS-CoV-2	5.64164e-05
SRR13631010	67	female	Moderate	Symptomatic	SARS-CoV-2	5.64164e-05
SRR13631013	56	female	Moderate	Symptomatic	SARS-CoV-2	9.51052e-05
SRR13631017	46	female	Moderate	Symptomatic	SARS-CoV-2	6.56771e-05
SRR13631021	60	female	Moderate	Symptomatic	SARS-CoV-2	4.76932e-05
SRR13631022	51	male	Moderate	Symptomatic	SARS-CoV-2	0.000102683
SRR13631023	94	female	Moderate	Symptomatic	SARS-CoV-2	0.000182072
SRR13631027	38	female	Moderate	Symptomatic	SARS-CoV-2	0.000133726
SRR13630863	58	male	Severe	Symptomatic	SARS-CoV-2	0.000119
SRR13630866	67	female	Severe	Symptomatic	SARS-CoV-2	7.88706e-05
SRR13630867	70	female	Severe	Symptomatic	SARS-CoV-2	4.2935e-05
SRR13630869	52	male	Severe	Symptomatic	SARS-CoV-2	5.17893e-05
SRR13630870	64	male	Severe	Symptomatic	SARS-CoV-2	2.68615e-05
SRR13630871	68	male	Severe	Symptomatic	SARS-CoV-2	0.000167187
SRR13630874	63	male	Severe	Symptomatic	SARS-CoV-2	0.000514845
SRR13630876	52	female	Severe	Symptomatic	SARS-CoV-2	0.00027688
SRR13630880	55	male	Severe	Symptomatic	SARS-CoV-2	5.07108e-05
SRR13630882	60	female	Severe	Symptomatic	SARS-CoV-2	0.000246316
SRR13630886	69	male	Severe	Symptomatic	SARS-CoV-2	5.44129e-05
SRR13630888	77	male	Severe	Symptomatic	SARS-CoV-2	5.21277e-05
SRR13630889	55	female	Severe	Symptomatic	SARS-CoV-2	0.000172157
SRR13630891	60	male	Severe	Symptomatic	SARS-CoV-2	7.77303e-05
SRR13630893	63	male	Severe--repeated	Symptomatic	SARS-CoV-2	0.000275951
SRR13630894	69	male	Severe	Symptomatic	SARS-CoV-2	8.24334e-05
SRR13630895	36	male	Severe	Symptomatic	SARS-CoV-2	0.000279929
SRR13630898	85	female	Severe	Symptomatic	SARS-CoV-2	0.000367399
SRR13630901	60	male	Severe-repeated	Symptomatic	SARS-CoV-2	7.13776e-05
SRR13630902	72	male	Severe-repeated	Symptomatic	SARS-CoV-2	6.02591e-05
SRR13630903	63	male	Severe-repeated	Symptomatic	SARS-CoV-2	3.28382e-05
SRR13630912	74	male	Severe	Symptomatic	SARS-CoV-2	0.000134021
SRR13630913	63	female	Severe-repeated	Symptomatic	SARS-CoV-2	7.50995e-05
SRR13630916	76	male	Severe	Symptomatic	SARS-CoV-2	0.000340909
SRR13630923	64	female	Severe	Symptomatic	SARS-CoV-2	0.00016186
SRR13630924	76	male	Severe-repeated	Symptomatic	SARS-CoV-2	9.92687e-05
SRR13630931	44	male	Severe	Symptomatic	SARS-CoV-2	4.82991e-05
SRR13630938	63	male	Severe--repeated	Symptomatic	SARS-CoV-2	3.78444e-05
SRR13630940	60	male	Severe-repeated	Symptomatic	SARS-CoV-2	5.10725e-05
SRR13630944	58	male	Severe-repeated	Symptomatic	SARS-CoV-2	6.00132e-05
SRR13630964	77	female	Severe-repeated	Symptomatic	SARS-CoV-2	0.000118441
SRR13630965	67	female	Severe-repeated	Symptomatic	SARS-CoV-2	0.000179649
SRR13630966	70	female	Severe-repeated	Symptomatic	SARS-CoV-2	5.31679e-05
SRR13630967	64	female	Severe-repeated	Symptomatic	SARS-CoV-2	0.000219085
SRR13630973	70	female	Severe-repeated	Symptomatic	SARS-CoV-2	0.000247097
SRR13630975	69	male	Severe-repeated	Symptomatic	SARS-CoV-2	3.60646e-05
SRR13630976	67	female	Severe-repeated	Symptomatic	SARS-CoV-2	7.09103e-05
SRR13630980	56	male	Severe	Symptomatic	SARS-CoV-2	5.70451e-05
SRR13630984	47	male	Severe-repeated	Symptomatic	SARS-CoV-2	0.000139797
SRR13630985	56	male	Severe-repeated	Symptomatic	SARS-CoV-2	0.000149436
SRR13630987	60	male	Severe-repeated	Symptomatic	SARS-CoV-2	0.000122888
SRR13630990	52	male	Severe-repeated	Symptomatic	SARS-CoV-2	5.50964e-05
SRR13630991	69	male	Severe-repeated	Symptomatic	SARS-CoV-2	9.47762e-05
SRR13630993	76	male	Severe-repeated	Symptomatic	SARS-CoV-2	0.000423111
SRR13630997	67	female	Severe-repeated	Symptomatic	SARS-CoV-2	5.88466e-05
SRR13630998	68	male	Severe-repeated	Symptomatic	SARS-CoV-2	5.83817e-05
SRR13630999	68	male	Severe-repeated	Symptomatic	SARS-CoV-2	0.000175145
SRR13631000	68	male	Severe-repeated	Symptomatic	SARS-CoV-2	0.000116763
SRR13631003	68	male	Severe-repeated	Symptomatic	SARS-CoV-2	0.00035029
SRR13631005	68	male	Severe-repeated	Symptomatic	SARS-CoV-2	5.83817e-05
