# Supplementary material for: Identification of a SARS-CoV-2 virus-derived vmiRNA in COVID-19 patients holding potential as a diagnostic biomarker
Source: Front Cell Infect Microbiol. 2023 Jun 2;13:1190870. doi: 10.3389/fcimb.2023.1190870 (PMC10272551; doi:10.3389/fcimb.2023.1190870)
Supplement: Table S5 — Ct values in Figure 4C. [file Table_5.xls]

## Sheet: Sheet 1
Supplemental Table S5: Ct values of Figure 4C
Sample name	miR-16 Ct (mean±SEM)	CvmiR-2-3p Ct (mean±SEM)	Ctrl1 Ct (mean±SEM)	Ctrl2 Ct (mean±SEM)
A549 pcDNA3.1-pre-CvmiR-2	24.601 ± 0.037	25.454 ± 0.036	Undetermined	Undetermined
A549 pcDNA3.1-NC	24.371 ± 0.049	Undetermined	Undetermined	Undetermined
