# Supplementary material for: Identification of a SARS-CoV-2 virus-derived vmiRNA in COVID-19 patients holding potential as a diagnostic biomarker
Source: Front Cell Infect Microbiol. 2023 Jun 2;13:1190870. doi: 10.3389/fcimb.2023.1190870 (PMC10272551; doi:10.3389/fcimb.2023.1190870)
Supplement: Table S6-1 — Comparison of predicted CvmiRNA mature sequence and small RNA sequencing results in Calu3 cells infected SARS-CoV-2 for 24 h (GSE148729). [file Table_6.xlsx]

## Sheet: Supplemental Table S6-1
Supplemental Table S6-1: Comparison of predicted CvmiRNA mature sequence and small RNA sequencing results in Calu3 cells infected SARS-CoV-2 for 24 h (GSE148729)
Small RNA sequencing ID	Small RNA sequencing sequence	Pre-CvmiRNA location	Predicted mature sequence of CvmiR-2
NB501326:380:HFNNHBGXF:1:11104:8513:10956	GCCCAAACGTTCGGATGCTCGAACTGCACCTCATGGTCACGAAAAAAAAAA	MN908947:476-557	GGATGCTCGAACTGCACCTC
NB501326:380:HFNNHBGXF:1:11104:8513:10956	GCCCAAACGTTCGGATGCTCGAACTGCACCTCATGGTCACGAAAAAAAAAA	MN908947:476-557	GGATGCTCGAACTGCACCTCA
NB501326:380:HFNNHBGXF:1:11104:8513:10956	GCCCAAACGTTCGGATGCTCGAACTGCACCTCATGGTCACGAAAAAAAAAA	MN908947:476-557	GGATGCTCGAACTGCACCTCATG
NB501326:380:HFNNHBGXF:1:11104:8513:10956	GCCCAAACGTTCGGATGCTCGAACTGCACCTCATGGTCACGAAAAAAAAAA	MN908947:476-557	GATGCTCGAACTGCACCTCAT
NB501326:380:HFNNHBGXF:1:11104:8513:10956	GCCCAAACGTTCGGATGCTCGAACTGCACCTCATGGTCACGAAAAAAAAAA	MN908947:476-557	GATGCTCGAACTGCACCTCATG
NB501326:380:HFNNHBGXF:1:11104:8513:10956	GCCCAAACGTTCGGATGCTCGAACTGCACCTCATGGTCACGAAAAAAAAAA	MN908947:476-557	GATGCTCGAACTGCACCTCATGG
NB501326:380:HFNNHBGXF:1:11104:8513:10956	GCCCAAACGTTCGGATGCTCGAACTGCACCTCATGGTCACGAAAAAAAAAA	MN908947:476-557	GATGCTCGAACTGCACCTCATGGT
NB501326:380:HFNNHBGXF:1:11104:8513:10956	GCCCAAACGTTCGGATGCTCGAACTGCACCTCATGGTCACGAAAAAAAAAA	MN908947:476-557	ATGCTCGAACTGCACCTCAT
NB501326:380:HFNNHBGXF:1:11104:8513:10956	GCCCAAACGTTCGGATGCTCGAACTGCACCTCATGGTCACGAAAAAAAAAA	MN908947:476-557	ATGCTCGAACTGCACCTCATG
NB501326:380:HFNNHBGXF:1:11104:8513:10956	GCCCAAACGTTCGGATGCTCGAACTGCACCTCATGGTCACGAAAAAAAAAA	MN908947:476-557	ATGCTCGAACTGCACCTCATGG
NB501326:380:HFNNHBGXF:1:11104:8513:10956	GCCCAAACGTTCGGATGCTCGAACTGCACCTCATGGTCACGAAAAAAAAAA	MN908947:476-557	ATGCTCGAACTGCACCTCATGGT
NB501326:380:HFNNHBGXF:1:11104:8513:10956	GCCCAAACGTTCGGATGCTCGAACTGCACCTCATGGTCACGAAAAAAAAAA	MN908947:476-557	TGCTCGAACTGCACCTCATG
NB501326:380:HFNNHBGXF:1:11104:8513:10956	GCCCAAACGTTCGGATGCTCGAACTGCACCTCATGGTCACGAAAAAAAAAA	MN908947:476-557	TGCTCGAACTGCACCTCATGG
NB501326:380:HFNNHBGXF:1:11104:8513:10956	GCCCAAACGTTCGGATGCTCGAACTGCACCTCATGGTCACGAAAAAAAAAA	MN908947:476-557	TGCTCGAACTGCACCTCATGGT
NB501326:380:HFNNHBGXF:1:11104:8513:10956	GCCCAAACGTTCGGATGCTCGAACTGCACCTCATGGTCACGAAAAAAAAAA	MN908947:476-557	TGCTCGAACTGCACCTCATGGTC
NB501326:380:HFNNHBGXF:1:11104:8513:10956	GCCCAAACGTTCGGATGCTCGAACTGCACCTCATGGTCACGAAAAAAAAAA	MN908947:476-557	GCTCGAACTGCACCTCATGGTC
NB501326:380:HFNNHBGXF:1:11104:8513:10956	GCCCAAACGTTCGGATGCTCGAACTGCACCTCATGGTCACGAAAAAAAAAA	MN908947:476-557	GCTCGAACTGCACCTCATGGTCA
NB501326:380:HFNNHBGXF:1:11104:8513:10956	GCCCAAACGTTCGGATGCTCGAACTGCACCTCATGGTCACGAAAAAAAAAA	MN908947:476-557	CTCGAACTGCACCTCATGGT
NB501326:380:HFNNHBGXF:1:11104:8513:10956	GCCCAAACGTTCGGATGCTCGAACTGCACCTCATGGTCACGAAAAAAAAAA	MN908947:476-557	CTCGAACTGCACCTCATGGTC
NB501326:380:HFNNHBGXF:1:11104:8513:10956	GCCCAAACGTTCGGATGCTCGAACTGCACCTCATGGTCACGAAAAAAAAAA	MN908947:476-557	CTCGAACTGCACCTCATGGTCA
NB501326:380:HFNNHBGXF:1:11104:8513:10956	GCCCAAACGTTCGGATGCTCGAACTGCACCTCATGGTCACGAAAAAAAAAA	MN908947:476-557	GATGCTCGAACTGCACCTCA
NB501326:380:HFNNHBGXF:1:11104:8513:10956	GCCCAAACGTTCGGATGCTCGAACTGCACCTCATGGTCACGAAAAAAAAAA	MN908947:476-557	GCTCGAACTGCACCTCATGGT
NB501326:380:HFNNHBGXF:1:11105:7735:13828	GGGGCTCGAACTGCACCTCATGGTCATAAAAAAAAAAAAAGATCGGAAGAG	MN908947:476-557	GCTCGAACTGCACCTCATGGTC
NB501326:380:HFNNHBGXF:1:11105:7735:13828	GGGGCTCGAACTGCACCTCATGGTCATAAAAAAAAAAAAAGATCGGAAGAG	MN908947:476-557	GCTCGAACTGCACCTCATGGTCA
NB501326:380:HFNNHBGXF:1:11105:7735:13828	GGGGCTCGAACTGCACCTCATGGTCATAAAAAAAAAAAAAGATCGGAAGAG	MN908947:476-557	CTCGAACTGCACCTCATGGT
NB501326:380:HFNNHBGXF:1:11105:7735:13828	GGGGCTCGAACTGCACCTCATGGTCATAAAAAAAAAAAAAGATCGGAAGAG	MN908947:476-557	CTCGAACTGCACCTCATGGTC
NB501326:380:HFNNHBGXF:1:11105:7735:13828	GGGGCTCGAACTGCACCTCATGGTCATAAAAAAAAAAAAAGATCGGAAGAG	MN908947:476-557	CTCGAACTGCACCTCATGGTCA
NB501326:380:HFNNHBGXF:1:11105:7735:13828	GGGGCTCGAACTGCACCTCATGGTCATAAAAAAAAAAAAAGATCGGAAGAG	MN908947:476-557	GCTCGAACTGCACCTCATGGT
NB501326:380:HFNNHBGXF:1:11107:11919:5920	CGCATGCTCGAACTGCACCTCATGGTCATATAAAAAAAAAAAAAAAGATCG	MN908947:476-557	ATGCTCGAACTGCACCTCAT
NB501326:380:HFNNHBGXF:1:11107:11919:5920	CGCATGCTCGAACTGCACCTCATGGTCATATAAAAAAAAAAAAAAAGATCG	MN908947:476-557	ATGCTCGAACTGCACCTCATG
NB501326:380:HFNNHBGXF:1:11107:11919:5920	CGCATGCTCGAACTGCACCTCATGGTCATATAAAAAAAAAAAAAAAGATCG	MN908947:476-557	ATGCTCGAACTGCACCTCATGG
NB501326:380:HFNNHBGXF:1:11107:11919:5920	CGCATGCTCGAACTGCACCTCATGGTCATATAAAAAAAAAAAAAAAGATCG	MN908947:476-557	ATGCTCGAACTGCACCTCATGGT
NB501326:380:HFNNHBGXF:1:11107:11919:5920	CGCATGCTCGAACTGCACCTCATGGTCATATAAAAAAAAAAAAAAAGATCG	MN908947:476-557	TGCTCGAACTGCACCTCATG
NB501326:380:HFNNHBGXF:1:11107:11919:5920	CGCATGCTCGAACTGCACCTCATGGTCATATAAAAAAAAAAAAAAAGATCG	MN908947:476-557	TGCTCGAACTGCACCTCATGG
NB501326:380:HFNNHBGXF:1:11107:11919:5920	CGCATGCTCGAACTGCACCTCATGGTCATATAAAAAAAAAAAAAAAGATCG	MN908947:476-557	TGCTCGAACTGCACCTCATGGT
NB501326:380:HFNNHBGXF:1:11107:11919:5920	CGCATGCTCGAACTGCACCTCATGGTCATATAAAAAAAAAAAAAAAGATCG	MN908947:476-557	TGCTCGAACTGCACCTCATGGTC
NB501326:380:HFNNHBGXF:1:11107:11919:5920	CGCATGCTCGAACTGCACCTCATGGTCATATAAAAAAAAAAAAAAAGATCG	MN908947:476-557	GCTCGAACTGCACCTCATGGTC
NB501326:380:HFNNHBGXF:1:11107:11919:5920	CGCATGCTCGAACTGCACCTCATGGTCATATAAAAAAAAAAAAAAAGATCG	MN908947:476-557	GCTCGAACTGCACCTCATGGTCA
NB501326:380:HFNNHBGXF:1:11107:11919:5920	CGCATGCTCGAACTGCACCTCATGGTCATATAAAAAAAAAAAAAAAGATCG	MN908947:476-557	CTCGAACTGCACCTCATGGT
NB501326:380:HFNNHBGXF:1:11107:11919:5920	CGCATGCTCGAACTGCACCTCATGGTCATATAAAAAAAAAAAAAAAGATCG	MN908947:476-557	CTCGAACTGCACCTCATGGTC
NB501326:380:HFNNHBGXF:1:11107:11919:5920	CGCATGCTCGAACTGCACCTCATGGTCATATAAAAAAAAAAAAAAAGATCG	MN908947:476-557	CTCGAACTGCACCTCATGGTCA
NB501326:380:HFNNHBGXF:1:11107:11919:5920	CGCATGCTCGAACTGCACCTCATGGTCATATAAAAAAAAAAAAAAAGATCG	MN908947:476-557	GCTCGAACTGCACCTCATGGT
NB501326:380:HFNNHBGXF:1:11108:13706:18258	GGGGGTAGCAGAACTCGAAGGCATTCAGAAAAAAAAAAAAAAGATCGGAAG	MN908947:476-557	GGTAGCAGAACTCGAAGGCATTC
NB501326:380:HFNNHBGXF:1:11108:13706:18258	GGGGGTAGCAGAACTCGAAGGCATTCAGAAAAAAAAAAAAAAGATCGGAAG	MN908947:476-557	GGTAGCAGAACTCGAAGGCATTCA
NB501326:380:HFNNHBGXF:1:11108:13706:18258	GGGGGTAGCAGAACTCGAAGGCATTCAGAAAAAAAAAAAAAAGATCGGAAG	MN908947:476-557	GGTAGCAGAACTCGAAGGCATT
NB501326:380:HFNNHBGXF:1:11108:13706:18258	GGGGGTAGCAGAACTCGAAGGCATTCAGAAAAAAAAAAAAAAGATCGGAAG	MN908947:476-557	GTAGCAGAACTCGAAGGCATTCA
NB501326:380:HFNNHBGXF:1:11108:13706:18258	GGGGGTAGCAGAACTCGAAGGCATTCAGAAAAAAAAAAAAAAGATCGGAAG	MN908947:476-557	GTAGCAGAACTCGAAGGCATTC
NB501326:380:HFNNHBGXF:1:11108:13706:18258	GGGGGTAGCAGAACTCGAAGGCATTCAGAAAAAAAAAAAAAAGATCGGAAG	MN908947:476-557	GTAGCAGAACTCGAAGGCAT
NB501326:380:HFNNHBGXF:1:11108:13706:18258	GGGGGTAGCAGAACTCGAAGGCATTCAGAAAAAAAAAAAAAAGATCGGAAG	MN908947:476-557	GTAGCAGAACTCGAAGGCATTCAG
NB501326:380:HFNNHBGXF:1:11108:13706:18258	GGGGGTAGCAGAACTCGAAGGCATTCAGAAAAAAAAAAAAAAGATCGGAAG	MN908947:476-557	TAGCAGAACTCGAAGGCATT
NB501326:380:HFNNHBGXF:1:11108:13706:18258	GGGGGTAGCAGAACTCGAAGGCATTCAGAAAAAAAAAAAAAAGATCGGAAG	MN908947:476-557	AGCAGAACTCGAAGGCATTCA
NB501326:380:HFNNHBGXF:1:11108:13706:18258	GGGGGTAGCAGAACTCGAAGGCATTCAGAAAAAAAAAAAAAAGATCGGAAG	MN908947:476-557	GTAGCAGAACTCGAAGGCATT
NB501326:380:HFNNHBGXF:1:11108:13706:18258	GGGGGTAGCAGAACTCGAAGGCATTCAGAAAAAAAAAAAAAAGATCGGAAG	MN908947:476-557	TAGCAGAACTCGAAGGCATTCA
NB501326:380:HFNNHBGXF:1:11108:13706:18258	GGGGGTAGCAGAACTCGAAGGCATTCAGAAAAAAAAAAAAAAGATCGGAAG	MN908947:476-557	TAGCAGAACTCGAAGGCATTC
NB501326:380:HFNNHBGXF:1:11108:13706:18258	GGGGGTAGCAGAACTCGAAGGCATTCAGAAAAAAAAAAAAAAGATCGGAAG	MN908947:476-557	GGTAGCAGAACTCGAAGGCAT
NB501326:380:HFNNHBGXF:1:11109:3148:9044	CGGTCGGATGCTCGAACTGCACCTCATGGTCATGTTAAAAAAAAAAAAAAA	MN908947:476-557	GGATGCTCGAACTGCACCTC
NB501326:380:HFNNHBGXF:1:11109:3148:9044	CGGTCGGATGCTCGAACTGCACCTCATGGTCATGTTAAAAAAAAAAAAAAA	MN908947:476-557	GGATGCTCGAACTGCACCTCA
NB501326:380:HFNNHBGXF:1:11109:3148:9044	CGGTCGGATGCTCGAACTGCACCTCATGGTCATGTTAAAAAAAAAAAAAAA	MN908947:476-557	GGATGCTCGAACTGCACCTCATG
NB501326:380:HFNNHBGXF:1:11109:3148:9044	CGGTCGGATGCTCGAACTGCACCTCATGGTCATGTTAAAAAAAAAAAAAAA	MN908947:476-557	GATGCTCGAACTGCACCTCAT
NB501326:380:HFNNHBGXF:1:11109:3148:9044	CGGTCGGATGCTCGAACTGCACCTCATGGTCATGTTAAAAAAAAAAAAAAA	MN908947:476-557	GATGCTCGAACTGCACCTCATG
NB501326:380:HFNNHBGXF:1:11109:3148:9044	CGGTCGGATGCTCGAACTGCACCTCATGGTCATGTTAAAAAAAAAAAAAAA	MN908947:476-557	GATGCTCGAACTGCACCTCATGG
NB501326:380:HFNNHBGXF:1:11109:3148:9044	CGGTCGGATGCTCGAACTGCACCTCATGGTCATGTTAAAAAAAAAAAAAAA	MN908947:476-557	GATGCTCGAACTGCACCTCATGGT
NB501326:380:HFNNHBGXF:1:11109:3148:9044	CGGTCGGATGCTCGAACTGCACCTCATGGTCATGTTAAAAAAAAAAAAAAA	MN908947:476-557	ATGCTCGAACTGCACCTCAT
NB501326:380:HFNNHBGXF:1:11109:3148:9044	CGGTCGGATGCTCGAACTGCACCTCATGGTCATGTTAAAAAAAAAAAAAAA	MN908947:476-557	ATGCTCGAACTGCACCTCATG
NB501326:380:HFNNHBGXF:1:11109:3148:9044	CGGTCGGATGCTCGAACTGCACCTCATGGTCATGTTAAAAAAAAAAAAAAA	MN908947:476-557	ATGCTCGAACTGCACCTCATGG
NB501326:380:HFNNHBGXF:1:11109:3148:9044	CGGTCGGATGCTCGAACTGCACCTCATGGTCATGTTAAAAAAAAAAAAAAA	MN908947:476-557	ATGCTCGAACTGCACCTCATGGT
NB501326:380:HFNNHBGXF:1:11109:3148:9044	CGGTCGGATGCTCGAACTGCACCTCATGGTCATGTTAAAAAAAAAAAAAAA	MN908947:476-557	TGCTCGAACTGCACCTCATG
NB501326:380:HFNNHBGXF:1:11109:3148:9044	CGGTCGGATGCTCGAACTGCACCTCATGGTCATGTTAAAAAAAAAAAAAAA	MN908947:476-557	TGCTCGAACTGCACCTCATGG
NB501326:380:HFNNHBGXF:1:11109:3148:9044	CGGTCGGATGCTCGAACTGCACCTCATGGTCATGTTAAAAAAAAAAAAAAA	MN908947:476-557	TGCTCGAACTGCACCTCATGGT
NB501326:380:HFNNHBGXF:1:11109:3148:9044	CGGTCGGATGCTCGAACTGCACCTCATGGTCATGTTAAAAAAAAAAAAAAA	MN908947:476-557	TGCTCGAACTGCACCTCATGGTC
NB501326:380:HFNNHBGXF:1:11109:3148:9044	CGGTCGGATGCTCGAACTGCACCTCATGGTCATGTTAAAAAAAAAAAAAAA	MN908947:476-557	GCTCGAACTGCACCTCATGGTC
NB501326:380:HFNNHBGXF:1:11109:3148:9044	CGGTCGGATGCTCGAACTGCACCTCATGGTCATGTTAAAAAAAAAAAAAAA	MN908947:476-557	GCTCGAACTGCACCTCATGGTCA
NB501326:380:HFNNHBGXF:1:11109:3148:9044	CGGTCGGATGCTCGAACTGCACCTCATGGTCATGTTAAAAAAAAAAAAAAA	MN908947:476-557	CTCGAACTGCACCTCATGGT
NB501326:380:HFNNHBGXF:1:11109:3148:9044	CGGTCGGATGCTCGAACTGCACCTCATGGTCATGTTAAAAAAAAAAAAAAA	MN908947:476-557	CTCGAACTGCACCTCATGGTC
NB501326:380:HFNNHBGXF:1:11109:3148:9044	CGGTCGGATGCTCGAACTGCACCTCATGGTCATGTTAAAAAAAAAAAAAAA	MN908947:476-557	CTCGAACTGCACCTCATGGTCA
NB501326:380:HFNNHBGXF:1:11109:3148:9044	CGGTCGGATGCTCGAACTGCACCTCATGGTCATGTTAAAAAAAAAAAAAAA	MN908947:476-557	GATGCTCGAACTGCACCTCA
NB501326:380:HFNNHBGXF:1:11109:3148:9044	CGGTCGGATGCTCGAACTGCACCTCATGGTCATGTTAAAAAAAAAAAAAAA	MN908947:476-557	GCTCGAACTGCACCTCATGGT
NB501326:380:HFNNHBGXF:1:11111:20171:14540	CCGGGTAGCAGAACTCGAAGGCATGCAAAAAAAAAAAAAAAGATCGGAAGA	MN908947:476-557	GTAGCAGAACTCGAAGGCAT
NB501326:380:HFNNHBGXF:1:11111:20171:14540	CCGGGTAGCAGAACTCGAAGGCATGCAAAAAAAAAAAAAAAGATCGGAAGA	MN908947:476-557	GGTAGCAGAACTCGAAGGCAT
NB501326:380:HFNNHBGXF:1:11112:5972:3187	CGGGTAGCAGAACTCGAAGGCATATAAAAAAAAAAAAAAAGATCAGAAGAC	MN908947:476-557	GTAGCAGAACTCGAAGGCAT
NB501326:380:HFNNHBGXF:1:11112:5972:3187	CGGGTAGCAGAACTCGAAGGCATATAAAAAAAAAAAAAAAGATCAGAAGAC	MN908947:476-557	GGTAGCAGAACTCGAAGGCAT
NB501326:380:HFNNHBGXF:1:11202:21657:4658	GGCCAAACGTTCGGATGCTCGAACTGCACCTCACAAAAAAAAAAAGATCGG	MN908947:476-557	GGATGCTCGAACTGCACCTC
NB501326:380:HFNNHBGXF:1:11202:21657:4658	GGCCAAACGTTCGGATGCTCGAACTGCACCTCACAAAAAAAAAAAGATCGG	MN908947:476-557	GGATGCTCGAACTGCACCTCA
NB501326:380:HFNNHBGXF:1:11202:21657:4658	GGCCAAACGTTCGGATGCTCGAACTGCACCTCACAAAAAAAAAAAGATCGG	MN908947:476-557	GATGCTCGAACTGCACCTCA
NB501326:380:HFNNHBGXF:1:11206:6768:15941	GGGAGCAGAACTCGAAGGCATTCACAAAAAAAAAAAAAAAGATCGGAAGAA	MN908947:476-557	AGCAGAACTCGAAGGCATTCA
NB501326:380:HFNNHBGXF:1:11301:12981:18219	GGCATCAAACGTTCGGATGCTCGAACTGCACCTCAAAAAAAAAAAAAAAGA	MN908947:476-557	GGATGCTCGAACTGCACCTC
NB501326:380:HFNNHBGXF:1:11301:12981:18219	GGCATCAAACGTTCGGATGCTCGAACTGCACCTCAAAAAAAAAAAAAAAGA	MN908947:476-557	GGATGCTCGAACTGCACCTCA
NB501326:380:HFNNHBGXF:1:11301:12981:18219	GGCATCAAACGTTCGGATGCTCGAACTGCACCTCAAAAAAAAAAAAAAAGA	MN908947:476-557	GATGCTCGAACTGCACCTCA
NB501326:380:HFNNHBGXF:1:11304:19522:13888	CGCCGGATGCTCGAACTGCACCTCATGGTCATGTTATGCAAAAAAAAAAAA	MN908947:476-557	GGATGCTCGAACTGCACCTC
NB501326:380:HFNNHBGXF:1:11304:19522:13888	CGCCGGATGCTCGAACTGCACCTCATGGTCATGTTATGCAAAAAAAAAAAA	MN908947:476-557	GGATGCTCGAACTGCACCTCA
NB501326:380:HFNNHBGXF:1:11304:19522:13888	CGCCGGATGCTCGAACTGCACCTCATGGTCATGTTATGCAAAAAAAAAAAA	MN908947:476-557	GGATGCTCGAACTGCACCTCATG
NB501326:380:HFNNHBGXF:1:11304:19522:13888	CGCCGGATGCTCGAACTGCACCTCATGGTCATGTTATGCAAAAAAAAAAAA	MN908947:476-557	GATGCTCGAACTGCACCTCAT
NB501326:380:HFNNHBGXF:1:11304:19522:13888	CGCCGGATGCTCGAACTGCACCTCATGGTCATGTTATGCAAAAAAAAAAAA	MN908947:476-557	GATGCTCGAACTGCACCTCATG
NB501326:380:HFNNHBGXF:1:11304:19522:13888	CGCCGGATGCTCGAACTGCACCTCATGGTCATGTTATGCAAAAAAAAAAAA	MN908947:476-557	GATGCTCGAACTGCACCTCATGG
NB501326:380:HFNNHBGXF:1:11304:19522:13888	CGCCGGATGCTCGAACTGCACCTCATGGTCATGTTATGCAAAAAAAAAAAA	MN908947:476-557	GATGCTCGAACTGCACCTCATGGT
NB501326:380:HFNNHBGXF:1:11304:19522:13888	CGCCGGATGCTCGAACTGCACCTCATGGTCATGTTATGCAAAAAAAAAAAA	MN908947:476-557	ATGCTCGAACTGCACCTCAT
NB501326:380:HFNNHBGXF:1:11304:19522:13888	CGCCGGATGCTCGAACTGCACCTCATGGTCATGTTATGCAAAAAAAAAAAA	MN908947:476-557	ATGCTCGAACTGCACCTCATG
NB501326:380:HFNNHBGXF:1:11304:19522:13888	CGCCGGATGCTCGAACTGCACCTCATGGTCATGTTATGCAAAAAAAAAAAA	MN908947:476-557	ATGCTCGAACTGCACCTCATGG
NB501326:380:HFNNHBGXF:1:11304:19522:13888	CGCCGGATGCTCGAACTGCACCTCATGGTCATGTTATGCAAAAAAAAAAAA	MN908947:476-557	ATGCTCGAACTGCACCTCATGGT
NB501326:380:HFNNHBGXF:1:11304:19522:13888	CGCCGGATGCTCGAACTGCACCTCATGGTCATGTTATGCAAAAAAAAAAAA	MN908947:476-557	TGCTCGAACTGCACCTCATG
NB501326:380:HFNNHBGXF:1:11304:19522:13888	CGCCGGATGCTCGAACTGCACCTCATGGTCATGTTATGCAAAAAAAAAAAA	MN908947:476-557	TGCTCGAACTGCACCTCATGG
NB501326:380:HFNNHBGXF:1:11304:19522:13888	CGCCGGATGCTCGAACTGCACCTCATGGTCATGTTATGCAAAAAAAAAAAA	MN908947:476-557	TGCTCGAACTGCACCTCATGGT
NB501326:380:HFNNHBGXF:1:11304:19522:13888	CGCCGGATGCTCGAACTGCACCTCATGGTCATGTTATGCAAAAAAAAAAAA	MN908947:476-557	TGCTCGAACTGCACCTCATGGTC
NB501326:380:HFNNHBGXF:1:11304:19522:13888	CGCCGGATGCTCGAACTGCACCTCATGGTCATGTTATGCAAAAAAAAAAAA	MN908947:476-557	GCTCGAACTGCACCTCATGGTC
NB501326:380:HFNNHBGXF:1:11304:19522:13888	CGCCGGATGCTCGAACTGCACCTCATGGTCATGTTATGCAAAAAAAAAAAA	MN908947:476-557	GCTCGAACTGCACCTCATGGTCA
NB501326:380:HFNNHBGXF:1:11304:19522:13888	CGCCGGATGCTCGAACTGCACCTCATGGTCATGTTATGCAAAAAAAAAAAA	MN908947:476-557	CTCGAACTGCACCTCATGGT
NB501326:380:HFNNHBGXF:1:11304:19522:13888	CGCCGGATGCTCGAACTGCACCTCATGGTCATGTTATGCAAAAAAAAAAAA	MN908947:476-557	CTCGAACTGCACCTCATGGTC
NB501326:380:HFNNHBGXF:1:11304:19522:13888	CGCCGGATGCTCGAACTGCACCTCATGGTCATGTTATGCAAAAAAAAAAAA	MN908947:476-557	CTCGAACTGCACCTCATGGTCA
NB501326:380:HFNNHBGXF:1:11304:19522:13888	CGCCGGATGCTCGAACTGCACCTCATGGTCATGTTATGCAAAAAAAAAAAA	MN908947:476-557	GATGCTCGAACTGCACCTCA
NB501326:380:HFNNHBGXF:1:11304:19522:13888	CGCCGGATGCTCGAACTGCACCTCATGGTCATGTTATGCAAAAAAAAAAAA	MN908947:476-557	GCTCGAACTGCACCTCATGGT
NB501326:380:HFNNHBGXF:1:11305:8693:10579	GGGGTTCGGATGCTCGAACTGCACCTCAAAAAAAAAAAAAAAGATCGGAAG	MN908947:476-557	GGATGCTCGAACTGCACCTC
NB501326:380:HFNNHBGXF:1:11305:8693:10579	GGGGTTCGGATGCTCGAACTGCACCTCAAAAAAAAAAAAAAAGATCGGAAG	MN908947:476-557	GGATGCTCGAACTGCACCTCA
NB501326:380:HFNNHBGXF:1:11305:8693:10579	GGGGTTCGGATGCTCGAACTGCACCTCAAAAAAAAAAAAAAAGATCGGAAG	MN908947:476-557	GATGCTCGAACTGCACCTCA
NB501326:380:HFNNHBGXF:1:11307:10791:7305	CCCCATCAAACGTTCGGATGCTCGAACTGCACCTCATGGTCAAAAAAAAAA	MN908947:476-557	GGATGCTCGAACTGCACCTC
NB501326:380:HFNNHBGXF:1:11307:10791:7305	CCCCATCAAACGTTCGGATGCTCGAACTGCACCTCATGGTCAAAAAAAAAA	MN908947:476-557	GGATGCTCGAACTGCACCTCA
NB501326:380:HFNNHBGXF:1:11307:10791:7305	CCCCATCAAACGTTCGGATGCTCGAACTGCACCTCATGGTCAAAAAAAAAA	MN908947:476-557	GGATGCTCGAACTGCACCTCATG
NB501326:380:HFNNHBGXF:1:11307:10791:7305	CCCCATCAAACGTTCGGATGCTCGAACTGCACCTCATGGTCAAAAAAAAAA	MN908947:476-557	GATGCTCGAACTGCACCTCAT
NB501326:380:HFNNHBGXF:1:11307:10791:7305	CCCCATCAAACGTTCGGATGCTCGAACTGCACCTCATGGTCAAAAAAAAAA	MN908947:476-557	GATGCTCGAACTGCACCTCATG
NB501326:380:HFNNHBGXF:1:11307:10791:7305	CCCCATCAAACGTTCGGATGCTCGAACTGCACCTCATGGTCAAAAAAAAAA	MN908947:476-557	GATGCTCGAACTGCACCTCATGG
NB501326:380:HFNNHBGXF:1:11307:10791:7305	CCCCATCAAACGTTCGGATGCTCGAACTGCACCTCATGGTCAAAAAAAAAA	MN908947:476-557	GATGCTCGAACTGCACCTCATGGT
NB501326:380:HFNNHBGXF:1:11307:10791:7305	CCCCATCAAACGTTCGGATGCTCGAACTGCACCTCATGGTCAAAAAAAAAA	MN908947:476-557	ATGCTCGAACTGCACCTCAT
NB501326:380:HFNNHBGXF:1:11307:10791:7305	CCCCATCAAACGTTCGGATGCTCGAACTGCACCTCATGGTCAAAAAAAAAA	MN908947:476-557	ATGCTCGAACTGCACCTCATG
NB501326:380:HFNNHBGXF:1:11307:10791:7305	CCCCATCAAACGTTCGGATGCTCGAACTGCACCTCATGGTCAAAAAAAAAA	MN908947:476-557	ATGCTCGAACTGCACCTCATGG
NB501326:380:HFNNHBGXF:1:11307:10791:7305	CCCCATCAAACGTTCGGATGCTCGAACTGCACCTCATGGTCAAAAAAAAAA	MN908947:476-557	ATGCTCGAACTGCACCTCATGGT
NB501326:380:HFNNHBGXF:1:11307:10791:7305	CCCCATCAAACGTTCGGATGCTCGAACTGCACCTCATGGTCAAAAAAAAAA	MN908947:476-557	TGCTCGAACTGCACCTCATG
NB501326:380:HFNNHBGXF:1:11307:10791:7305	CCCCATCAAACGTTCGGATGCTCGAACTGCACCTCATGGTCAAAAAAAAAA	MN908947:476-557	TGCTCGAACTGCACCTCATGG
NB501326:380:HFNNHBGXF:1:11307:10791:7305	CCCCATCAAACGTTCGGATGCTCGAACTGCACCTCATGGTCAAAAAAAAAA	MN908947:476-557	TGCTCGAACTGCACCTCATGGT
NB501326:380:HFNNHBGXF:1:11307:10791:7305	CCCCATCAAACGTTCGGATGCTCGAACTGCACCTCATGGTCAAAAAAAAAA	MN908947:476-557	TGCTCGAACTGCACCTCATGGTC
NB501326:380:HFNNHBGXF:1:11307:10791:7305	CCCCATCAAACGTTCGGATGCTCGAACTGCACCTCATGGTCAAAAAAAAAA	MN908947:476-557	GCTCGAACTGCACCTCATGGTC
NB501326:380:HFNNHBGXF:1:11307:10791:7305	CCCCATCAAACGTTCGGATGCTCGAACTGCACCTCATGGTCAAAAAAAAAA	MN908947:476-557	GCTCGAACTGCACCTCATGGTCA
NB501326:380:HFNNHBGXF:1:11307:10791:7305	CCCCATCAAACGTTCGGATGCTCGAACTGCACCTCATGGTCAAAAAAAAAA	MN908947:476-557	CTCGAACTGCACCTCATGGT
NB501326:380:HFNNHBGXF:1:11307:10791:7305	CCCCATCAAACGTTCGGATGCTCGAACTGCACCTCATGGTCAAAAAAAAAA	MN908947:476-557	CTCGAACTGCACCTCATGGTC
NB501326:380:HFNNHBGXF:1:11307:10791:7305	CCCCATCAAACGTTCGGATGCTCGAACTGCACCTCATGGTCAAAAAAAAAA	MN908947:476-557	CTCGAACTGCACCTCATGGTCA
NB501326:380:HFNNHBGXF:1:11307:10791:7305	CCCCATCAAACGTTCGGATGCTCGAACTGCACCTCATGGTCAAAAAAAAAA	MN908947:476-557	GATGCTCGAACTGCACCTCA
NB501326:380:HFNNHBGXF:1:11307:10791:7305	CCCCATCAAACGTTCGGATGCTCGAACTGCACCTCATGGTCAAAAAAAAAA	MN908947:476-557	GCTCGAACTGCACCTCATGGT
NB501326:380:HFNNHBGXF:1:11307:10405:8126	CGCTCGGATGCTCGAACTGCACCTCATGGTCATACAAAAAAAAAAAAAAAT	MN908947:476-557	GGATGCTCGAACTGCACCTC
NB501326:380:HFNNHBGXF:1:11307:10405:8126	CGCTCGGATGCTCGAACTGCACCTCATGGTCATACAAAAAAAAAAAAAAAT	MN908947:476-557	GGATGCTCGAACTGCACCTCA
NB501326:380:HFNNHBGXF:1:11307:10405:8126	CGCTCGGATGCTCGAACTGCACCTCATGGTCATACAAAAAAAAAAAAAAAT	MN908947:476-557	GGATGCTCGAACTGCACCTCATG
NB501326:380:HFNNHBGXF:1:11307:10405:8126	CGCTCGGATGCTCGAACTGCACCTCATGGTCATACAAAAAAAAAAAAAAAT	MN908947:476-557	GATGCTCGAACTGCACCTCAT
NB501326:380:HFNNHBGXF:1:11307:10405:8126	CGCTCGGATGCTCGAACTGCACCTCATGGTCATACAAAAAAAAAAAAAAAT	MN908947:476-557	GATGCTCGAACTGCACCTCATG
NB501326:380:HFNNHBGXF:1:11307:10405:8126	CGCTCGGATGCTCGAACTGCACCTCATGGTCATACAAAAAAAAAAAAAAAT	MN908947:476-557	GATGCTCGAACTGCACCTCATGG
NB501326:380:HFNNHBGXF:1:11307:10405:8126	CGCTCGGATGCTCGAACTGCACCTCATGGTCATACAAAAAAAAAAAAAAAT	MN908947:476-557	GATGCTCGAACTGCACCTCATGGT
NB501326:380:HFNNHBGXF:1:11307:10405:8126	CGCTCGGATGCTCGAACTGCACCTCATGGTCATACAAAAAAAAAAAAAAAT	MN908947:476-557	ATGCTCGAACTGCACCTCAT
NB501326:380:HFNNHBGXF:1:11307:10405:8126	CGCTCGGATGCTCGAACTGCACCTCATGGTCATACAAAAAAAAAAAAAAAT	MN908947:476-557	ATGCTCGAACTGCACCTCATG
NB501326:380:HFNNHBGXF:1:11307:10405:8126	CGCTCGGATGCTCGAACTGCACCTCATGGTCATACAAAAAAAAAAAAAAAT	MN908947:476-557	ATGCTCGAACTGCACCTCATGG
NB501326:380:HFNNHBGXF:1:11307:10405:8126	CGCTCGGATGCTCGAACTGCACCTCATGGTCATACAAAAAAAAAAAAAAAT	MN908947:476-557	ATGCTCGAACTGCACCTCATGGT
NB501326:380:HFNNHBGXF:1:11307:10405:8126	CGCTCGGATGCTCGAACTGCACCTCATGGTCATACAAAAAAAAAAAAAAAT	MN908947:476-557	TGCTCGAACTGCACCTCATG
NB501326:380:HFNNHBGXF:1:11307:10405:8126	CGCTCGGATGCTCGAACTGCACCTCATGGTCATACAAAAAAAAAAAAAAAT	MN908947:476-557	TGCTCGAACTGCACCTCATGG
NB501326:380:HFNNHBGXF:1:11307:10405:8126	CGCTCGGATGCTCGAACTGCACCTCATGGTCATACAAAAAAAAAAAAAAAT	MN908947:476-557	TGCTCGAACTGCACCTCATGGT
NB501326:380:HFNNHBGXF:1:11307:10405:8126	CGCTCGGATGCTCGAACTGCACCTCATGGTCATACAAAAAAAAAAAAAAAT	MN908947:476-557	TGCTCGAACTGCACCTCATGGTC
NB501326:380:HFNNHBGXF:1:11307:10405:8126	CGCTCGGATGCTCGAACTGCACCTCATGGTCATACAAAAAAAAAAAAAAAT	MN908947:476-557	GCTCGAACTGCACCTCATGGTC
NB501326:380:HFNNHBGXF:1:11307:10405:8126	CGCTCGGATGCTCGAACTGCACCTCATGGTCATACAAAAAAAAAAAAAAAT	MN908947:476-557	GCTCGAACTGCACCTCATGGTCA
NB501326:380:HFNNHBGXF:1:11307:10405:8126	CGCTCGGATGCTCGAACTGCACCTCATGGTCATACAAAAAAAAAAAAAAAT	MN908947:476-557	CTCGAACTGCACCTCATGGT
NB501326:380:HFNNHBGXF:1:11307:10405:8126	CGCTCGGATGCTCGAACTGCACCTCATGGTCATACAAAAAAAAAAAAAAAT	MN908947:476-557	CTCGAACTGCACCTCATGGTC
NB501326:380:HFNNHBGXF:1:11307:10405:8126	CGCTCGGATGCTCGAACTGCACCTCATGGTCATACAAAAAAAAAAAAAAAT	MN908947:476-557	CTCGAACTGCACCTCATGGTCA
NB501326:380:HFNNHBGXF:1:11307:10405:8126	CGCTCGGATGCTCGAACTGCACCTCATGGTCATACAAAAAAAAAAAAAAAT	MN908947:476-557	GATGCTCGAACTGCACCTCA
NB501326:380:HFNNHBGXF:1:11307:10405:8126	CGCTCGGATGCTCGAACTGCACCTCATGGTCATACAAAAAAAAAAAAAAAT	MN908947:476-557	GCTCGAACTGCACCTCATGGT
NB501326:380:HFNNHBGXF:1:12102:3229:7276	CGCGGATGCTCGAACTGCACCTCACGAAAAAAAAAAAAAAAAGATCGGAAG	MN908947:476-557	GGATGCTCGAACTGCACCTC
NB501326:380:HFNNHBGXF:1:12102:3229:7276	CGCGGATGCTCGAACTGCACCTCACGAAAAAAAAAAAAAAAAGATCGGAAG	MN908947:476-557	GGATGCTCGAACTGCACCTCA
NB501326:380:HFNNHBGXF:1:12102:3229:7276	CGCGGATGCTCGAACTGCACCTCACGAAAAAAAAAAAAAAAAGATCGGAAG	MN908947:476-557	GATGCTCGAACTGCACCTCA
NB501326:380:HFNNHBGXF:1:12105:24525:10359	CCGATGCTCGAACTGCACCTCATGGTCAAAAAAAAAAAAAAAGATCGGAAG	MN908947:476-557	GATGCTCGAACTGCACCTCAT
NB501326:380:HFNNHBGXF:1:12105:24525:10359	CCGATGCTCGAACTGCACCTCATGGTCAAAAAAAAAAAAAAAGATCGGAAG	MN908947:476-557	GATGCTCGAACTGCACCTCATG
NB501326:380:HFNNHBGXF:1:12105:24525:10359	CCGATGCTCGAACTGCACCTCATGGTCAAAAAAAAAAAAAAAGATCGGAAG	MN908947:476-557	GATGCTCGAACTGCACCTCATGG
NB501326:380:HFNNHBGXF:1:12105:24525:10359	CCGATGCTCGAACTGCACCTCATGGTCAAAAAAAAAAAAAAAGATCGGAAG	MN908947:476-557	GATGCTCGAACTGCACCTCATGGT
NB501326:380:HFNNHBGXF:1:12105:24525:10359	CCGATGCTCGAACTGCACCTCATGGTCAAAAAAAAAAAAAAAGATCGGAAG	MN908947:476-557	ATGCTCGAACTGCACCTCAT
NB501326:380:HFNNHBGXF:1:12105:24525:10359	CCGATGCTCGAACTGCACCTCATGGTCAAAAAAAAAAAAAAAGATCGGAAG	MN908947:476-557	ATGCTCGAACTGCACCTCATG
NB501326:380:HFNNHBGXF:1:12105:24525:10359	CCGATGCTCGAACTGCACCTCATGGTCAAAAAAAAAAAAAAAGATCGGAAG	MN908947:476-557	ATGCTCGAACTGCACCTCATGG
NB501326:380:HFNNHBGXF:1:12105:24525:10359	CCGATGCTCGAACTGCACCTCATGGTCAAAAAAAAAAAAAAAGATCGGAAG	MN908947:476-557	ATGCTCGAACTGCACCTCATGGT
NB501326:380:HFNNHBGXF:1:12105:24525:10359	CCGATGCTCGAACTGCACCTCATGGTCAAAAAAAAAAAAAAAGATCGGAAG	MN908947:476-557	TGCTCGAACTGCACCTCATG
NB501326:380:HFNNHBGXF:1:12105:24525:10359	CCGATGCTCGAACTGCACCTCATGGTCAAAAAAAAAAAAAAAGATCGGAAG	MN908947:476-557	TGCTCGAACTGCACCTCATGG
NB501326:380:HFNNHBGXF:1:12105:24525:10359	CCGATGCTCGAACTGCACCTCATGGTCAAAAAAAAAAAAAAAGATCGGAAG	MN908947:476-557	TGCTCGAACTGCACCTCATGGT
NB501326:380:HFNNHBGXF:1:12105:24525:10359	CCGATGCTCGAACTGCACCTCATGGTCAAAAAAAAAAAAAAAGATCGGAAG	MN908947:476-557	TGCTCGAACTGCACCTCATGGTC
NB501326:380:HFNNHBGXF:1:12105:24525:10359	CCGATGCTCGAACTGCACCTCATGGTCAAAAAAAAAAAAAAAGATCGGAAG	MN908947:476-557	GCTCGAACTGCACCTCATGGTC
NB501326:380:HFNNHBGXF:1:12105:24525:10359	CCGATGCTCGAACTGCACCTCATGGTCAAAAAAAAAAAAAAAGATCGGAAG	MN908947:476-557	GCTCGAACTGCACCTCATGGTCA
NB501326:380:HFNNHBGXF:1:12105:24525:10359	CCGATGCTCGAACTGCACCTCATGGTCAAAAAAAAAAAAAAAGATCGGAAG	MN908947:476-557	CTCGAACTGCACCTCATGGT
NB501326:380:HFNNHBGXF:1:12105:24525:10359	CCGATGCTCGAACTGCACCTCATGGTCAAAAAAAAAAAAAAAGATCGGAAG	MN908947:476-557	CTCGAACTGCACCTCATGGTC
NB501326:380:HFNNHBGXF:1:12105:24525:10359	CCGATGCTCGAACTGCACCTCATGGTCAAAAAAAAAAAAAAAGATCGGAAG	MN908947:476-557	CTCGAACTGCACCTCATGGTCA
NB501326:380:HFNNHBGXF:1:12105:24525:10359	CCGATGCTCGAACTGCACCTCATGGTCAAAAAAAAAAAAAAAGATCGGAAG	MN908947:476-557	GATGCTCGAACTGCACCTCA
NB501326:380:HFNNHBGXF:1:12105:24525:10359	CCGATGCTCGAACTGCACCTCATGGTCAAAAAAAAAAAAAAAGATCGGAAG	MN908947:476-557	GCTCGAACTGCACCTCATGGT
NB501326:380:HFNNHBGXF:1:12107:15263:19441	GCGTGGTTGAGCTGGTAGCAGAACTCGAAGGCATGCAAAAAAAAAAAAAGA	MN908947:476-557	GCTGGTAGCAGAACTCGAAGGCAT
NB501326:380:HFNNHBGXF:1:12107:15263:19441	GCGTGGTTGAGCTGGTAGCAGAACTCGAAGGCATGCAAAAAAAAAAAAAGA	MN908947:476-557	CTGGTAGCAGAACTCGAAGGCAT
NB501326:380:HFNNHBGXF:1:12107:15263:19441	GCGTGGTTGAGCTGGTAGCAGAACTCGAAGGCATGCAAAAAAAAAAAAAGA	MN908947:476-557	TGGTAGCAGAACTCGAAGGCAT
NB501326:380:HFNNHBGXF:1:12107:15263:19441	GCGTGGTTGAGCTGGTAGCAGAACTCGAAGGCATGCAAAAAAAAAAAAAGA	MN908947:476-557	GAGCTGGTAGCAGAACTCGAAGGC
NB501326:380:HFNNHBGXF:1:12107:15263:19441	GCGTGGTTGAGCTGGTAGCAGAACTCGAAGGCATGCAAAAAAAAAAAAAGA	MN908947:476-557	AGCTGGTAGCAGAACTCGAAGGC
NB501326:380:HFNNHBGXF:1:12107:15263:19441	GCGTGGTTGAGCTGGTAGCAGAACTCGAAGGCATGCAAAAAAAAAAAAAGA	MN908947:476-557	GCTGGTAGCAGAACTCGAAGGC
NB501326:380:HFNNHBGXF:1:12107:15263:19441	GCGTGGTTGAGCTGGTAGCAGAACTCGAAGGCATGCAAAAAAAAAAAAAGA	MN908947:476-557	TGGTAGCAGAACTCGAAGGCA
NB501326:380:HFNNHBGXF:1:12107:15263:19441	GCGTGGTTGAGCTGGTAGCAGAACTCGAAGGCATGCAAAAAAAAAAAAAGA	MN908947:476-557	GTAGCAGAACTCGAAGGCAT
NB501326:380:HFNNHBGXF:1:12107:15263:19441	GCGTGGTTGAGCTGGTAGCAGAACTCGAAGGCATGCAAAAAAAAAAAAAGA	MN908947:476-557	GCTGGTAGCAGAACTCGAAGGCA
NB501326:380:HFNNHBGXF:1:12107:15263:19441	GCGTGGTTGAGCTGGTAGCAGAACTCGAAGGCATGCAAAAAAAAAAAAAGA	MN908947:476-557	AGCTGGTAGCAGAACTCGAAGGCA
NB501326:380:HFNNHBGXF:1:12107:15263:19441	GCGTGGTTGAGCTGGTAGCAGAACTCGAAGGCATGCAAAAAAAAAAAAAGA	MN908947:476-557	CTGGTAGCAGAACTCGAAGGCA
NB501326:380:HFNNHBGXF:1:12107:15263:19441	GCGTGGTTGAGCTGGTAGCAGAACTCGAAGGCATGCAAAAAAAAAAAAAGA	MN908947:476-557	GGTAGCAGAACTCGAAGGCAT
NB501326:380:HFNNHBGXF:1:12109:11680:3621	GGGAGAGCTGGTAGCAGAACTCGAAGGCATTCAGAAAAAAAAAAAAAAAAA	MN908947:476-557	CTGGTAGCAGAACTCGAAGGCATT
NB501326:380:HFNNHBGXF:1:12109:11680:3621	GGGAGAGCTGGTAGCAGAACTCGAAGGCATTCAGAAAAAAAAAAAAAAAAA	MN908947:476-557	TGGTAGCAGAACTCGAAGGCATT
NB501326:380:HFNNHBGXF:1:12109:11680:3621	GGGAGAGCTGGTAGCAGAACTCGAAGGCATTCAGAAAAAAAAAAAAAAAAA	MN908947:476-557	TGGTAGCAGAACTCGAAGGCATTC
NB501326:380:HFNNHBGXF:1:12109:11680:3621	GGGAGAGCTGGTAGCAGAACTCGAAGGCATTCAGAAAAAAAAAAAAAAAAA	MN908947:476-557	GGTAGCAGAACTCGAAGGCATTC
NB501326:380:HFNNHBGXF:1:12109:11680:3621	GGGAGAGCTGGTAGCAGAACTCGAAGGCATTCAGAAAAAAAAAAAAAAAAA	MN908947:476-557	GGTAGCAGAACTCGAAGGCATTCA
NB501326:380:HFNNHBGXF:1:12109:11680:3621	GGGAGAGCTGGTAGCAGAACTCGAAGGCATTCAGAAAAAAAAAAAAAAAAA	MN908947:476-557	GCTGGTAGCAGAACTCGAAGGCAT
NB501326:380:HFNNHBGXF:1:12109:11680:3621	GGGAGAGCTGGTAGCAGAACTCGAAGGCATTCAGAAAAAAAAAAAAAAAAA	MN908947:476-557	CTGGTAGCAGAACTCGAAGGCAT
NB501326:380:HFNNHBGXF:1:12109:11680:3621	GGGAGAGCTGGTAGCAGAACTCGAAGGCATTCAGAAAAAAAAAAAAAAAAA	MN908947:476-557	GGTAGCAGAACTCGAAGGCATT
NB501326:380:HFNNHBGXF:1:12109:11680:3621	GGGAGAGCTGGTAGCAGAACTCGAAGGCATTCAGAAAAAAAAAAAAAAAAA	MN908947:476-557	GTAGCAGAACTCGAAGGCATTCA
NB501326:380:HFNNHBGXF:1:12109:11680:3621	GGGAGAGCTGGTAGCAGAACTCGAAGGCATTCAGAAAAAAAAAAAAAAAAA	MN908947:476-557	GTAGCAGAACTCGAAGGCATTC
NB501326:380:HFNNHBGXF:1:12109:11680:3621	GGGAGAGCTGGTAGCAGAACTCGAAGGCATTCAGAAAAAAAAAAAAAAAAA	MN908947:476-557	TGGTAGCAGAACTCGAAGGCAT
NB501326:380:HFNNHBGXF:1:12109:11680:3621	GGGAGAGCTGGTAGCAGAACTCGAAGGCATTCAGAAAAAAAAAAAAAAAAA	MN908947:476-557	GAGCTGGTAGCAGAACTCGAAGGC
NB501326:380:HFNNHBGXF:1:12109:11680:3621	GGGAGAGCTGGTAGCAGAACTCGAAGGCATTCAGAAAAAAAAAAAAAAAAA	MN908947:476-557	AGCTGGTAGCAGAACTCGAAGGC
NB501326:380:HFNNHBGXF:1:12109:11680:3621	GGGAGAGCTGGTAGCAGAACTCGAAGGCATTCAGAAAAAAAAAAAAAAAAA	MN908947:476-557	GCTGGTAGCAGAACTCGAAGGC
NB501326:380:HFNNHBGXF:1:12109:11680:3621	GGGAGAGCTGGTAGCAGAACTCGAAGGCATTCAGAAAAAAAAAAAAAAAAA	MN908947:476-557	TGGTAGCAGAACTCGAAGGCA
NB501326:380:HFNNHBGXF:1:12109:11680:3621	GGGAGAGCTGGTAGCAGAACTCGAAGGCATTCAGAAAAAAAAAAAAAAAAA	MN908947:476-557	GTAGCAGAACTCGAAGGCAT
NB501326:380:HFNNHBGXF:1:12109:11680:3621	GGGAGAGCTGGTAGCAGAACTCGAAGGCATTCAGAAAAAAAAAAAAAAAAA	MN908947:476-557	GTAGCAGAACTCGAAGGCATTCAG
NB501326:380:HFNNHBGXF:1:12109:11680:3621	GGGAGAGCTGGTAGCAGAACTCGAAGGCATTCAGAAAAAAAAAAAAAAAAA	MN908947:476-557	TAGCAGAACTCGAAGGCATT
NB501326:380:HFNNHBGXF:1:12109:11680:3621	GGGAGAGCTGGTAGCAGAACTCGAAGGCATTCAGAAAAAAAAAAAAAAAAA	MN908947:476-557	AGCAGAACTCGAAGGCATTCA
NB501326:380:HFNNHBGXF:1:12109:11680:3621	GGGAGAGCTGGTAGCAGAACTCGAAGGCATTCAGAAAAAAAAAAAAAAAAA	MN908947:476-557	GCTGGTAGCAGAACTCGAAGGCA
NB501326:380:HFNNHBGXF:1:12109:11680:3621	GGGAGAGCTGGTAGCAGAACTCGAAGGCATTCAGAAAAAAAAAAAAAAAAA	MN908947:476-557	AGCTGGTAGCAGAACTCGAAGGCA
NB501326:380:HFNNHBGXF:1:12109:11680:3621	GGGAGAGCTGGTAGCAGAACTCGAAGGCATTCAGAAAAAAAAAAAAAAAAA	MN908947:476-557	GTAGCAGAACTCGAAGGCATT
NB501326:380:HFNNHBGXF:1:12109:11680:3621	GGGAGAGCTGGTAGCAGAACTCGAAGGCATTCAGAAAAAAAAAAAAAAAAA	MN908947:476-557	TAGCAGAACTCGAAGGCATTCA
NB501326:380:HFNNHBGXF:1:12109:11680:3621	GGGAGAGCTGGTAGCAGAACTCGAAGGCATTCAGAAAAAAAAAAAAAAAAA	MN908947:476-557	CTGGTAGCAGAACTCGAAGGCA
NB501326:380:HFNNHBGXF:1:12109:11680:3621	GGGAGAGCTGGTAGCAGAACTCGAAGGCATTCAGAAAAAAAAAAAAAAAAA	MN908947:476-557	TAGCAGAACTCGAAGGCATTC
NB501326:380:HFNNHBGXF:1:12109:11680:3621	GGGAGAGCTGGTAGCAGAACTCGAAGGCATTCAGAAAAAAAAAAAAAAAAA	MN908947:476-557	GGTAGCAGAACTCGAAGGCAT
NB501326:380:HFNNHBGXF:1:12109:25048:13646	CGAGAGCTGGTAGCAGAACTCGAAGGCAGTAAAAAAAAAAAAAAAAGATCG	MN908947:476-557	GAGCTGGTAGCAGAACTCGAAGGC
NB501326:380:HFNNHBGXF:1:12109:25048:13646	CGAGAGCTGGTAGCAGAACTCGAAGGCAGTAAAAAAAAAAAAAAAAGATCG	MN908947:476-557	AGCTGGTAGCAGAACTCGAAGGC
NB501326:380:HFNNHBGXF:1:12109:25048:13646	CGAGAGCTGGTAGCAGAACTCGAAGGCAGTAAAAAAAAAAAAAAAAGATCG	MN908947:476-557	GCTGGTAGCAGAACTCGAAGGC
NB501326:380:HFNNHBGXF:1:12109:25048:13646	CGAGAGCTGGTAGCAGAACTCGAAGGCAGTAAAAAAAAAAAAAAAAGATCG	MN908947:476-557	TGGTAGCAGAACTCGAAGGCA
NB501326:380:HFNNHBGXF:1:12109:25048:13646	CGAGAGCTGGTAGCAGAACTCGAAGGCAGTAAAAAAAAAAAAAAAAGATCG	MN908947:476-557	GCTGGTAGCAGAACTCGAAGGCA
NB501326:380:HFNNHBGXF:1:12109:25048:13646	CGAGAGCTGGTAGCAGAACTCGAAGGCAGTAAAAAAAAAAAAAAAAGATCG	MN908947:476-557	AGCTGGTAGCAGAACTCGAAGGCA
NB501326:380:HFNNHBGXF:1:12109:25048:13646	CGAGAGCTGGTAGCAGAACTCGAAGGCAGTAAAAAAAAAAAAAAAAGATCG	MN908947:476-557	CTGGTAGCAGAACTCGAAGGCA
NB501326:380:HFNNHBGXF:1:12111:12289:13832	CGGTGCTCGAACTGCACCTCATGGTCATGTTACGAAAAAAAAAAAAAAAAA	MN908947:476-557	TGCTCGAACTGCACCTCATG
NB501326:380:HFNNHBGXF:1:12111:12289:13832	CGGTGCTCGAACTGCACCTCATGGTCATGTTACGAAAAAAAAAAAAAAAAA	MN908947:476-557	TGCTCGAACTGCACCTCATGG
NB501326:380:HFNNHBGXF:1:12111:12289:13832	CGGTGCTCGAACTGCACCTCATGGTCATGTTACGAAAAAAAAAAAAAAAAA	MN908947:476-557	TGCTCGAACTGCACCTCATGGT
NB501326:380:HFNNHBGXF:1:12111:12289:13832	CGGTGCTCGAACTGCACCTCATGGTCATGTTACGAAAAAAAAAAAAAAAAA	MN908947:476-557	TGCTCGAACTGCACCTCATGGTC
NB501326:380:HFNNHBGXF:1:12111:12289:13832	CGGTGCTCGAACTGCACCTCATGGTCATGTTACGAAAAAAAAAAAAAAAAA	MN908947:476-557	GCTCGAACTGCACCTCATGGTC
NB501326:380:HFNNHBGXF:1:12111:12289:13832	CGGTGCTCGAACTGCACCTCATGGTCATGTTACGAAAAAAAAAAAAAAAAA	MN908947:476-557	GCTCGAACTGCACCTCATGGTCA
NB501326:380:HFNNHBGXF:1:12111:12289:13832	CGGTGCTCGAACTGCACCTCATGGTCATGTTACGAAAAAAAAAAAAAAAAA	MN908947:476-557	CTCGAACTGCACCTCATGGT
NB501326:380:HFNNHBGXF:1:12111:12289:13832	CGGTGCTCGAACTGCACCTCATGGTCATGTTACGAAAAAAAAAAAAAAAAA	MN908947:476-557	CTCGAACTGCACCTCATGGTC
NB501326:380:HFNNHBGXF:1:12111:12289:13832	CGGTGCTCGAACTGCACCTCATGGTCATGTTACGAAAAAAAAAAAAAAAAA	MN908947:476-557	CTCGAACTGCACCTCATGGTCA
NB501326:380:HFNNHBGXF:1:12111:12289:13832	CGGTGCTCGAACTGCACCTCATGGTCATGTTACGAAAAAAAAAAAAAAAAA	MN908947:476-557	GCTCGAACTGCACCTCATGGT
NB501326:380:HFNNHBGXF:1:12208:24639:6871	CCCGGATGCTCGAACTGCACCTCAAAAAAAAAGAAAAAAAAAAAAAAAGAA	MN908947:476-557	GGATGCTCGAACTGCACCTC
NB501326:380:HFNNHBGXF:1:12208:24639:6871	CCCGGATGCTCGAACTGCACCTCAAAAAAAAAGAAAAAAAAAAAAAAAGAA	MN908947:476-557	GGATGCTCGAACTGCACCTCA
NB501326:380:HFNNHBGXF:1:12208:24639:6871	CCCGGATGCTCGAACTGCACCTCAAAAAAAAAGAAAAAAAAAAAAAAAGAA	MN908947:476-557	GATGCTCGAACTGCACCTCA
NB501326:380:HFNNHBGXF:1:12309:15971:5978	CGCGGATGCTCGAACTGCACCTCATGCAAAAAAAAAAAAAAAGATCGGAAC	MN908947:476-557	GGATGCTCGAACTGCACCTC
NB501326:380:HFNNHBGXF:1:12309:15971:5978	CGCGGATGCTCGAACTGCACCTCATGCAAAAAAAAAAAAAAAGATCGGAAC	MN908947:476-557	GGATGCTCGAACTGCACCTCA
NB501326:380:HFNNHBGXF:1:12309:15971:5978	CGCGGATGCTCGAACTGCACCTCATGCAAAAAAAAAAAAAAAGATCGGAAC	MN908947:476-557	GGATGCTCGAACTGCACCTCATG
NB501326:380:HFNNHBGXF:1:12309:15971:5978	CGCGGATGCTCGAACTGCACCTCATGCAAAAAAAAAAAAAAAGATCGGAAC	MN908947:476-557	GATGCTCGAACTGCACCTCAT
NB501326:380:HFNNHBGXF:1:12309:15971:5978	CGCGGATGCTCGAACTGCACCTCATGCAAAAAAAAAAAAAAAGATCGGAAC	MN908947:476-557	GATGCTCGAACTGCACCTCATG
NB501326:380:HFNNHBGXF:1:12309:15971:5978	CGCGGATGCTCGAACTGCACCTCATGCAAAAAAAAAAAAAAAGATCGGAAC	MN908947:476-557	ATGCTCGAACTGCACCTCAT
NB501326:380:HFNNHBGXF:1:12309:15971:5978	CGCGGATGCTCGAACTGCACCTCATGCAAAAAAAAAAAAAAAGATCGGAAC	MN908947:476-557	ATGCTCGAACTGCACCTCATG
NB501326:380:HFNNHBGXF:1:12309:15971:5978	CGCGGATGCTCGAACTGCACCTCATGCAAAAAAAAAAAAAAAGATCGGAAC	MN908947:476-557	TGCTCGAACTGCACCTCATG
NB501326:380:HFNNHBGXF:1:12309:15971:5978	CGCGGATGCTCGAACTGCACCTCATGCAAAAAAAAAAAAAAAGATCGGAAC	MN908947:476-557	GATGCTCGAACTGCACCTCA
NB501326:380:HFNNHBGXF:1:12310:12646:10796	GCCTCGGATGCTCGAACTGCACCTCAAAAAAAAAAAAAAAGATCGGAAGAG	MN908947:476-557	GGATGCTCGAACTGCACCTC
NB501326:380:HFNNHBGXF:1:12310:12646:10796	GCCTCGGATGCTCGAACTGCACCTCAAAAAAAAAAAAAAAGATCGGAAGAG	MN908947:476-557	GGATGCTCGAACTGCACCTCA
NB501326:380:HFNNHBGXF:1:12310:12646:10796	GCCTCGGATGCTCGAACTGCACCTCAAAAAAAAAAAAAAAGATCGGAAGAG	MN908947:476-557	GATGCTCGAACTGCACCTCA
NB501326:380:HFNNHBGXF:1:13101:4696:13591	CCCCAAACGTTCGGATGCTCGAACTGCACCTCATGAAAAAAAAAAAAAAAG	MN908947:476-557	GGATGCTCGAACTGCACCTC
NB501326:380:HFNNHBGXF:1:13101:4696:13591	CCCCAAACGTTCGGATGCTCGAACTGCACCTCATGAAAAAAAAAAAAAAAG	MN908947:476-557	GGATGCTCGAACTGCACCTCA
NB501326:380:HFNNHBGXF:1:13101:4696:13591	CCCCAAACGTTCGGATGCTCGAACTGCACCTCATGAAAAAAAAAAAAAAAG	MN908947:476-557	GGATGCTCGAACTGCACCTCATG
NB501326:380:HFNNHBGXF:1:13101:4696:13591	CCCCAAACGTTCGGATGCTCGAACTGCACCTCATGAAAAAAAAAAAAAAAG	MN908947:476-557	GATGCTCGAACTGCACCTCAT
NB501326:380:HFNNHBGXF:1:13101:4696:13591	CCCCAAACGTTCGGATGCTCGAACTGCACCTCATGAAAAAAAAAAAAAAAG	MN908947:476-557	GATGCTCGAACTGCACCTCATG
NB501326:380:HFNNHBGXF:1:13101:4696:13591	CCCCAAACGTTCGGATGCTCGAACTGCACCTCATGAAAAAAAAAAAAAAAG	MN908947:476-557	ATGCTCGAACTGCACCTCAT
NB501326:380:HFNNHBGXF:1:13101:4696:13591	CCCCAAACGTTCGGATGCTCGAACTGCACCTCATGAAAAAAAAAAAAAAAG	MN908947:476-557	ATGCTCGAACTGCACCTCATG
NB501326:380:HFNNHBGXF:1:13101:4696:13591	CCCCAAACGTTCGGATGCTCGAACTGCACCTCATGAAAAAAAAAAAAAAAG	MN908947:476-557	TGCTCGAACTGCACCTCATG
NB501326:380:HFNNHBGXF:1:13101:4696:13591	CCCCAAACGTTCGGATGCTCGAACTGCACCTCATGAAAAAAAAAAAAAAAG	MN908947:476-557	GATGCTCGAACTGCACCTCA
NB501326:380:HFNNHBGXF:1:13102:5160:14786	CGCCGTTCGGATGCTCGAACTGCACCTCATGGTCAAAAAAAAAAAAAAAGA	MN908947:476-557	GGATGCTCGAACTGCACCTC
NB501326:380:HFNNHBGXF:1:13102:5160:14786	CGCCGTTCGGATGCTCGAACTGCACCTCATGGTCAAAAAAAAAAAAAAAGA	MN908947:476-557	GGATGCTCGAACTGCACCTCA
NB501326:380:HFNNHBGXF:1:13102:5160:14786	CGCCGTTCGGATGCTCGAACTGCACCTCATGGTCAAAAAAAAAAAAAAAGA	MN908947:476-557	GGATGCTCGAACTGCACCTCATG
NB501326:380:HFNNHBGXF:1:13102:5160:14786	CGCCGTTCGGATGCTCGAACTGCACCTCATGGTCAAAAAAAAAAAAAAAGA	MN908947:476-557	GATGCTCGAACTGCACCTCAT
NB501326:380:HFNNHBGXF:1:13102:5160:14786	CGCCGTTCGGATGCTCGAACTGCACCTCATGGTCAAAAAAAAAAAAAAAGA	MN908947:476-557	GATGCTCGAACTGCACCTCATG
NB501326:380:HFNNHBGXF:1:13102:5160:14786	CGCCGTTCGGATGCTCGAACTGCACCTCATGGTCAAAAAAAAAAAAAAAGA	MN908947:476-557	GATGCTCGAACTGCACCTCATGG
NB501326:380:HFNNHBGXF:1:13102:5160:14786	CGCCGTTCGGATGCTCGAACTGCACCTCATGGTCAAAAAAAAAAAAAAAGA	MN908947:476-557	GATGCTCGAACTGCACCTCATGGT
NB501326:380:HFNNHBGXF:1:13102:5160:14786	CGCCGTTCGGATGCTCGAACTGCACCTCATGGTCAAAAAAAAAAAAAAAGA	MN908947:476-557	ATGCTCGAACTGCACCTCAT
NB501326:380:HFNNHBGXF:1:13102:5160:14786	CGCCGTTCGGATGCTCGAACTGCACCTCATGGTCAAAAAAAAAAAAAAAGA	MN908947:476-557	ATGCTCGAACTGCACCTCATG
NB501326:380:HFNNHBGXF:1:13102:5160:14786	CGCCGTTCGGATGCTCGAACTGCACCTCATGGTCAAAAAAAAAAAAAAAGA	MN908947:476-557	ATGCTCGAACTGCACCTCATGG
NB501326:380:HFNNHBGXF:1:13102:5160:14786	CGCCGTTCGGATGCTCGAACTGCACCTCATGGTCAAAAAAAAAAAAAAAGA	MN908947:476-557	ATGCTCGAACTGCACCTCATGGT
NB501326:380:HFNNHBGXF:1:13102:5160:14786	CGCCGTTCGGATGCTCGAACTGCACCTCATGGTCAAAAAAAAAAAAAAAGA	MN908947:476-557	TGCTCGAACTGCACCTCATG
NB501326:380:HFNNHBGXF:1:13102:5160:14786	CGCCGTTCGGATGCTCGAACTGCACCTCATGGTCAAAAAAAAAAAAAAAGA	MN908947:476-557	TGCTCGAACTGCACCTCATGG
NB501326:380:HFNNHBGXF:1:13102:5160:14786	CGCCGTTCGGATGCTCGAACTGCACCTCATGGTCAAAAAAAAAAAAAAAGA	MN908947:476-557	TGCTCGAACTGCACCTCATGGT
NB501326:380:HFNNHBGXF:1:13102:5160:14786	CGCCGTTCGGATGCTCGAACTGCACCTCATGGTCAAAAAAAAAAAAAAAGA	MN908947:476-557	TGCTCGAACTGCACCTCATGGTC
NB501326:380:HFNNHBGXF:1:13102:5160:14786	CGCCGTTCGGATGCTCGAACTGCACCTCATGGTCAAAAAAAAAAAAAAAGA	MN908947:476-557	GCTCGAACTGCACCTCATGGTC
NB501326:380:HFNNHBGXF:1:13102:5160:14786	CGCCGTTCGGATGCTCGAACTGCACCTCATGGTCAAAAAAAAAAAAAAAGA	MN908947:476-557	GCTCGAACTGCACCTCATGGTCA
NB501326:380:HFNNHBGXF:1:13102:5160:14786	CGCCGTTCGGATGCTCGAACTGCACCTCATGGTCAAAAAAAAAAAAAAAGA	MN908947:476-557	CTCGAACTGCACCTCATGGT
NB501326:380:HFNNHBGXF:1:13102:5160:14786	CGCCGTTCGGATGCTCGAACTGCACCTCATGGTCAAAAAAAAAAAAAAAGA	MN908947:476-557	CTCGAACTGCACCTCATGGTC
NB501326:380:HFNNHBGXF:1:13102:5160:14786	CGCCGTTCGGATGCTCGAACTGCACCTCATGGTCAAAAAAAAAAAAAAAGA	MN908947:476-557	CTCGAACTGCACCTCATGGTCA
NB501326:380:HFNNHBGXF:1:13102:5160:14786	CGCCGTTCGGATGCTCGAACTGCACCTCATGGTCAAAAAAAAAAAAAAAGA	MN908947:476-557	GATGCTCGAACTGCACCTCA
NB501326:380:HFNNHBGXF:1:13102:5160:14786	CGCCGTTCGGATGCTCGAACTGCACCTCATGGTCAAAAAAAAAAAAAAAGA	MN908947:476-557	GCTCGAACTGCACCTCATGGT
NB501326:380:HFNNHBGXF:1:13105:19584:14513	CCGAACGTTCGGATGCTCGAACTGCACCTCAAAAAAAAAAAAAAAGATCGG	MN908947:476-557	GGATGCTCGAACTGCACCTC
NB501326:380:HFNNHBGXF:1:13105:19584:14513	CCGAACGTTCGGATGCTCGAACTGCACCTCAAAAAAAAAAAAAAAGATCGG	MN908947:476-557	GGATGCTCGAACTGCACCTCA
NB501326:380:HFNNHBGXF:1:13105:19584:14513	CCGAACGTTCGGATGCTCGAACTGCACCTCAAAAAAAAAAAAAAAGATCGG	MN908947:476-557	GATGCTCGAACTGCACCTCA
NB501326:380:HFNNHBGXF:1:13110:25713:4933	GCGTGCTCGAACTGCACCTCATGGTTTTAAAAAAAAAAAAAAAGATCGGAA	MN908947:476-557	TGCTCGAACTGCACCTCATG
NB501326:380:HFNNHBGXF:1:13110:25713:4933	GCGTGCTCGAACTGCACCTCATGGTTTTAAAAAAAAAAAAAAAGATCGGAA	MN908947:476-557	TGCTCGAACTGCACCTCATGG
NB501326:380:HFNNHBGXF:1:13110:25713:4933	GCGTGCTCGAACTGCACCTCATGGTTTTAAAAAAAAAAAAAAAGATCGGAA	MN908947:476-557	TGCTCGAACTGCACCTCATGGT
NB501326:380:HFNNHBGXF:1:13110:25713:4933	GCGTGCTCGAACTGCACCTCATGGTTTTAAAAAAAAAAAAAAAGATCGGAA	MN908947:476-557	CTCGAACTGCACCTCATGGT
NB501326:380:HFNNHBGXF:1:13110:25713:4933	GCGTGCTCGAACTGCACCTCATGGTTTTAAAAAAAAAAAAAAAGATCGGAA	MN908947:476-557	GCTCGAACTGCACCTCATGGT
NB501326:380:HFNNHBGXF:1:13205:25665:4345	CCGTCGGATGCTCGAACTGCACCTCAGGAAAAAAAAAAAAAAAGATCGGAA	MN908947:476-557	GGATGCTCGAACTGCACCTC
NB501326:380:HFNNHBGXF:1:13205:25665:4345	CCGTCGGATGCTCGAACTGCACCTCAGGAAAAAAAAAAAAAAAGATCGGAA	MN908947:476-557	GGATGCTCGAACTGCACCTCA
NB501326:380:HFNNHBGXF:1:13205:25665:4345	CCGTCGGATGCTCGAACTGCACCTCAGGAAAAAAAAAAAAAAAGATCGGAA	MN908947:476-557	GATGCTCGAACTGCACCTCA
NB501326:380:HFNNHBGXF:1:13207:19051:15205	CCGGGTTGAGCTGGTAGCAGAACTCGAAGGCATTCAGCAAAAAAAAAAAAA	MN908947:476-557	CTGGTAGCAGAACTCGAAGGCATT
NB501326:380:HFNNHBGXF:1:13207:19051:15205	CCGGGTTGAGCTGGTAGCAGAACTCGAAGGCATTCAGCAAAAAAAAAAAAA	MN908947:476-557	TGGTAGCAGAACTCGAAGGCATT
NB501326:380:HFNNHBGXF:1:13207:19051:15205	CCGGGTTGAGCTGGTAGCAGAACTCGAAGGCATTCAGCAAAAAAAAAAAAA	MN908947:476-557	TGGTAGCAGAACTCGAAGGCATTC
NB501326:380:HFNNHBGXF:1:13207:19051:15205	CCGGGTTGAGCTGGTAGCAGAACTCGAAGGCATTCAGCAAAAAAAAAAAAA	MN908947:476-557	GGTAGCAGAACTCGAAGGCATTC
NB501326:380:HFNNHBGXF:1:13207:19051:15205	CCGGGTTGAGCTGGTAGCAGAACTCGAAGGCATTCAGCAAAAAAAAAAAAA	MN908947:476-557	GGTAGCAGAACTCGAAGGCATTCA
NB501326:380:HFNNHBGXF:1:13207:19051:15205	CCGGGTTGAGCTGGTAGCAGAACTCGAAGGCATTCAGCAAAAAAAAAAAAA	MN908947:476-557	GCTGGTAGCAGAACTCGAAGGCAT
NB501326:380:HFNNHBGXF:1:13207:19051:15205	CCGGGTTGAGCTGGTAGCAGAACTCGAAGGCATTCAGCAAAAAAAAAAAAA	MN908947:476-557	CTGGTAGCAGAACTCGAAGGCAT
NB501326:380:HFNNHBGXF:1:13207:19051:15205	CCGGGTTGAGCTGGTAGCAGAACTCGAAGGCATTCAGCAAAAAAAAAAAAA	MN908947:476-557	GGTAGCAGAACTCGAAGGCATT
NB501326:380:HFNNHBGXF:1:13207:19051:15205	CCGGGTTGAGCTGGTAGCAGAACTCGAAGGCATTCAGCAAAAAAAAAAAAA	MN908947:476-557	GTAGCAGAACTCGAAGGCATTCA
NB501326:380:HFNNHBGXF:1:13207:19051:15205	CCGGGTTGAGCTGGTAGCAGAACTCGAAGGCATTCAGCAAAAAAAAAAAAA	MN908947:476-557	GTAGCAGAACTCGAAGGCATTC
NB501326:380:HFNNHBGXF:1:13207:19051:15205	CCGGGTTGAGCTGGTAGCAGAACTCGAAGGCATTCAGCAAAAAAAAAAAAA	MN908947:476-557	TGGTAGCAGAACTCGAAGGCAT
NB501326:380:HFNNHBGXF:1:13207:19051:15205	CCGGGTTGAGCTGGTAGCAGAACTCGAAGGCATTCAGCAAAAAAAAAAAAA	MN908947:476-557	GAGCTGGTAGCAGAACTCGAAGGC
NB501326:380:HFNNHBGXF:1:13207:19051:15205	CCGGGTTGAGCTGGTAGCAGAACTCGAAGGCATTCAGCAAAAAAAAAAAAA	MN908947:476-557	AGCTGGTAGCAGAACTCGAAGGC
NB501326:380:HFNNHBGXF:1:13207:19051:15205	CCGGGTTGAGCTGGTAGCAGAACTCGAAGGCATTCAGCAAAAAAAAAAAAA	MN908947:476-557	GCTGGTAGCAGAACTCGAAGGC
NB501326:380:HFNNHBGXF:1:13207:19051:15205	CCGGGTTGAGCTGGTAGCAGAACTCGAAGGCATTCAGCAAAAAAAAAAAAA	MN908947:476-557	TGGTAGCAGAACTCGAAGGCA
NB501326:380:HFNNHBGXF:1:13207:19051:15205	CCGGGTTGAGCTGGTAGCAGAACTCGAAGGCATTCAGCAAAAAAAAAAAAA	MN908947:476-557	GTAGCAGAACTCGAAGGCAT
NB501326:380:HFNNHBGXF:1:13207:19051:15205	CCGGGTTGAGCTGGTAGCAGAACTCGAAGGCATTCAGCAAAAAAAAAAAAA	MN908947:476-557	GTAGCAGAACTCGAAGGCATTCAG
NB501326:380:HFNNHBGXF:1:13207:19051:15205	CCGGGTTGAGCTGGTAGCAGAACTCGAAGGCATTCAGCAAAAAAAAAAAAA	MN908947:476-557	TAGCAGAACTCGAAGGCATT
NB501326:380:HFNNHBGXF:1:13207:19051:15205	CCGGGTTGAGCTGGTAGCAGAACTCGAAGGCATTCAGCAAAAAAAAAAAAA	MN908947:476-557	AGCAGAACTCGAAGGCATTCA
NB501326:380:HFNNHBGXF:1:13207:19051:15205	CCGGGTTGAGCTGGTAGCAGAACTCGAAGGCATTCAGCAAAAAAAAAAAAA	MN908947:476-557	GCTGGTAGCAGAACTCGAAGGCA
NB501326:380:HFNNHBGXF:1:13207:19051:15205	CCGGGTTGAGCTGGTAGCAGAACTCGAAGGCATTCAGCAAAAAAAAAAAAA	MN908947:476-557	AGCTGGTAGCAGAACTCGAAGGCA
NB501326:380:HFNNHBGXF:1:13207:19051:15205	CCGGGTTGAGCTGGTAGCAGAACTCGAAGGCATTCAGCAAAAAAAAAAAAA	MN908947:476-557	GTAGCAGAACTCGAAGGCATT
NB501326:380:HFNNHBGXF:1:13207:19051:15205	CCGGGTTGAGCTGGTAGCAGAACTCGAAGGCATTCAGCAAAAAAAAAAAAA	MN908947:476-557	TAGCAGAACTCGAAGGCATTCA
NB501326:380:HFNNHBGXF:1:13207:19051:15205	CCGGGTTGAGCTGGTAGCAGAACTCGAAGGCATTCAGCAAAAAAAAAAAAA	MN908947:476-557	CTGGTAGCAGAACTCGAAGGCA
NB501326:380:HFNNHBGXF:1:13207:19051:15205	CCGGGTTGAGCTGGTAGCAGAACTCGAAGGCATTCAGCAAAAAAAAAAAAA	MN908947:476-557	TAGCAGAACTCGAAGGCATTC
NB501326:380:HFNNHBGXF:1:13207:19051:15205	CCGGGTTGAGCTGGTAGCAGAACTCGAAGGCATTCAGCAAAAAAAAAAAAA	MN908947:476-557	GGTAGCAGAACTCGAAGGCAT
NB501326:380:HFNNHBGXF:1:13211:9701:11097	CCGTGGTTGAGCTGGTAGCAGAACTCGAAGGCAAAAAAAAAAAAAAAGATC	MN908947:476-557	GAGCTGGTAGCAGAACTCGAAGGC
NB501326:380:HFNNHBGXF:1:13211:9701:11097	CCGTGGTTGAGCTGGTAGCAGAACTCGAAGGCAAAAAAAAAAAAAAAGATC	MN908947:476-557	AGCTGGTAGCAGAACTCGAAGGC
NB501326:380:HFNNHBGXF:1:13211:9701:11097	CCGTGGTTGAGCTGGTAGCAGAACTCGAAGGCAAAAAAAAAAAAAAAGATC	MN908947:476-557	GCTGGTAGCAGAACTCGAAGGC
NB501326:380:HFNNHBGXF:1:13211:9701:11097	CCGTGGTTGAGCTGGTAGCAGAACTCGAAGGCAAAAAAAAAAAAAAAGATC	MN908947:476-557	TGGTAGCAGAACTCGAAGGCA
NB501326:380:HFNNHBGXF:1:13211:9701:11097	CCGTGGTTGAGCTGGTAGCAGAACTCGAAGGCAAAAAAAAAAAAAAAGATC	MN908947:476-557	GCTGGTAGCAGAACTCGAAGGCA
NB501326:380:HFNNHBGXF:1:13211:9701:11097	CCGTGGTTGAGCTGGTAGCAGAACTCGAAGGCAAAAAAAAAAAAAAAGATC	MN908947:476-557	AGCTGGTAGCAGAACTCGAAGGCA
NB501326:380:HFNNHBGXF:1:13211:9701:11097	CCGTGGTTGAGCTGGTAGCAGAACTCGAAGGCAAAAAAAAAAAAAAAGATC	MN908947:476-557	CTGGTAGCAGAACTCGAAGGCA
NB501326:380:HFNNHBGXF:1:13303:4010:11754	CCCCGATCGGATGCTCGAACTGCACCTCAAAAAAAAAAAAAAAGAACGGAA	MN908947:476-557	GGATGCTCGAACTGCACCTC
NB501326:380:HFNNHBGXF:1:13303:4010:11754	CCCCGATCGGATGCTCGAACTGCACCTCAAAAAAAAAAAAAAAGAACGGAA	MN908947:476-557	GGATGCTCGAACTGCACCTCA
NB501326:380:HFNNHBGXF:1:13303:4010:11754	CCCCGATCGGATGCTCGAACTGCACCTCAAAAAAAAAAAAAAAGAACGGAA	MN908947:476-557	GATGCTCGAACTGCACCTCA
NB501326:380:HFNNHBGXF:1:13304:21007:13646	CGCATCAAACGTTCGGATGCTCGAACTGCACCTCATGGTAAAAAAAAAAAA	MN908947:476-557	GGATGCTCGAACTGCACCTC
NB501326:380:HFNNHBGXF:1:13304:21007:13646	CGCATCAAACGTTCGGATGCTCGAACTGCACCTCATGGTAAAAAAAAAAAA	MN908947:476-557	GGATGCTCGAACTGCACCTCA
NB501326:380:HFNNHBGXF:1:13304:21007:13646	CGCATCAAACGTTCGGATGCTCGAACTGCACCTCATGGTAAAAAAAAAAAA	MN908947:476-557	GGATGCTCGAACTGCACCTCATG
NB501326:380:HFNNHBGXF:1:13304:21007:13646	CGCATCAAACGTTCGGATGCTCGAACTGCACCTCATGGTAAAAAAAAAAAA	MN908947:476-557	GATGCTCGAACTGCACCTCAT
NB501326:380:HFNNHBGXF:1:13304:21007:13646	CGCATCAAACGTTCGGATGCTCGAACTGCACCTCATGGTAAAAAAAAAAAA	MN908947:476-557	GATGCTCGAACTGCACCTCATG
NB501326:380:HFNNHBGXF:1:13304:21007:13646	CGCATCAAACGTTCGGATGCTCGAACTGCACCTCATGGTAAAAAAAAAAAA	MN908947:476-557	GATGCTCGAACTGCACCTCATGG
NB501326:380:HFNNHBGXF:1:13304:21007:13646	CGCATCAAACGTTCGGATGCTCGAACTGCACCTCATGGTAAAAAAAAAAAA	MN908947:476-557	GATGCTCGAACTGCACCTCATGGT
NB501326:380:HFNNHBGXF:1:13304:21007:13646	CGCATCAAACGTTCGGATGCTCGAACTGCACCTCATGGTAAAAAAAAAAAA	MN908947:476-557	ATGCTCGAACTGCACCTCAT
NB501326:380:HFNNHBGXF:1:13304:21007:13646	CGCATCAAACGTTCGGATGCTCGAACTGCACCTCATGGTAAAAAAAAAAAA	MN908947:476-557	ATGCTCGAACTGCACCTCATG
NB501326:380:HFNNHBGXF:1:13304:21007:13646	CGCATCAAACGTTCGGATGCTCGAACTGCACCTCATGGTAAAAAAAAAAAA	MN908947:476-557	ATGCTCGAACTGCACCTCATGG
NB501326:380:HFNNHBGXF:1:13304:21007:13646	CGCATCAAACGTTCGGATGCTCGAACTGCACCTCATGGTAAAAAAAAAAAA	MN908947:476-557	ATGCTCGAACTGCACCTCATGGT
NB501326:380:HFNNHBGXF:1:13304:21007:13646	CGCATCAAACGTTCGGATGCTCGAACTGCACCTCATGGTAAAAAAAAAAAA	MN908947:476-557	TGCTCGAACTGCACCTCATG
NB501326:380:HFNNHBGXF:1:13304:21007:13646	CGCATCAAACGTTCGGATGCTCGAACTGCACCTCATGGTAAAAAAAAAAAA	MN908947:476-557	TGCTCGAACTGCACCTCATGG
NB501326:380:HFNNHBGXF:1:13304:21007:13646	CGCATCAAACGTTCGGATGCTCGAACTGCACCTCATGGTAAAAAAAAAAAA	MN908947:476-557	TGCTCGAACTGCACCTCATGGT
NB501326:380:HFNNHBGXF:1:13304:21007:13646	CGCATCAAACGTTCGGATGCTCGAACTGCACCTCATGGTAAAAAAAAAAAA	MN908947:476-557	CTCGAACTGCACCTCATGGT
NB501326:380:HFNNHBGXF:1:13304:21007:13646	CGCATCAAACGTTCGGATGCTCGAACTGCACCTCATGGTAAAAAAAAAAAA	MN908947:476-557	GATGCTCGAACTGCACCTCA
NB501326:380:HFNNHBGXF:1:13304:21007:13646	CGCATCAAACGTTCGGATGCTCGAACTGCACCTCATGGTAAAAAAAAAAAA	MN908947:476-557	GCTCGAACTGCACCTCATGGT
NB501326:380:HFNNHBGXF:1:13308:11112:5315	CGCGGATGCTCGAACTGCACCTCATGAAAAAAAAAAAAAAAGATCGGAAGA	MN908947:476-557	GGATGCTCGAACTGCACCTC
NB501326:380:HFNNHBGXF:1:13308:11112:5315	CGCGGATGCTCGAACTGCACCTCATGAAAAAAAAAAAAAAAGATCGGAAGA	MN908947:476-557	GGATGCTCGAACTGCACCTCA
NB501326:380:HFNNHBGXF:1:13308:11112:5315	CGCGGATGCTCGAACTGCACCTCATGAAAAAAAAAAAAAAAGATCGGAAGA	MN908947:476-557	GGATGCTCGAACTGCACCTCATG
NB501326:380:HFNNHBGXF:1:13308:11112:5315	CGCGGATGCTCGAACTGCACCTCATGAAAAAAAAAAAAAAAGATCGGAAGA	MN908947:476-557	GATGCTCGAACTGCACCTCAT
NB501326:380:HFNNHBGXF:1:13308:11112:5315	CGCGGATGCTCGAACTGCACCTCATGAAAAAAAAAAAAAAAGATCGGAAGA	MN908947:476-557	GATGCTCGAACTGCACCTCATG
NB501326:380:HFNNHBGXF:1:13308:11112:5315	CGCGGATGCTCGAACTGCACCTCATGAAAAAAAAAAAAAAAGATCGGAAGA	MN908947:476-557	ATGCTCGAACTGCACCTCAT
NB501326:380:HFNNHBGXF:1:13308:11112:5315	CGCGGATGCTCGAACTGCACCTCATGAAAAAAAAAAAAAAAGATCGGAAGA	MN908947:476-557	ATGCTCGAACTGCACCTCATG
NB501326:380:HFNNHBGXF:1:13308:11112:5315	CGCGGATGCTCGAACTGCACCTCATGAAAAAAAAAAAAAAAGATCGGAAGA	MN908947:476-557	TGCTCGAACTGCACCTCATG
NB501326:380:HFNNHBGXF:1:13308:11112:5315	CGCGGATGCTCGAACTGCACCTCATGAAAAAAAAAAAAAAAGATCGGAAGA	MN908947:476-557	GATGCTCGAACTGCACCTCA
NB501326:380:HFNNHBGXF:1:13309:13628:1054	CCGTCGGATGCTCGAACTGCACCTCAAAAAAAAAAAAAAAGATCGGAAGAG	MN908947:476-557	GGATGCTCGAACTGCACCTC
NB501326:380:HFNNHBGXF:1:13309:13628:1054	CCGTCGGATGCTCGAACTGCACCTCAAAAAAAAAAAAAAAGATCGGAAGAG	MN908947:476-557	GGATGCTCGAACTGCACCTCA
NB501326:380:HFNNHBGXF:1:13309:13628:1054	CCGTCGGATGCTCGAACTGCACCTCAAAAAAAAAAAAAAAGATCGGAAGAG	MN908947:476-557	GATGCTCGAACTGCACCTCA
NB501326:380:HFNNHBGXF:1:21105:5779:7126	CGCAAACGTTCGGATGCTCGAACTGCACCTCAAAAAAAAAAAAAAAGATCG	MN908947:476-557	GGATGCTCGAACTGCACCTC
NB501326:380:HFNNHBGXF:1:21105:5779:7126	CGCAAACGTTCGGATGCTCGAACTGCACCTCAAAAAAAAAAAAAAAGATCG	MN908947:476-557	GGATGCTCGAACTGCACCTCA
NB501326:380:HFNNHBGXF:1:21105:5779:7126	CGCAAACGTTCGGATGCTCGAACTGCACCTCAAAAAAAAAAAAAAAGATCG	MN908947:476-557	GATGCTCGAACTGCACCTCA
NB501326:380:HFNNHBGXF:1:21110:12508:18743	GGGGCTCGAACTGCACCTCATGGTCAAAAAAAAAAAAAAAGATCGGAAGAC	MN908947:476-557	GCTCGAACTGCACCTCATGGTC
NB501326:380:HFNNHBGXF:1:21110:12508:18743	GGGGCTCGAACTGCACCTCATGGTCAAAAAAAAAAAAAAAGATCGGAAGAC	MN908947:476-557	GCTCGAACTGCACCTCATGGTCA
NB501326:380:HFNNHBGXF:1:21110:12508:18743	GGGGCTCGAACTGCACCTCATGGTCAAAAAAAAAAAAAAAGATCGGAAGAC	MN908947:476-557	CTCGAACTGCACCTCATGGT
NB501326:380:HFNNHBGXF:1:21110:12508:18743	GGGGCTCGAACTGCACCTCATGGTCAAAAAAAAAAAAAAAGATCGGAAGAC	MN908947:476-557	CTCGAACTGCACCTCATGGTC
NB501326:380:HFNNHBGXF:1:21110:12508:18743	GGGGCTCGAACTGCACCTCATGGTCAAAAAAAAAAAAAAAGATCGGAAGAC	MN908947:476-557	CTCGAACTGCACCTCATGGTCA
NB501326:380:HFNNHBGXF:1:21110:12508:18743	GGGGCTCGAACTGCACCTCATGGTCAAAAAAAAAAAAAAAGATCGGAAGAC	MN908947:476-557	GCTCGAACTGCACCTCATGGT
NB501326:380:HFNNHBGXF:1:21206:4417:9084	CGGTGCTCGAACTGCACCTCATGGTCAAAAAAAAAAAAAAGATCGGAAGAG	MN908947:476-557	TGCTCGAACTGCACCTCATG
NB501326:380:HFNNHBGXF:1:21206:4417:9084	CGGTGCTCGAACTGCACCTCATGGTCAAAAAAAAAAAAAAGATCGGAAGAG	MN908947:476-557	TGCTCGAACTGCACCTCATGG
NB501326:380:HFNNHBGXF:1:21206:4417:9084	CGGTGCTCGAACTGCACCTCATGGTCAAAAAAAAAAAAAAGATCGGAAGAG	MN908947:476-557	TGCTCGAACTGCACCTCATGGT
NB501326:380:HFNNHBGXF:1:21206:4417:9084	CGGTGCTCGAACTGCACCTCATGGTCAAAAAAAAAAAAAAGATCGGAAGAG	MN908947:476-557	TGCTCGAACTGCACCTCATGGTC
NB501326:380:HFNNHBGXF:1:21206:4417:9084	CGGTGCTCGAACTGCACCTCATGGTCAAAAAAAAAAAAAAGATCGGAAGAG	MN908947:476-557	GCTCGAACTGCACCTCATGGTC
NB501326:380:HFNNHBGXF:1:21206:4417:9084	CGGTGCTCGAACTGCACCTCATGGTCAAAAAAAAAAAAAAGATCGGAAGAG	MN908947:476-557	GCTCGAACTGCACCTCATGGTCA
NB501326:380:HFNNHBGXF:1:21206:4417:9084	CGGTGCTCGAACTGCACCTCATGGTCAAAAAAAAAAAAAAGATCGGAAGAG	MN908947:476-557	CTCGAACTGCACCTCATGGT
NB501326:380:HFNNHBGXF:1:21206:4417:9084	CGGTGCTCGAACTGCACCTCATGGTCAAAAAAAAAAAAAAGATCGGAAGAG	MN908947:476-557	CTCGAACTGCACCTCATGGTC
NB501326:380:HFNNHBGXF:1:21206:4417:9084	CGGTGCTCGAACTGCACCTCATGGTCAAAAAAAAAAAAAAGATCGGAAGAG	MN908947:476-557	CTCGAACTGCACCTCATGGTCA
NB501326:380:HFNNHBGXF:1:21206:4417:9084	CGGTGCTCGAACTGCACCTCATGGTCAAAAAAAAAAAAAAGATCGGAAGAG	MN908947:476-557	GCTCGAACTGCACCTCATGGT
NB501326:380:HFNNHBGXF:1:21206:18478:14797	GCGCATCAAACGTTCGGATGCTCGAACTGCACCTCTAAAAAAAAAAAAAAA	MN908947:476-557	GGATGCTCGAACTGCACCTC
NB501326:380:HFNNHBGXF:1:21308:22773:10963	GCGCGGATGCTCGAACTGCACCTCATGGTCATGTTTAAAAAAAAAAAAAAG	MN908947:476-557	GGATGCTCGAACTGCACCTC
NB501326:380:HFNNHBGXF:1:21308:22773:10963	GCGCGGATGCTCGAACTGCACCTCATGGTCATGTTTAAAAAAAAAAAAAAG	MN908947:476-557	GGATGCTCGAACTGCACCTCA
NB501326:380:HFNNHBGXF:1:21308:22773:10963	GCGCGGATGCTCGAACTGCACCTCATGGTCATGTTTAAAAAAAAAAAAAAG	MN908947:476-557	GGATGCTCGAACTGCACCTCATG
NB501326:380:HFNNHBGXF:1:21308:22773:10963	GCGCGGATGCTCGAACTGCACCTCATGGTCATGTTTAAAAAAAAAAAAAAG	MN908947:476-557	GATGCTCGAACTGCACCTCAT
NB501326:380:HFNNHBGXF:1:21308:22773:10963	GCGCGGATGCTCGAACTGCACCTCATGGTCATGTTTAAAAAAAAAAAAAAG	MN908947:476-557	GATGCTCGAACTGCACCTCATG
NB501326:380:HFNNHBGXF:1:21308:22773:10963	GCGCGGATGCTCGAACTGCACCTCATGGTCATGTTTAAAAAAAAAAAAAAG	MN908947:476-557	GATGCTCGAACTGCACCTCATGG
NB501326:380:HFNNHBGXF:1:21308:22773:10963	GCGCGGATGCTCGAACTGCACCTCATGGTCATGTTTAAAAAAAAAAAAAAG	MN908947:476-557	GATGCTCGAACTGCACCTCATGGT
NB501326:380:HFNNHBGXF:1:21308:22773:10963	GCGCGGATGCTCGAACTGCACCTCATGGTCATGTTTAAAAAAAAAAAAAAG	MN908947:476-557	ATGCTCGAACTGCACCTCAT
NB501326:380:HFNNHBGXF:1:21308:22773:10963	GCGCGGATGCTCGAACTGCACCTCATGGTCATGTTTAAAAAAAAAAAAAAG	MN908947:476-557	ATGCTCGAACTGCACCTCATG
NB501326:380:HFNNHBGXF:1:21308:22773:10963	GCGCGGATGCTCGAACTGCACCTCATGGTCATGTTTAAAAAAAAAAAAAAG	MN908947:476-557	ATGCTCGAACTGCACCTCATGG
NB501326:380:HFNNHBGXF:1:21308:22773:10963	GCGCGGATGCTCGAACTGCACCTCATGGTCATGTTTAAAAAAAAAAAAAAG	MN908947:476-557	ATGCTCGAACTGCACCTCATGGT
NB501326:380:HFNNHBGXF:1:21308:22773:10963	GCGCGGATGCTCGAACTGCACCTCATGGTCATGTTTAAAAAAAAAAAAAAG	MN908947:476-557	TGCTCGAACTGCACCTCATG
NB501326:380:HFNNHBGXF:1:21308:22773:10963	GCGCGGATGCTCGAACTGCACCTCATGGTCATGTTTAAAAAAAAAAAAAAG	MN908947:476-557	TGCTCGAACTGCACCTCATGG
NB501326:380:HFNNHBGXF:1:21308:22773:10963	GCGCGGATGCTCGAACTGCACCTCATGGTCATGTTTAAAAAAAAAAAAAAG	MN908947:476-557	TGCTCGAACTGCACCTCATGGT
NB501326:380:HFNNHBGXF:1:21308:22773:10963	GCGCGGATGCTCGAACTGCACCTCATGGTCATGTTTAAAAAAAAAAAAAAG	MN908947:476-557	TGCTCGAACTGCACCTCATGGTC
NB501326:380:HFNNHBGXF:1:21308:22773:10963	GCGCGGATGCTCGAACTGCACCTCATGGTCATGTTTAAAAAAAAAAAAAAG	MN908947:476-557	GCTCGAACTGCACCTCATGGTC
NB501326:380:HFNNHBGXF:1:21308:22773:10963	GCGCGGATGCTCGAACTGCACCTCATGGTCATGTTTAAAAAAAAAAAAAAG	MN908947:476-557	GCTCGAACTGCACCTCATGGTCA
NB501326:380:HFNNHBGXF:1:21308:22773:10963	GCGCGGATGCTCGAACTGCACCTCATGGTCATGTTTAAAAAAAAAAAAAAG	MN908947:476-557	CTCGAACTGCACCTCATGGT
NB501326:380:HFNNHBGXF:1:21308:22773:10963	GCGCGGATGCTCGAACTGCACCTCATGGTCATGTTTAAAAAAAAAAAAAAG	MN908947:476-557	CTCGAACTGCACCTCATGGTC
NB501326:380:HFNNHBGXF:1:21308:22773:10963	GCGCGGATGCTCGAACTGCACCTCATGGTCATGTTTAAAAAAAAAAAAAAG	MN908947:476-557	CTCGAACTGCACCTCATGGTCA
NB501326:380:HFNNHBGXF:1:21308:22773:10963	GCGCGGATGCTCGAACTGCACCTCATGGTCATGTTTAAAAAAAAAAAAAAG	MN908947:476-557	GATGCTCGAACTGCACCTCA
NB501326:380:HFNNHBGXF:1:21308:22773:10963	GCGCGGATGCTCGAACTGCACCTCATGGTCATGTTTAAAAAAAAAAAAAAG	MN908947:476-557	GCTCGAACTGCACCTCATGGT
NB501326:380:HFNNHBGXF:1:21308:9242:13182	GGGGTTCGGATGCTCGAACTGCACCTCATGGTCATGCAAAAAAAAAAAAAA	MN908947:476-557	GGATGCTCGAACTGCACCTC
NB501326:380:HFNNHBGXF:1:21308:9242:13182	GGGGTTCGGATGCTCGAACTGCACCTCATGGTCATGCAAAAAAAAAAAAAA	MN908947:476-557	GGATGCTCGAACTGCACCTCA
NB501326:380:HFNNHBGXF:1:21308:9242:13182	GGGGTTCGGATGCTCGAACTGCACCTCATGGTCATGCAAAAAAAAAAAAAA	MN908947:476-557	GGATGCTCGAACTGCACCTCATG
NB501326:380:HFNNHBGXF:1:21308:9242:13182	GGGGTTCGGATGCTCGAACTGCACCTCATGGTCATGCAAAAAAAAAAAAAA	MN908947:476-557	GATGCTCGAACTGCACCTCAT
NB501326:380:HFNNHBGXF:1:21308:9242:13182	GGGGTTCGGATGCTCGAACTGCACCTCATGGTCATGCAAAAAAAAAAAAAA	MN908947:476-557	GATGCTCGAACTGCACCTCATG
NB501326:380:HFNNHBGXF:1:21308:9242:13182	GGGGTTCGGATGCTCGAACTGCACCTCATGGTCATGCAAAAAAAAAAAAAA	MN908947:476-557	GATGCTCGAACTGCACCTCATGG
NB501326:380:HFNNHBGXF:1:21308:9242:13182	GGGGTTCGGATGCTCGAACTGCACCTCATGGTCATGCAAAAAAAAAAAAAA	MN908947:476-557	GATGCTCGAACTGCACCTCATGGT
NB501326:380:HFNNHBGXF:1:21308:9242:13182	GGGGTTCGGATGCTCGAACTGCACCTCATGGTCATGCAAAAAAAAAAAAAA	MN908947:476-557	ATGCTCGAACTGCACCTCAT
NB501326:380:HFNNHBGXF:1:21308:9242:13182	GGGGTTCGGATGCTCGAACTGCACCTCATGGTCATGCAAAAAAAAAAAAAA	MN908947:476-557	ATGCTCGAACTGCACCTCATG
NB501326:380:HFNNHBGXF:1:21308:9242:13182	GGGGTTCGGATGCTCGAACTGCACCTCATGGTCATGCAAAAAAAAAAAAAA	MN908947:476-557	ATGCTCGAACTGCACCTCATGG
NB501326:380:HFNNHBGXF:1:21308:9242:13182	GGGGTTCGGATGCTCGAACTGCACCTCATGGTCATGCAAAAAAAAAAAAAA	MN908947:476-557	ATGCTCGAACTGCACCTCATGGT
NB501326:380:HFNNHBGXF:1:21308:9242:13182	GGGGTTCGGATGCTCGAACTGCACCTCATGGTCATGCAAAAAAAAAAAAAA	MN908947:476-557	TGCTCGAACTGCACCTCATG
NB501326:380:HFNNHBGXF:1:21308:9242:13182	GGGGTTCGGATGCTCGAACTGCACCTCATGGTCATGCAAAAAAAAAAAAAA	MN908947:476-557	TGCTCGAACTGCACCTCATGG
NB501326:380:HFNNHBGXF:1:21308:9242:13182	GGGGTTCGGATGCTCGAACTGCACCTCATGGTCATGCAAAAAAAAAAAAAA	MN908947:476-557	TGCTCGAACTGCACCTCATGGT
NB501326:380:HFNNHBGXF:1:21308:9242:13182	GGGGTTCGGATGCTCGAACTGCACCTCATGGTCATGCAAAAAAAAAAAAAA	MN908947:476-557	TGCTCGAACTGCACCTCATGGTC
NB501326:380:HFNNHBGXF:1:21308:9242:13182	GGGGTTCGGATGCTCGAACTGCACCTCATGGTCATGCAAAAAAAAAAAAAA	MN908947:476-557	GCTCGAACTGCACCTCATGGTC
NB501326:380:HFNNHBGXF:1:21308:9242:13182	GGGGTTCGGATGCTCGAACTGCACCTCATGGTCATGCAAAAAAAAAAAAAA	MN908947:476-557	GCTCGAACTGCACCTCATGGTCA
NB501326:380:HFNNHBGXF:1:21308:9242:13182	GGGGTTCGGATGCTCGAACTGCACCTCATGGTCATGCAAAAAAAAAAAAAA	MN908947:476-557	CTCGAACTGCACCTCATGGT
NB501326:380:HFNNHBGXF:1:21308:9242:13182	GGGGTTCGGATGCTCGAACTGCACCTCATGGTCATGCAAAAAAAAAAAAAA	MN908947:476-557	CTCGAACTGCACCTCATGGTC
NB501326:380:HFNNHBGXF:1:21308:9242:13182	GGGGTTCGGATGCTCGAACTGCACCTCATGGTCATGCAAAAAAAAAAAAAA	MN908947:476-557	CTCGAACTGCACCTCATGGTCA
NB501326:380:HFNNHBGXF:1:21308:9242:13182	GGGGTTCGGATGCTCGAACTGCACCTCATGGTCATGCAAAAAAAAAAAAAA	MN908947:476-557	GATGCTCGAACTGCACCTCA
NB501326:380:HFNNHBGXF:1:21308:9242:13182	GGGGTTCGGATGCTCGAACTGCACCTCATGGTCATGCAAAAAAAAAAAAAA	MN908947:476-557	GCTCGAACTGCACCTCATGGT
NB501326:380:HFNNHBGXF:1:21310:18578:17990	CCCACGTTCGGATGCTCGAACTGCACCTCATGTCAAAAAAAAAAAAAAAGA	MN908947:476-557	GGATGCTCGAACTGCACCTC
NB501326:380:HFNNHBGXF:1:21310:18578:17990	CCCACGTTCGGATGCTCGAACTGCACCTCATGTCAAAAAAAAAAAAAAAGA	MN908947:476-557	GGATGCTCGAACTGCACCTCA
NB501326:380:HFNNHBGXF:1:21310:18578:17990	CCCACGTTCGGATGCTCGAACTGCACCTCATGTCAAAAAAAAAAAAAAAGA	MN908947:476-557	GGATGCTCGAACTGCACCTCATG
NB501326:380:HFNNHBGXF:1:21310:18578:17990	CCCACGTTCGGATGCTCGAACTGCACCTCATGTCAAAAAAAAAAAAAAAGA	MN908947:476-557	GATGCTCGAACTGCACCTCAT
NB501326:380:HFNNHBGXF:1:21310:18578:17990	CCCACGTTCGGATGCTCGAACTGCACCTCATGTCAAAAAAAAAAAAAAAGA	MN908947:476-557	GATGCTCGAACTGCACCTCATG
NB501326:380:HFNNHBGXF:1:21310:18578:17990	CCCACGTTCGGATGCTCGAACTGCACCTCATGTCAAAAAAAAAAAAAAAGA	MN908947:476-557	ATGCTCGAACTGCACCTCAT
NB501326:380:HFNNHBGXF:1:21310:18578:17990	CCCACGTTCGGATGCTCGAACTGCACCTCATGTCAAAAAAAAAAAAAAAGA	MN908947:476-557	ATGCTCGAACTGCACCTCATG
NB501326:380:HFNNHBGXF:1:21310:18578:17990	CCCACGTTCGGATGCTCGAACTGCACCTCATGTCAAAAAAAAAAAAAAAGA	MN908947:476-557	TGCTCGAACTGCACCTCATG
NB501326:380:HFNNHBGXF:1:21310:18578:17990	CCCACGTTCGGATGCTCGAACTGCACCTCATGTCAAAAAAAAAAAAAAAGA	MN908947:476-557	GATGCTCGAACTGCACCTCA
NB501326:380:HFNNHBGXF:1:21311:17531:7501	CCGAACGTTCGGATGCTCGAACTGCACCTCAGGAAAAAAAAAAAAAAGATC	MN908947:476-557	GGATGCTCGAACTGCACCTC
NB501326:380:HFNNHBGXF:1:21311:17531:7501	CCGAACGTTCGGATGCTCGAACTGCACCTCAGGAAAAAAAAAAAAAAGATC	MN908947:476-557	GGATGCTCGAACTGCACCTCA
NB501326:380:HFNNHBGXF:1:21311:17531:7501	CCGAACGTTCGGATGCTCGAACTGCACCTCAGGAAAAAAAAAAAAAAGATC	MN908947:476-557	GATGCTCGAACTGCACCTCA
NB501326:380:HFNNHBGXF:1:21312:26334:1302	CGCCTCGAACTGCACCTCATGGTCATGCTAAAAAAAAAAAAAAAAGAACGG	MN908947:476-557	CTCGAACTGCACCTCATGGT
NB501326:380:HFNNHBGXF:1:21312:26334:1302	CGCCTCGAACTGCACCTCATGGTCATGCTAAAAAAAAAAAAAAAAGAACGG	MN908947:476-557	CTCGAACTGCACCTCATGGTC
NB501326:380:HFNNHBGXF:1:21312:26334:1302	CGCCTCGAACTGCACCTCATGGTCATGCTAAAAAAAAAAAAAAAAGAACGG	MN908947:476-557	CTCGAACTGCACCTCATGGTCA
NB501326:380:HFNNHBGXF:1:22106:12104:6921	GGGGATGCTCGAACTGCACCTCATGGTCAAAAAAAAAAAAAAGATCGGAAG	MN908947:476-557	GGATGCTCGAACTGCACCTC
NB501326:380:HFNNHBGXF:1:22106:12104:6921	GGGGATGCTCGAACTGCACCTCATGGTCAAAAAAAAAAAAAAGATCGGAAG	MN908947:476-557	GGATGCTCGAACTGCACCTCA
NB501326:380:HFNNHBGXF:1:22106:12104:6921	GGGGATGCTCGAACTGCACCTCATGGTCAAAAAAAAAAAAAAGATCGGAAG	MN908947:476-557	GGATGCTCGAACTGCACCTCATG
NB501326:380:HFNNHBGXF:1:22106:12104:6921	GGGGATGCTCGAACTGCACCTCATGGTCAAAAAAAAAAAAAAGATCGGAAG	MN908947:476-557	GATGCTCGAACTGCACCTCAT
NB501326:380:HFNNHBGXF:1:22106:12104:6921	GGGGATGCTCGAACTGCACCTCATGGTCAAAAAAAAAAAAAAGATCGGAAG	MN908947:476-557	GATGCTCGAACTGCACCTCATG
NB501326:380:HFNNHBGXF:1:22106:12104:6921	GGGGATGCTCGAACTGCACCTCATGGTCAAAAAAAAAAAAAAGATCGGAAG	MN908947:476-557	GATGCTCGAACTGCACCTCATGG
NB501326:380:HFNNHBGXF:1:22106:12104:6921	GGGGATGCTCGAACTGCACCTCATGGTCAAAAAAAAAAAAAAGATCGGAAG	MN908947:476-557	GATGCTCGAACTGCACCTCATGGT
NB501326:380:HFNNHBGXF:1:22106:12104:6921	GGGGATGCTCGAACTGCACCTCATGGTCAAAAAAAAAAAAAAGATCGGAAG	MN908947:476-557	ATGCTCGAACTGCACCTCAT
NB501326:380:HFNNHBGXF:1:22106:12104:6921	GGGGATGCTCGAACTGCACCTCATGGTCAAAAAAAAAAAAAAGATCGGAAG	MN908947:476-557	ATGCTCGAACTGCACCTCATG
NB501326:380:HFNNHBGXF:1:22106:12104:6921	GGGGATGCTCGAACTGCACCTCATGGTCAAAAAAAAAAAAAAGATCGGAAG	MN908947:476-557	ATGCTCGAACTGCACCTCATGG
NB501326:380:HFNNHBGXF:1:22106:12104:6921	GGGGATGCTCGAACTGCACCTCATGGTCAAAAAAAAAAAAAAGATCGGAAG	MN908947:476-557	ATGCTCGAACTGCACCTCATGGT
NB501326:380:HFNNHBGXF:1:22106:12104:6921	GGGGATGCTCGAACTGCACCTCATGGTCAAAAAAAAAAAAAAGATCGGAAG	MN908947:476-557	TGCTCGAACTGCACCTCATG
NB501326:380:HFNNHBGXF:1:22106:12104:6921	GGGGATGCTCGAACTGCACCTCATGGTCAAAAAAAAAAAAAAGATCGGAAG	MN908947:476-557	TGCTCGAACTGCACCTCATGG
NB501326:380:HFNNHBGXF:1:22106:12104:6921	GGGGATGCTCGAACTGCACCTCATGGTCAAAAAAAAAAAAAAGATCGGAAG	MN908947:476-557	TGCTCGAACTGCACCTCATGGT
NB501326:380:HFNNHBGXF:1:22106:12104:6921	GGGGATGCTCGAACTGCACCTCATGGTCAAAAAAAAAAAAAAGATCGGAAG	MN908947:476-557	TGCTCGAACTGCACCTCATGGTC
NB501326:380:HFNNHBGXF:1:22106:12104:6921	GGGGATGCTCGAACTGCACCTCATGGTCAAAAAAAAAAAAAAGATCGGAAG	MN908947:476-557	GCTCGAACTGCACCTCATGGTC
NB501326:380:HFNNHBGXF:1:22106:12104:6921	GGGGATGCTCGAACTGCACCTCATGGTCAAAAAAAAAAAAAAGATCGGAAG	MN908947:476-557	GCTCGAACTGCACCTCATGGTCA
NB501326:380:HFNNHBGXF:1:22106:12104:6921	GGGGATGCTCGAACTGCACCTCATGGTCAAAAAAAAAAAAAAGATCGGAAG	MN908947:476-557	CTCGAACTGCACCTCATGGT
NB501326:380:HFNNHBGXF:1:22106:12104:6921	GGGGATGCTCGAACTGCACCTCATGGTCAAAAAAAAAAAAAAGATCGGAAG	MN908947:476-557	CTCGAACTGCACCTCATGGTC
NB501326:380:HFNNHBGXF:1:22106:12104:6921	GGGGATGCTCGAACTGCACCTCATGGTCAAAAAAAAAAAAAAGATCGGAAG	MN908947:476-557	CTCGAACTGCACCTCATGGTCA
NB501326:380:HFNNHBGXF:1:22106:12104:6921	GGGGATGCTCGAACTGCACCTCATGGTCAAAAAAAAAAAAAAGATCGGAAG	MN908947:476-557	GATGCTCGAACTGCACCTCA
NB501326:380:HFNNHBGXF:1:22106:12104:6921	GGGGATGCTCGAACTGCACCTCATGGTCAAAAAAAAAAAAAAGATCGGAAG	MN908947:476-557	GCTCGAACTGCACCTCATGGT
NB501326:380:HFNNHBGXF:1:22107:7448:3841	GCCTGCTCGAACTGCACCTCATGAAAAAAAAAAAAAAGATCGGAAGAGCAC	MN908947:476-557	TGCTCGAACTGCACCTCATG
NB501326:380:HFNNHBGXF:1:22109:25599:2731	CGGTATCAAACGTTCGGATGCTCGAACTGCACCTCAAAAAAAAAAAAAAAA	MN908947:476-557	GGATGCTCGAACTGCACCTC
NB501326:380:HFNNHBGXF:1:22109:25599:2731	CGGTATCAAACGTTCGGATGCTCGAACTGCACCTCAAAAAAAAAAAAAAAA	MN908947:476-557	GGATGCTCGAACTGCACCTCA
NB501326:380:HFNNHBGXF:1:22109:25599:2731	CGGTATCAAACGTTCGGATGCTCGAACTGCACCTCAAAAAAAAAAAAAAAA	MN908947:476-557	GATGCTCGAACTGCACCTCA
NB501326:380:HFNNHBGXF:1:22203:10768:4462	CCCTCGGATGCTCGAACTGCACCTCTAAAAAAAAAAAAAAAGATCGGAAGA	MN908947:476-557	GGATGCTCGAACTGCACCTC
NB501326:380:HFNNHBGXF:1:22209:4351:14350	CGGATGCTCGAACTGCACCTCAAAAAAAAAAAAAAAGATCGGAAGAGCACA	MN908947:476-557	GGATGCTCGAACTGCACCTC
NB501326:380:HFNNHBGXF:1:22209:4351:14350	CGGATGCTCGAACTGCACCTCAAAAAAAAAAAAAAAGATCGGAAGAGCACA	MN908947:476-557	GGATGCTCGAACTGCACCTCA
NB501326:380:HFNNHBGXF:1:22209:4351:14350	CGGATGCTCGAACTGCACCTCAAAAAAAAAAAAAAAGATCGGAAGAGCACA	MN908947:476-557	GATGCTCGAACTGCACCTCA
NB501326:380:HFNNHBGXF:1:22302:1467:11647	GCGCGGATGCTCGAACTGCACCTCATGAAAAAAAAAAAAAAAGATCGGAAT	MN908947:476-557	GGATGCTCGAACTGCACCTC
NB501326:380:HFNNHBGXF:1:22302:1467:11647	GCGCGGATGCTCGAACTGCACCTCATGAAAAAAAAAAAAAAAGATCGGAAT	MN908947:476-557	GGATGCTCGAACTGCACCTCA
NB501326:380:HFNNHBGXF:1:22302:1467:11647	GCGCGGATGCTCGAACTGCACCTCATGAAAAAAAAAAAAAAAGATCGGAAT	MN908947:476-557	GGATGCTCGAACTGCACCTCATG
NB501326:380:HFNNHBGXF:1:22302:1467:11647	GCGCGGATGCTCGAACTGCACCTCATGAAAAAAAAAAAAAAAGATCGGAAT	MN908947:476-557	GATGCTCGAACTGCACCTCAT
NB501326:380:HFNNHBGXF:1:22302:1467:11647	GCGCGGATGCTCGAACTGCACCTCATGAAAAAAAAAAAAAAAGATCGGAAT	MN908947:476-557	GATGCTCGAACTGCACCTCATG
NB501326:380:HFNNHBGXF:1:22302:1467:11647	GCGCGGATGCTCGAACTGCACCTCATGAAAAAAAAAAAAAAAGATCGGAAT	MN908947:476-557	ATGCTCGAACTGCACCTCAT
NB501326:380:HFNNHBGXF:1:22302:1467:11647	GCGCGGATGCTCGAACTGCACCTCATGAAAAAAAAAAAAAAAGATCGGAAT	MN908947:476-557	ATGCTCGAACTGCACCTCATG
NB501326:380:HFNNHBGXF:1:22302:1467:11647	GCGCGGATGCTCGAACTGCACCTCATGAAAAAAAAAAAAAAAGATCGGAAT	MN908947:476-557	TGCTCGAACTGCACCTCATG
NB501326:380:HFNNHBGXF:1:22302:1467:11647	GCGCGGATGCTCGAACTGCACCTCATGAAAAAAAAAAAAAAAGATCGGAAT	MN908947:476-557	GATGCTCGAACTGCACCTCA
NB501326:380:HFNNHBGXF:1:22306:6332:8612	GCCATCAAACGTTCGGATGCTCGAACTGCACCTCAAAAAAAAAAAAAAAGA	MN908947:476-557	GGATGCTCGAACTGCACCTC
NB501326:380:HFNNHBGXF:1:22306:6332:8612	GCCATCAAACGTTCGGATGCTCGAACTGCACCTCAAAAAAAAAAAAAAAGA	MN908947:476-557	GGATGCTCGAACTGCACCTCA
NB501326:380:HFNNHBGXF:1:22306:6332:8612	GCCATCAAACGTTCGGATGCTCGAACTGCACCTCAAAAAAAAAAAAAAAGA	MN908947:476-557	GATGCTCGAACTGCACCTCA
NB501326:380:HFNNHBGXF:1:22306:11971:16432	GGGTCGGATGCTCGAACTGCACCTCATGAAAAAAAAAAAAAAGATCGGAAG	MN908947:476-557	GGATGCTCGAACTGCACCTC
NB501326:380:HFNNHBGXF:1:22306:11971:16432	GGGTCGGATGCTCGAACTGCACCTCATGAAAAAAAAAAAAAAGATCGGAAG	MN908947:476-557	GGATGCTCGAACTGCACCTCA
NB501326:380:HFNNHBGXF:1:22306:11971:16432	GGGTCGGATGCTCGAACTGCACCTCATGAAAAAAAAAAAAAAGATCGGAAG	MN908947:476-557	GGATGCTCGAACTGCACCTCATG
NB501326:380:HFNNHBGXF:1:22306:11971:16432	GGGTCGGATGCTCGAACTGCACCTCATGAAAAAAAAAAAAAAGATCGGAAG	MN908947:476-557	GATGCTCGAACTGCACCTCAT
NB501326:380:HFNNHBGXF:1:22306:11971:16432	GGGTCGGATGCTCGAACTGCACCTCATGAAAAAAAAAAAAAAGATCGGAAG	MN908947:476-557	GATGCTCGAACTGCACCTCATG
NB501326:380:HFNNHBGXF:1:22306:11971:16432	GGGTCGGATGCTCGAACTGCACCTCATGAAAAAAAAAAAAAAGATCGGAAG	MN908947:476-557	ATGCTCGAACTGCACCTCAT
NB501326:380:HFNNHBGXF:1:22306:11971:16432	GGGTCGGATGCTCGAACTGCACCTCATGAAAAAAAAAAAAAAGATCGGAAG	MN908947:476-557	ATGCTCGAACTGCACCTCATG
NB501326:380:HFNNHBGXF:1:22306:11971:16432	GGGTCGGATGCTCGAACTGCACCTCATGAAAAAAAAAAAAAAGATCGGAAG	MN908947:476-557	TGCTCGAACTGCACCTCATG
NB501326:380:HFNNHBGXF:1:22306:11971:16432	GGGTCGGATGCTCGAACTGCACCTCATGAAAAAAAAAAAAAAGATCGGAAG	MN908947:476-557	GATGCTCGAACTGCACCTCA
NB501326:380:HFNNHBGXF:1:22307:17153:12485	GGGACGTTCGGATGCTCGAACTGCACCTCATTTTTAAAAAAAAAAAAAAAG	MN908947:476-557	GGATGCTCGAACTGCACCTC
NB501326:380:HFNNHBGXF:1:22307:17153:12485	GGGACGTTCGGATGCTCGAACTGCACCTCATTTTTAAAAAAAAAAAAAAAG	MN908947:476-557	GGATGCTCGAACTGCACCTCA
NB501326:380:HFNNHBGXF:1:22307:17153:12485	GGGACGTTCGGATGCTCGAACTGCACCTCATTTTTAAAAAAAAAAAAAAAG	MN908947:476-557	GATGCTCGAACTGCACCTCAT
NB501326:380:HFNNHBGXF:1:22307:17153:12485	GGGACGTTCGGATGCTCGAACTGCACCTCATTTTTAAAAAAAAAAAAAAAG	MN908947:476-557	ATGCTCGAACTGCACCTCAT
NB501326:380:HFNNHBGXF:1:22307:17153:12485	GGGACGTTCGGATGCTCGAACTGCACCTCATTTTTAAAAAAAAAAAAAAAG	MN908947:476-557	GATGCTCGAACTGCACCTCA
NB501326:380:HFNNHBGXF:1:22308:6344:5572	GCGCAAACGTTCGGATGCTCGAACTGCACCTCAAAAAAAAAAAAAAAGATC	MN908947:476-557	GGATGCTCGAACTGCACCTC
NB501326:380:HFNNHBGXF:1:22308:6344:5572	GCGCAAACGTTCGGATGCTCGAACTGCACCTCAAAAAAAAAAAAAAAGATC	MN908947:476-557	GGATGCTCGAACTGCACCTCA
NB501326:380:HFNNHBGXF:1:22308:6344:5572	GCGCAAACGTTCGGATGCTCGAACTGCACCTCAAAAAAAAAAAAAAAGATC	MN908947:476-557	GATGCTCGAACTGCACCTCA
NB501326:380:HFNNHBGXF:1:22310:21405:13453	GGGGCTCGAACTGCACCTCATGGTCATGTCAAAAAAAAAAAAAAAGATCGG	MN908947:476-557	GCTCGAACTGCACCTCATGGTC
NB501326:380:HFNNHBGXF:1:22310:21405:13453	GGGGCTCGAACTGCACCTCATGGTCATGTCAAAAAAAAAAAAAAAGATCGG	MN908947:476-557	GCTCGAACTGCACCTCATGGTCA
NB501326:380:HFNNHBGXF:1:22310:21405:13453	GGGGCTCGAACTGCACCTCATGGTCATGTCAAAAAAAAAAAAAAAGATCGG	MN908947:476-557	CTCGAACTGCACCTCATGGT
NB501326:380:HFNNHBGXF:1:22310:21405:13453	GGGGCTCGAACTGCACCTCATGGTCATGTCAAAAAAAAAAAAAAAGATCGG	MN908947:476-557	CTCGAACTGCACCTCATGGTC
NB501326:380:HFNNHBGXF:1:22310:21405:13453	GGGGCTCGAACTGCACCTCATGGTCATGTCAAAAAAAAAAAAAAAGATCGG	MN908947:476-557	CTCGAACTGCACCTCATGGTCA
NB501326:380:HFNNHBGXF:1:22310:21405:13453	GGGGCTCGAACTGCACCTCATGGTCATGTCAAAAAAAAAAAAAAAGATCGG	MN908947:476-557	GCTCGAACTGCACCTCATGGT
NB501326:380:HFNNHBGXF:1:23101:15726:13926	CGCTCAAACGTTCCGATGCTCGAACTGCACCTCACAAAAAAAAAAAAAAGA	MN908947:476-557	GATGCTCGAACTGCACCTCA
NB501326:380:HFNNHBGXF:1:23103:14220:15749	CGCCTGGTAGCAGAACTCGAAGGCATTCAGTACGTAAAAAAAAAAAAAGAT	MN908947:476-557	CTGGTAGCAGAACTCGAAGGCATT
NB501326:380:HFNNHBGXF:1:23103:14220:15749	CGCCTGGTAGCAGAACTCGAAGGCATTCAGTACGTAAAAAAAAAAAAAGAT	MN908947:476-557	TGGTAGCAGAACTCGAAGGCATT
NB501326:380:HFNNHBGXF:1:23103:14220:15749	CGCCTGGTAGCAGAACTCGAAGGCATTCAGTACGTAAAAAAAAAAAAAGAT	MN908947:476-557	TGGTAGCAGAACTCGAAGGCATTC
NB501326:380:HFNNHBGXF:1:23103:14220:15749	CGCCTGGTAGCAGAACTCGAAGGCATTCAGTACGTAAAAAAAAAAAAAGAT	MN908947:476-557	GGTAGCAGAACTCGAAGGCATTC
NB501326:380:HFNNHBGXF:1:23103:14220:15749	CGCCTGGTAGCAGAACTCGAAGGCATTCAGTACGTAAAAAAAAAAAAAGAT	MN908947:476-557	GGTAGCAGAACTCGAAGGCATTCA
NB501326:380:HFNNHBGXF:1:23103:14220:15749	CGCCTGGTAGCAGAACTCGAAGGCATTCAGTACGTAAAAAAAAAAAAAGAT	MN908947:476-557	CTGGTAGCAGAACTCGAAGGCAT
NB501326:380:HFNNHBGXF:1:23103:14220:15749	CGCCTGGTAGCAGAACTCGAAGGCATTCAGTACGTAAAAAAAAAAAAAGAT	MN908947:476-557	GGTAGCAGAACTCGAAGGCATT
NB501326:380:HFNNHBGXF:1:23103:14220:15749	CGCCTGGTAGCAGAACTCGAAGGCATTCAGTACGTAAAAAAAAAAAAAGAT	MN908947:476-557	GTAGCAGAACTCGAAGGCATTCA
NB501326:380:HFNNHBGXF:1:23103:14220:15749	CGCCTGGTAGCAGAACTCGAAGGCATTCAGTACGTAAAAAAAAAAAAAGAT	MN908947:476-557	GTAGCAGAACTCGAAGGCATTC
NB501326:380:HFNNHBGXF:1:23103:14220:15749	CGCCTGGTAGCAGAACTCGAAGGCATTCAGTACGTAAAAAAAAAAAAAGAT	MN908947:476-557	TGGTAGCAGAACTCGAAGGCAT
NB501326:380:HFNNHBGXF:1:23103:14220:15749	CGCCTGGTAGCAGAACTCGAAGGCATTCAGTACGTAAAAAAAAAAAAAGAT	MN908947:476-557	TGGTAGCAGAACTCGAAGGCA
NB501326:380:HFNNHBGXF:1:23103:14220:15749	CGCCTGGTAGCAGAACTCGAAGGCATTCAGTACGTAAAAAAAAAAAAAGAT	MN908947:476-557	GTAGCAGAACTCGAAGGCAT
NB501326:380:HFNNHBGXF:1:23103:14220:15749	CGCCTGGTAGCAGAACTCGAAGGCATTCAGTACGTAAAAAAAAAAAAAGAT	MN908947:476-557	GTAGCAGAACTCGAAGGCATTCAG
NB501326:380:HFNNHBGXF:1:23103:14220:15749	CGCCTGGTAGCAGAACTCGAAGGCATTCAGTACGTAAAAAAAAAAAAAGAT	MN908947:476-557	TAGCAGAACTCGAAGGCATT
NB501326:380:HFNNHBGXF:1:23103:14220:15749	CGCCTGGTAGCAGAACTCGAAGGCATTCAGTACGTAAAAAAAAAAAAAGAT	MN908947:476-557	AGCAGAACTCGAAGGCATTCA
NB501326:380:HFNNHBGXF:1:23103:14220:15749	CGCCTGGTAGCAGAACTCGAAGGCATTCAGTACGTAAAAAAAAAAAAAGAT	MN908947:476-557	GTAGCAGAACTCGAAGGCATT
NB501326:380:HFNNHBGXF:1:23103:14220:15749	CGCCTGGTAGCAGAACTCGAAGGCATTCAGTACGTAAAAAAAAAAAAAGAT	MN908947:476-557	TAGCAGAACTCGAAGGCATTCA
NB501326:380:HFNNHBGXF:1:23103:14220:15749	CGCCTGGTAGCAGAACTCGAAGGCATTCAGTACGTAAAAAAAAAAAAAGAT	MN908947:476-557	CTGGTAGCAGAACTCGAAGGCA
NB501326:380:HFNNHBGXF:1:23103:14220:15749	CGCCTGGTAGCAGAACTCGAAGGCATTCAGTACGTAAAAAAAAAAAAAGAT	MN908947:476-557	TAGCAGAACTCGAAGGCATTC
NB501326:380:HFNNHBGXF:1:23103:14220:15749	CGCCTGGTAGCAGAACTCGAAGGCATTCAGTACGTAAAAAAAAAAAAAGAT	MN908947:476-557	GGTAGCAGAACTCGAAGGCAT
NB501326:380:HFNNHBGXF:1:23203:7256:17750	CCGATGCTCGAACTGCACCTCATGAAAAAAAAAAAAAAAGATCGGAAGAGC	MN908947:476-557	GATGCTCGAACTGCACCTCAT
NB501326:380:HFNNHBGXF:1:23203:7256:17750	CCGATGCTCGAACTGCACCTCATGAAAAAAAAAAAAAAAGATCGGAAGAGC	MN908947:476-557	GATGCTCGAACTGCACCTCATG
NB501326:380:HFNNHBGXF:1:23203:7256:17750	CCGATGCTCGAACTGCACCTCATGAAAAAAAAAAAAAAAGATCGGAAGAGC	MN908947:476-557	ATGCTCGAACTGCACCTCAT
NB501326:380:HFNNHBGXF:1:23203:7256:17750	CCGATGCTCGAACTGCACCTCATGAAAAAAAAAAAAAAAGATCGGAAGAGC	MN908947:476-557	ATGCTCGAACTGCACCTCATG
NB501326:380:HFNNHBGXF:1:23203:7256:17750	CCGATGCTCGAACTGCACCTCATGAAAAAAAAAAAAAAAGATCGGAAGAGC	MN908947:476-557	TGCTCGAACTGCACCTCATG
NB501326:380:HFNNHBGXF:1:23203:7256:17750	CCGATGCTCGAACTGCACCTCATGAAAAAAAAAAAAAAAGATCGGAAGAGC	MN908947:476-557	GATGCTCGAACTGCACCTCA
NB501326:380:HFNNHBGXF:1:23206:5697:11805	GCGAACGTTCGGATGCTCGAACTGCACCTCAAAAAAAAAAAAAAAGATCGG	MN908947:476-557	GGATGCTCGAACTGCACCTC
NB501326:380:HFNNHBGXF:1:23206:5697:11805	GCGAACGTTCGGATGCTCGAACTGCACCTCAAAAAAAAAAAAAAAGATCGG	MN908947:476-557	GGATGCTCGAACTGCACCTCA
NB501326:380:HFNNHBGXF:1:23206:5697:11805	GCGAACGTTCGGATGCTCGAACTGCACCTCAAAAAAAAAAAAAAAGATCGG	MN908947:476-557	GATGCTCGAACTGCACCTCA
NB501326:380:HFNNHBGXF:1:23209:11472:10438	CGCCATCAAACGTTCGGATGCTCGAACTGCACCTCATGAAAAAAAAAAAAA	MN908947:476-557	GGATGCTCGAACTGCACCTC
NB501326:380:HFNNHBGXF:1:23209:11472:10438	CGCCATCAAACGTTCGGATGCTCGAACTGCACCTCATGAAAAAAAAAAAAA	MN908947:476-557	GGATGCTCGAACTGCACCTCA
NB501326:380:HFNNHBGXF:1:23209:11472:10438	CGCCATCAAACGTTCGGATGCTCGAACTGCACCTCATGAAAAAAAAAAAAA	MN908947:476-557	GGATGCTCGAACTGCACCTCATG
NB501326:380:HFNNHBGXF:1:23209:11472:10438	CGCCATCAAACGTTCGGATGCTCGAACTGCACCTCATGAAAAAAAAAAAAA	MN908947:476-557	GATGCTCGAACTGCACCTCAT
NB501326:380:HFNNHBGXF:1:23209:11472:10438	CGCCATCAAACGTTCGGATGCTCGAACTGCACCTCATGAAAAAAAAAAAAA	MN908947:476-557	GATGCTCGAACTGCACCTCATG
NB501326:380:HFNNHBGXF:1:23209:11472:10438	CGCCATCAAACGTTCGGATGCTCGAACTGCACCTCATGAAAAAAAAAAAAA	MN908947:476-557	ATGCTCGAACTGCACCTCAT
NB501326:380:HFNNHBGXF:1:23209:11472:10438	CGCCATCAAACGTTCGGATGCTCGAACTGCACCTCATGAAAAAAAAAAAAA	MN908947:476-557	ATGCTCGAACTGCACCTCATG
NB501326:380:HFNNHBGXF:1:23209:11472:10438	CGCCATCAAACGTTCGGATGCTCGAACTGCACCTCATGAAAAAAAAAAAAA	MN908947:476-557	TGCTCGAACTGCACCTCATG
NB501326:380:HFNNHBGXF:1:23209:11472:10438	CGCCATCAAACGTTCGGATGCTCGAACTGCACCTCATGAAAAAAAAAAAAA	MN908947:476-557	GATGCTCGAACTGCACCTCA
NB501326:380:HFNNHBGXF:1:23210:15713:20274	CCGCTCGAACTGCACCTCATGGTCATGAAAAAAAAAAAAAAAGATCGGAAG	MN908947:476-557	GCTCGAACTGCACCTCATGGTC
NB501326:380:HFNNHBGXF:1:23210:15713:20274	CCGCTCGAACTGCACCTCATGGTCATGAAAAAAAAAAAAAAAGATCGGAAG	MN908947:476-557	GCTCGAACTGCACCTCATGGTCA
NB501326:380:HFNNHBGXF:1:23210:15713:20274	CCGCTCGAACTGCACCTCATGGTCATGAAAAAAAAAAAAAAAGATCGGAAG	MN908947:476-557	CTCGAACTGCACCTCATGGT
NB501326:380:HFNNHBGXF:1:23210:15713:20274	CCGCTCGAACTGCACCTCATGGTCATGAAAAAAAAAAAAAAAGATCGGAAG	MN908947:476-557	CTCGAACTGCACCTCATGGTC
NB501326:380:HFNNHBGXF:1:23210:15713:20274	CCGCTCGAACTGCACCTCATGGTCATGAAAAAAAAAAAAAAAGATCGGAAG	MN908947:476-557	CTCGAACTGCACCTCATGGTCA
NB501326:380:HFNNHBGXF:1:23210:15713:20274	CCGCTCGAACTGCACCTCATGGTCATGAAAAAAAAAAAAAAAGATCGGAAG	MN908947:476-557	GCTCGAACTGCACCTCATGGT
NB501326:380:HFNNHBGXF:1:23211:19605:13476	CCGGGATGCTCGAACTGCACCTCAAAAAAAAAAAAAAAGATCGGAAGAGCC	MN908947:476-557	GGATGCTCGAACTGCACCTC
NB501326:380:HFNNHBGXF:1:23211:19605:13476	CCGGGATGCTCGAACTGCACCTCAAAAAAAAAAAAAAAGATCGGAAGAGCC	MN908947:476-557	GGATGCTCGAACTGCACCTCA
NB501326:380:HFNNHBGXF:1:23211:19605:13476	CCGGGATGCTCGAACTGCACCTCAAAAAAAAAAAAAAAGATCGGAAGAGCC	MN908947:476-557	GATGCTCGAACTGCACCTCA
NB501326:380:HFNNHBGXF:1:23302:12603:11619	CCCACGTTCGGATGCTCGAACTGCACCTCATGTCAAAAAAAAAAAAAAAGA	MN908947:476-557	GGATGCTCGAACTGCACCTC
NB501326:380:HFNNHBGXF:1:23302:12603:11619	CCCACGTTCGGATGCTCGAACTGCACCTCATGTCAAAAAAAAAAAAAAAGA	MN908947:476-557	GGATGCTCGAACTGCACCTCA
NB501326:380:HFNNHBGXF:1:23302:12603:11619	CCCACGTTCGGATGCTCGAACTGCACCTCATGTCAAAAAAAAAAAAAAAGA	MN908947:476-557	GGATGCTCGAACTGCACCTCATG
NB501326:380:HFNNHBGXF:1:23302:12603:11619	CCCACGTTCGGATGCTCGAACTGCACCTCATGTCAAAAAAAAAAAAAAAGA	MN908947:476-557	GATGCTCGAACTGCACCTCAT
NB501326:380:HFNNHBGXF:1:23302:12603:11619	CCCACGTTCGGATGCTCGAACTGCACCTCATGTCAAAAAAAAAAAAAAAGA	MN908947:476-557	GATGCTCGAACTGCACCTCATG
NB501326:380:HFNNHBGXF:1:23302:12603:11619	CCCACGTTCGGATGCTCGAACTGCACCTCATGTCAAAAAAAAAAAAAAAGA	MN908947:476-557	ATGCTCGAACTGCACCTCAT
NB501326:380:HFNNHBGXF:1:23302:12603:11619	CCCACGTTCGGATGCTCGAACTGCACCTCATGTCAAAAAAAAAAAAAAAGA	MN908947:476-557	ATGCTCGAACTGCACCTCATG
NB501326:380:HFNNHBGXF:1:23302:12603:11619	CCCACGTTCGGATGCTCGAACTGCACCTCATGTCAAAAAAAAAAAAAAAGA	MN908947:476-557	TGCTCGAACTGCACCTCATG
NB501326:380:HFNNHBGXF:1:23302:12603:11619	CCCACGTTCGGATGCTCGAACTGCACCTCATGTCAAAAAAAAAAAAAAAGA	MN908947:476-557	GATGCTCGAACTGCACCTCA
NB501326:380:HFNNHBGXF:1:23302:14358:14570	CCGTCGGATGCTCGAACTGCACCTCACAAAAAAAAAAAAAAAGATCGGAAG	MN908947:476-557	GGATGCTCGAACTGCACCTC
NB501326:380:HFNNHBGXF:1:23302:14358:14570	CCGTCGGATGCTCGAACTGCACCTCACAAAAAAAAAAAAAAAGATCGGAAG	MN908947:476-557	GGATGCTCGAACTGCACCTCA
NB501326:380:HFNNHBGXF:1:23302:14358:14570	CCGTCGGATGCTCGAACTGCACCTCACAAAAAAAAAAAAAAAGATCGGAAG	MN908947:476-557	GATGCTCGAACTGCACCTCA
NB501326:380:HFNNHBGXF:1:23306:3112:9916	CGGTTCGGATGCTCGAACTGCACCTCAAAAAAAAAAAAAAAGATCAGAAGC	MN908947:476-557	GGATGCTCGAACTGCACCTC
NB501326:380:HFNNHBGXF:1:23306:3112:9916	CGGTTCGGATGCTCGAACTGCACCTCAAAAAAAAAAAAAAAGATCAGAAGC	MN908947:476-557	GGATGCTCGAACTGCACCTCA
NB501326:380:HFNNHBGXF:1:23306:3112:9916	CGGTTCGGATGCTCGAACTGCACCTCAAAAAAAAAAAAAAAGATCAGAAGC	MN908947:476-557	GATGCTCGAACTGCACCTCA
NB501326:380:HFNNHBGXF:2:11103:20967:20388	GCGCTGGTAGCAGAACTCGAAGGCAAAAAAAAAAAAAAAAGAACGCAACAC	MN908947:476-557	GCTGGTAGCAGAACTCGAAGGC
NB501326:380:HFNNHBGXF:2:11103:20967:20388	GCGCTGGTAGCAGAACTCGAAGGCAAAAAAAAAAAAAAAAGAACGCAACAC	MN908947:476-557	TGGTAGCAGAACTCGAAGGCA
NB501326:380:HFNNHBGXF:2:11103:20967:20388	GCGCTGGTAGCAGAACTCGAAGGCAAAAAAAAAAAAAAAAGAACGCAACAC	MN908947:476-557	GCTGGTAGCAGAACTCGAAGGCA
NB501326:380:HFNNHBGXF:2:11103:20967:20388	GCGCTGGTAGCAGAACTCGAAGGCAAAAAAAAAAAAAAAAGAACGCAACAC	MN908947:476-557	CTGGTAGCAGAACTCGAAGGCA
NB501326:380:HFNNHBGXF:2:11105:24515:17546	GGCGTGTTCATCAAACGTTCGGATGCTCGAACTGCACCTCATGAAAAAAAA	MN908947:476-557	GGATGCTCGAACTGCACCTC
NB501326:380:HFNNHBGXF:2:11105:24515:17546	GGCGTGTTCATCAAACGTTCGGATGCTCGAACTGCACCTCATGAAAAAAAA	MN908947:476-557	GGATGCTCGAACTGCACCTCA
NB501326:380:HFNNHBGXF:2:11105:24515:17546	GGCGTGTTCATCAAACGTTCGGATGCTCGAACTGCACCTCATGAAAAAAAA	MN908947:476-557	GGATGCTCGAACTGCACCTCATG
NB501326:380:HFNNHBGXF:2:11105:24515:17546	GGCGTGTTCATCAAACGTTCGGATGCTCGAACTGCACCTCATGAAAAAAAA	MN908947:476-557	GATGCTCGAACTGCACCTCAT
NB501326:380:HFNNHBGXF:2:11105:24515:17546	GGCGTGTTCATCAAACGTTCGGATGCTCGAACTGCACCTCATGAAAAAAAA	MN908947:476-557	GATGCTCGAACTGCACCTCATG
NB501326:380:HFNNHBGXF:2:11105:24515:17546	GGCGTGTTCATCAAACGTTCGGATGCTCGAACTGCACCTCATGAAAAAAAA	MN908947:476-557	ATGCTCGAACTGCACCTCAT
NB501326:380:HFNNHBGXF:2:11105:24515:17546	GGCGTGTTCATCAAACGTTCGGATGCTCGAACTGCACCTCATGAAAAAAAA	MN908947:476-557	ATGCTCGAACTGCACCTCATG
NB501326:380:HFNNHBGXF:2:11105:24515:17546	GGCGTGTTCATCAAACGTTCGGATGCTCGAACTGCACCTCATGAAAAAAAA	MN908947:476-557	TGCTCGAACTGCACCTCATG
NB501326:380:HFNNHBGXF:2:11105:24515:17546	GGCGTGTTCATCAAACGTTCGGATGCTCGAACTGCACCTCATGAAAAAAAA	MN908947:476-557	GATGCTCGAACTGCACCTCA
NB501326:380:HFNNHBGXF:2:11106:22271:17570	CCGGAGCTGGTAGCAGAACTCGAAGGCAAAAAAAAAAAAAAAGATCGGAAG	MN908947:476-557	GAGCTGGTAGCAGAACTCGAAGGC
NB501326:380:HFNNHBGXF:2:11106:22271:17570	CCGGAGCTGGTAGCAGAACTCGAAGGCAAAAAAAAAAAAAAAGATCGGAAG	MN908947:476-557	AGCTGGTAGCAGAACTCGAAGGC
NB501326:380:HFNNHBGXF:2:11106:22271:17570	CCGGAGCTGGTAGCAGAACTCGAAGGCAAAAAAAAAAAAAAAGATCGGAAG	MN908947:476-557	GCTGGTAGCAGAACTCGAAGGC
NB501326:380:HFNNHBGXF:2:11106:22271:17570	CCGGAGCTGGTAGCAGAACTCGAAGGCAAAAAAAAAAAAAAAGATCGGAAG	MN908947:476-557	TGGTAGCAGAACTCGAAGGCA
NB501326:380:HFNNHBGXF:2:11106:22271:17570	CCGGAGCTGGTAGCAGAACTCGAAGGCAAAAAAAAAAAAAAAGATCGGAAG	MN908947:476-557	GCTGGTAGCAGAACTCGAAGGCA
NB501326:380:HFNNHBGXF:2:11106:22271:17570	CCGGAGCTGGTAGCAGAACTCGAAGGCAAAAAAAAAAAAAAAGATCGGAAG	MN908947:476-557	AGCTGGTAGCAGAACTCGAAGGCA
NB501326:380:HFNNHBGXF:2:11106:22271:17570	CCGGAGCTGGTAGCAGAACTCGAAGGCAAAAAAAAAAAAAAAGATCGGAAG	MN908947:476-557	CTGGTAGCAGAACTCGAAGGCA
NB501326:380:HFNNHBGXF:2:11111:20036:13892	CCGATGCTCGAACTGCACCTCATGAAAAAAAAAAAAAAAGATCGGAAGAGC	MN908947:476-557	GATGCTCGAACTGCACCTCAT
NB501326:380:HFNNHBGXF:2:11111:20036:13892	CCGATGCTCGAACTGCACCTCATGAAAAAAAAAAAAAAAGATCGGAAGAGC	MN908947:476-557	GATGCTCGAACTGCACCTCATG
NB501326:380:HFNNHBGXF:2:11111:20036:13892	CCGATGCTCGAACTGCACCTCATGAAAAAAAAAAAAAAAGATCGGAAGAGC	MN908947:476-557	ATGCTCGAACTGCACCTCAT
NB501326:380:HFNNHBGXF:2:11111:20036:13892	CCGATGCTCGAACTGCACCTCATGAAAAAAAAAAAAAAAGATCGGAAGAGC	MN908947:476-557	ATGCTCGAACTGCACCTCATG
NB501326:380:HFNNHBGXF:2:11111:20036:13892	CCGATGCTCGAACTGCACCTCATGAAAAAAAAAAAAAAAGATCGGAAGAGC	MN908947:476-557	TGCTCGAACTGCACCTCATG
NB501326:380:HFNNHBGXF:2:11111:20036:13892	CCGATGCTCGAACTGCACCTCATGAAAAAAAAAAAAAAAGATCGGAAGAGC	MN908947:476-557	GATGCTCGAACTGCACCTCA
NB501326:380:HFNNHBGXF:2:11202:10448:20244	GCCGTGTTCATCAAACGTTCGGATGCTCGAACTGCACCTCAAAAAAAAAAA	MN908947:476-557	GGATGCTCGAACTGCACCTC
NB501326:380:HFNNHBGXF:2:11202:10448:20244	GCCGTGTTCATCAAACGTTCGGATGCTCGAACTGCACCTCAAAAAAAAAAA	MN908947:476-557	GGATGCTCGAACTGCACCTCA
NB501326:380:HFNNHBGXF:2:11202:10448:20244	GCCGTGTTCATCAAACGTTCGGATGCTCGAACTGCACCTCAAAAAAAAAAA	MN908947:476-557	GATGCTCGAACTGCACCTCA
NB501326:380:HFNNHBGXF:2:11206:19651:4118	GGGGTTCATCAAACGTTCGGATGCTCGAACTGCACCTCAAAAAAAAAAAAA	MN908947:476-557	GGATGCTCGAACTGCACCTC
NB501326:380:HFNNHBGXF:2:11206:19651:4118	GGGGTTCATCAAACGTTCGGATGCTCGAACTGCACCTCAAAAAAAAAAAAA	MN908947:476-557	GGATGCTCGAACTGCACCTCA
NB501326:380:HFNNHBGXF:2:11206:19651:4118	GGGGTTCATCAAACGTTCGGATGCTCGAACTGCACCTCAAAAAAAAAAAAA	MN908947:476-557	GATGCTCGAACTGCACCTCA
NB501326:380:HFNNHBGXF:2:11211:26343:3614	GCCGCTCGAACTGCACCTCATGGTCAAAAAAAAAAAAAAAGAACGGAAGAG	MN908947:476-557	GCTCGAACTGCACCTCATGGTC
NB501326:380:HFNNHBGXF:2:11211:26343:3614	GCCGCTCGAACTGCACCTCATGGTCAAAAAAAAAAAAAAAGAACGGAAGAG	MN908947:476-557	GCTCGAACTGCACCTCATGGTCA
NB501326:380:HFNNHBGXF:2:11211:26343:3614	GCCGCTCGAACTGCACCTCATGGTCAAAAAAAAAAAAAAAGAACGGAAGAG	MN908947:476-557	CTCGAACTGCACCTCATGGT
NB501326:380:HFNNHBGXF:2:11211:26343:3614	GCCGCTCGAACTGCACCTCATGGTCAAAAAAAAAAAAAAAGAACGGAAGAG	MN908947:476-557	CTCGAACTGCACCTCATGGTC
NB501326:380:HFNNHBGXF:2:11211:26343:3614	GCCGCTCGAACTGCACCTCATGGTCAAAAAAAAAAAAAAAGAACGGAAGAG	MN908947:476-557	CTCGAACTGCACCTCATGGTCA
NB501326:380:HFNNHBGXF:2:11211:26343:3614	GCCGCTCGAACTGCACCTCATGGTCAAAAAAAAAAAAAAAGAACGGAAGAG	MN908947:476-557	GCTCGAACTGCACCTCATGGT
NB501326:380:HFNNHBGXF:2:11211:13783:16105	CGCTGTTCATCAAACGTTCGGATGCTCGAACTGCACCTCAAAAAAAAAAAA	MN908947:476-557	GGATGCTCGAACTGCACCTC
NB501326:380:HFNNHBGXF:2:11211:13783:16105	CGCTGTTCATCAAACGTTCGGATGCTCGAACTGCACCTCAAAAAAAAAAAA	MN908947:476-557	GGATGCTCGAACTGCACCTCA
NB501326:380:HFNNHBGXF:2:11211:13783:16105	CGCTGTTCATCAAACGTTCGGATGCTCGAACTGCACCTCAAAAAAAAAAAA	MN908947:476-557	GATGCTCGAACTGCACCTCA
NB501326:380:HFNNHBGXF:2:11305:3123:16501	CGGGATGCTCGAACTGCACCTCATGGTCAAAAAAAAAAAAAAAGATCGGAA	MN908947:476-557	GGATGCTCGAACTGCACCTC
NB501326:380:HFNNHBGXF:2:11305:3123:16501	CGGGATGCTCGAACTGCACCTCATGGTCAAAAAAAAAAAAAAAGATCGGAA	MN908947:476-557	GGATGCTCGAACTGCACCTCA
NB501326:380:HFNNHBGXF:2:11305:3123:16501	CGGGATGCTCGAACTGCACCTCATGGTCAAAAAAAAAAAAAAAGATCGGAA	MN908947:476-557	GGATGCTCGAACTGCACCTCATG
NB501326:380:HFNNHBGXF:2:11305:3123:16501	CGGGATGCTCGAACTGCACCTCATGGTCAAAAAAAAAAAAAAAGATCGGAA	MN908947:476-557	GATGCTCGAACTGCACCTCAT
NB501326:380:HFNNHBGXF:2:11305:3123:16501	CGGGATGCTCGAACTGCACCTCATGGTCAAAAAAAAAAAAAAAGATCGGAA	MN908947:476-557	GATGCTCGAACTGCACCTCATG
NB501326:380:HFNNHBGXF:2:11305:3123:16501	CGGGATGCTCGAACTGCACCTCATGGTCAAAAAAAAAAAAAAAGATCGGAA	MN908947:476-557	GATGCTCGAACTGCACCTCATGG
NB501326:380:HFNNHBGXF:2:11305:3123:16501	CGGGATGCTCGAACTGCACCTCATGGTCAAAAAAAAAAAAAAAGATCGGAA	MN908947:476-557	GATGCTCGAACTGCACCTCATGGT
NB501326:380:HFNNHBGXF:2:11305:3123:16501	CGGGATGCTCGAACTGCACCTCATGGTCAAAAAAAAAAAAAAAGATCGGAA	MN908947:476-557	ATGCTCGAACTGCACCTCAT
NB501326:380:HFNNHBGXF:2:11305:3123:16501	CGGGATGCTCGAACTGCACCTCATGGTCAAAAAAAAAAAAAAAGATCGGAA	MN908947:476-557	ATGCTCGAACTGCACCTCATG
NB501326:380:HFNNHBGXF:2:11305:3123:16501	CGGGATGCTCGAACTGCACCTCATGGTCAAAAAAAAAAAAAAAGATCGGAA	MN908947:476-557	ATGCTCGAACTGCACCTCATGG
NB501326:380:HFNNHBGXF:2:11305:3123:16501	CGGGATGCTCGAACTGCACCTCATGGTCAAAAAAAAAAAAAAAGATCGGAA	MN908947:476-557	ATGCTCGAACTGCACCTCATGGT
NB501326:380:HFNNHBGXF:2:11305:3123:16501	CGGGATGCTCGAACTGCACCTCATGGTCAAAAAAAAAAAAAAAGATCGGAA	MN908947:476-557	TGCTCGAACTGCACCTCATG
NB501326:380:HFNNHBGXF:2:11305:3123:16501	CGGGATGCTCGAACTGCACCTCATGGTCAAAAAAAAAAAAAAAGATCGGAA	MN908947:476-557	TGCTCGAACTGCACCTCATGG
NB501326:380:HFNNHBGXF:2:11305:3123:16501	CGGGATGCTCGAACTGCACCTCATGGTCAAAAAAAAAAAAAAAGATCGGAA	MN908947:476-557	TGCTCGAACTGCACCTCATGGT
NB501326:380:HFNNHBGXF:2:11305:3123:16501	CGGGATGCTCGAACTGCACCTCATGGTCAAAAAAAAAAAAAAAGATCGGAA	MN908947:476-557	TGCTCGAACTGCACCTCATGGTC
NB501326:380:HFNNHBGXF:2:11305:3123:16501	CGGGATGCTCGAACTGCACCTCATGGTCAAAAAAAAAAAAAAAGATCGGAA	MN908947:476-557	GCTCGAACTGCACCTCATGGTC
NB501326:380:HFNNHBGXF:2:11305:3123:16501	CGGGATGCTCGAACTGCACCTCATGGTCAAAAAAAAAAAAAAAGATCGGAA	MN908947:476-557	GCTCGAACTGCACCTCATGGTCA
NB501326:380:HFNNHBGXF:2:11305:3123:16501	CGGGATGCTCGAACTGCACCTCATGGTCAAAAAAAAAAAAAAAGATCGGAA	MN908947:476-557	CTCGAACTGCACCTCATGGT
NB501326:380:HFNNHBGXF:2:11305:3123:16501	CGGGATGCTCGAACTGCACCTCATGGTCAAAAAAAAAAAAAAAGATCGGAA	MN908947:476-557	CTCGAACTGCACCTCATGGTC
NB501326:380:HFNNHBGXF:2:11305:3123:16501	CGGGATGCTCGAACTGCACCTCATGGTCAAAAAAAAAAAAAAAGATCGGAA	MN908947:476-557	CTCGAACTGCACCTCATGGTCA
NB501326:380:HFNNHBGXF:2:11305:3123:16501	CGGGATGCTCGAACTGCACCTCATGGTCAAAAAAAAAAAAAAAGATCGGAA	MN908947:476-557	GATGCTCGAACTGCACCTCA
NB501326:380:HFNNHBGXF:2:11305:3123:16501	CGGGATGCTCGAACTGCACCTCATGGTCAAAAAAAAAAAAAAAGATCGGAA	MN908947:476-557	GCTCGAACTGCACCTCATGGT
NB501326:380:HFNNHBGXF:2:12106:18936:19767	CGGAGCTGGTAGCAGAACTCGAAGGCAAAAAAAAAAAAAGATCGGAAGAGC	MN908947:476-557	GAGCTGGTAGCAGAACTCGAAGGC
NB501326:380:HFNNHBGXF:2:12106:18936:19767	CGGAGCTGGTAGCAGAACTCGAAGGCAAAAAAAAAAAAAGATCGGAAGAGC	MN908947:476-557	AGCTGGTAGCAGAACTCGAAGGC
NB501326:380:HFNNHBGXF:2:12106:18936:19767	CGGAGCTGGTAGCAGAACTCGAAGGCAAAAAAAAAAAAAGATCGGAAGAGC	MN908947:476-557	GCTGGTAGCAGAACTCGAAGGC
NB501326:380:HFNNHBGXF:2:12106:18936:19767	CGGAGCTGGTAGCAGAACTCGAAGGCAAAAAAAAAAAAAGATCGGAAGAGC	MN908947:476-557	TGGTAGCAGAACTCGAAGGCA
NB501326:380:HFNNHBGXF:2:12106:18936:19767	CGGAGCTGGTAGCAGAACTCGAAGGCAAAAAAAAAAAAAGATCGGAAGAGC	MN908947:476-557	GCTGGTAGCAGAACTCGAAGGCA
NB501326:380:HFNNHBGXF:2:12106:18936:19767	CGGAGCTGGTAGCAGAACTCGAAGGCAAAAAAAAAAAAAGATCGGAAGAGC	MN908947:476-557	AGCTGGTAGCAGAACTCGAAGGCA
NB501326:380:HFNNHBGXF:2:12106:18936:19767	CGGAGCTGGTAGCAGAACTCGAAGGCAAAAAAAAAAAAAGATCGGAAGAGC	MN908947:476-557	CTGGTAGCAGAACTCGAAGGCA
NB501326:380:HFNNHBGXF:2:12201:19037:18110	GCGGATGCTCGAACTGCACCTCAAAAAAAAAAAAAAAGATCGGTAGAGCAC	MN908947:476-557	GGATGCTCGAACTGCACCTC
NB501326:380:HFNNHBGXF:2:12201:19037:18110	GCGGATGCTCGAACTGCACCTCAAAAAAAAAAAAAAAGATCGGTAGAGCAC	MN908947:476-557	GGATGCTCGAACTGCACCTCA
NB501326:380:HFNNHBGXF:2:12201:19037:18110	GCGGATGCTCGAACTGCACCTCAAAAAAAAAAAAAAAGATCGGTAGAGCAC	MN908947:476-557	GATGCTCGAACTGCACCTCA
NB501326:380:HFNNHBGXF:2:12205:15840:7982	GGGTGCTCGAACTGCACCTCATGGTCAAAAAAAAAAAAAAAGATCGGAAGC	MN908947:476-557	TGCTCGAACTGCACCTCATG
NB501326:380:HFNNHBGXF:2:12205:15840:7982	GGGTGCTCGAACTGCACCTCATGGTCAAAAAAAAAAAAAAAGATCGGAAGC	MN908947:476-557	TGCTCGAACTGCACCTCATGG
NB501326:380:HFNNHBGXF:2:12205:15840:7982	GGGTGCTCGAACTGCACCTCATGGTCAAAAAAAAAAAAAAAGATCGGAAGC	MN908947:476-557	TGCTCGAACTGCACCTCATGGT
NB501326:380:HFNNHBGXF:2:12205:15840:7982	GGGTGCTCGAACTGCACCTCATGGTCAAAAAAAAAAAAAAAGATCGGAAGC	MN908947:476-557	TGCTCGAACTGCACCTCATGGTC
NB501326:380:HFNNHBGXF:2:12205:15840:7982	GGGTGCTCGAACTGCACCTCATGGTCAAAAAAAAAAAAAAAGATCGGAAGC	MN908947:476-557	GCTCGAACTGCACCTCATGGTC
NB501326:380:HFNNHBGXF:2:12205:15840:7982	GGGTGCTCGAACTGCACCTCATGGTCAAAAAAAAAAAAAAAGATCGGAAGC	MN908947:476-557	GCTCGAACTGCACCTCATGGTCA
NB501326:380:HFNNHBGXF:2:12205:15840:7982	GGGTGCTCGAACTGCACCTCATGGTCAAAAAAAAAAAAAAAGATCGGAAGC	MN908947:476-557	CTCGAACTGCACCTCATGGT
NB501326:380:HFNNHBGXF:2:12205:15840:7982	GGGTGCTCGAACTGCACCTCATGGTCAAAAAAAAAAAAAAAGATCGGAAGC	MN908947:476-557	CTCGAACTGCACCTCATGGTC
NB501326:380:HFNNHBGXF:2:12205:15840:7982	GGGTGCTCGAACTGCACCTCATGGTCAAAAAAAAAAAAAAAGATCGGAAGC	MN908947:476-557	CTCGAACTGCACCTCATGGTCA
NB501326:380:HFNNHBGXF:2:12205:15840:7982	GGGTGCTCGAACTGCACCTCATGGTCAAAAAAAAAAAAAAAGATCGGAAGC	MN908947:476-557	GCTCGAACTGCACCTCATGGT
NB501326:380:HFNNHBGXF:2:12206:9833:8381	CCGCGGATGCTCGAACTGCACCTCATGAAAAAAAAAAAAAAAGATCGGAAG	MN908947:476-557	GGATGCTCGAACTGCACCTC
NB501326:380:HFNNHBGXF:2:12206:9833:8381	CCGCGGATGCTCGAACTGCACCTCATGAAAAAAAAAAAAAAAGATCGGAAG	MN908947:476-557	GGATGCTCGAACTGCACCTCA
NB501326:380:HFNNHBGXF:2:12206:9833:8381	CCGCGGATGCTCGAACTGCACCTCATGAAAAAAAAAAAAAAAGATCGGAAG	MN908947:476-557	GGATGCTCGAACTGCACCTCATG
NB501326:380:HFNNHBGXF:2:12206:9833:8381	CCGCGGATGCTCGAACTGCACCTCATGAAAAAAAAAAAAAAAGATCGGAAG	MN908947:476-557	GATGCTCGAACTGCACCTCAT
NB501326:380:HFNNHBGXF:2:12206:9833:8381	CCGCGGATGCTCGAACTGCACCTCATGAAAAAAAAAAAAAAAGATCGGAAG	MN908947:476-557	GATGCTCGAACTGCACCTCATG
NB501326:380:HFNNHBGXF:2:12206:9833:8381	CCGCGGATGCTCGAACTGCACCTCATGAAAAAAAAAAAAAAAGATCGGAAG	MN908947:476-557	ATGCTCGAACTGCACCTCAT
NB501326:380:HFNNHBGXF:2:12206:9833:8381	CCGCGGATGCTCGAACTGCACCTCATGAAAAAAAAAAAAAAAGATCGGAAG	MN908947:476-557	ATGCTCGAACTGCACCTCATG
NB501326:380:HFNNHBGXF:2:12206:9833:8381	CCGCGGATGCTCGAACTGCACCTCATGAAAAAAAAAAAAAAAGATCGGAAG	MN908947:476-557	TGCTCGAACTGCACCTCATG
NB501326:380:HFNNHBGXF:2:12206:9833:8381	CCGCGGATGCTCGAACTGCACCTCATGAAAAAAAAAAAAAAAGATCGGAAG	MN908947:476-557	GATGCTCGAACTGCACCTCA
NB501326:380:HFNNHBGXF:2:12209:15208:14498	CCGCGGATGCTCGAACTGCACCTCAAAAAAAAAAAAAAAAAAGATCGGAAG	MN908947:476-557	GGATGCTCGAACTGCACCTC
NB501326:380:HFNNHBGXF:2:12209:15208:14498	CCGCGGATGCTCGAACTGCACCTCAAAAAAAAAAAAAAAAAAGATCGGAAG	MN908947:476-557	GGATGCTCGAACTGCACCTCA
NB501326:380:HFNNHBGXF:2:12209:15208:14498	CCGCGGATGCTCGAACTGCACCTCAAAAAAAAAAAAAAAAAAGATCGGAAG	MN908947:476-557	GATGCTCGAACTGCACCTCA
NB501326:380:HFNNHBGXF:2:12302:2898:13423	GCGGATGCTCGAACTGCACCTCATGGTCAAAAAAAAAAAAAAAGATCGGAA	MN908947:476-557	GGATGCTCGAACTGCACCTC
NB501326:380:HFNNHBGXF:2:12302:2898:13423	GCGGATGCTCGAACTGCACCTCATGGTCAAAAAAAAAAAAAAAGATCGGAA	MN908947:476-557	GGATGCTCGAACTGCACCTCA
NB501326:380:HFNNHBGXF:2:12302:2898:13423	GCGGATGCTCGAACTGCACCTCATGGTCAAAAAAAAAAAAAAAGATCGGAA	MN908947:476-557	GGATGCTCGAACTGCACCTCATG
NB501326:380:HFNNHBGXF:2:12302:2898:13423	GCGGATGCTCGAACTGCACCTCATGGTCAAAAAAAAAAAAAAAGATCGGAA	MN908947:476-557	GATGCTCGAACTGCACCTCAT
NB501326:380:HFNNHBGXF:2:12302:2898:13423	GCGGATGCTCGAACTGCACCTCATGGTCAAAAAAAAAAAAAAAGATCGGAA	MN908947:476-557	GATGCTCGAACTGCACCTCATG
NB501326:380:HFNNHBGXF:2:12302:2898:13423	GCGGATGCTCGAACTGCACCTCATGGTCAAAAAAAAAAAAAAAGATCGGAA	MN908947:476-557	GATGCTCGAACTGCACCTCATGG
NB501326:380:HFNNHBGXF:2:12302:2898:13423	GCGGATGCTCGAACTGCACCTCATGGTCAAAAAAAAAAAAAAAGATCGGAA	MN908947:476-557	GATGCTCGAACTGCACCTCATGGT
NB501326:380:HFNNHBGXF:2:12302:2898:13423	GCGGATGCTCGAACTGCACCTCATGGTCAAAAAAAAAAAAAAAGATCGGAA	MN908947:476-557	ATGCTCGAACTGCACCTCAT
NB501326:380:HFNNHBGXF:2:12302:2898:13423	GCGGATGCTCGAACTGCACCTCATGGTCAAAAAAAAAAAAAAAGATCGGAA	MN908947:476-557	ATGCTCGAACTGCACCTCATG
NB501326:380:HFNNHBGXF:2:12302:2898:13423	GCGGATGCTCGAACTGCACCTCATGGTCAAAAAAAAAAAAAAAGATCGGAA	MN908947:476-557	ATGCTCGAACTGCACCTCATGG
NB501326:380:HFNNHBGXF:2:12302:2898:13423	GCGGATGCTCGAACTGCACCTCATGGTCAAAAAAAAAAAAAAAGATCGGAA	MN908947:476-557	ATGCTCGAACTGCACCTCATGGT
NB501326:380:HFNNHBGXF:2:12302:2898:13423	GCGGATGCTCGAACTGCACCTCATGGTCAAAAAAAAAAAAAAAGATCGGAA	MN908947:476-557	TGCTCGAACTGCACCTCATG
NB501326:380:HFNNHBGXF:2:12302:2898:13423	GCGGATGCTCGAACTGCACCTCATGGTCAAAAAAAAAAAAAAAGATCGGAA	MN908947:476-557	TGCTCGAACTGCACCTCATGG
NB501326:380:HFNNHBGXF:2:12302:2898:13423	GCGGATGCTCGAACTGCACCTCATGGTCAAAAAAAAAAAAAAAGATCGGAA	MN908947:476-557	TGCTCGAACTGCACCTCATGGT
NB501326:380:HFNNHBGXF:2:12302:2898:13423	GCGGATGCTCGAACTGCACCTCATGGTCAAAAAAAAAAAAAAAGATCGGAA	MN908947:476-557	TGCTCGAACTGCACCTCATGGTC
NB501326:380:HFNNHBGXF:2:12302:2898:13423	GCGGATGCTCGAACTGCACCTCATGGTCAAAAAAAAAAAAAAAGATCGGAA	MN908947:476-557	GCTCGAACTGCACCTCATGGTC
NB501326:380:HFNNHBGXF:2:12302:2898:13423	GCGGATGCTCGAACTGCACCTCATGGTCAAAAAAAAAAAAAAAGATCGGAA	MN908947:476-557	GCTCGAACTGCACCTCATGGTCA
NB501326:380:HFNNHBGXF:2:12302:2898:13423	GCGGATGCTCGAACTGCACCTCATGGTCAAAAAAAAAAAAAAAGATCGGAA	MN908947:476-557	CTCGAACTGCACCTCATGGT
NB501326:380:HFNNHBGXF:2:12302:2898:13423	GCGGATGCTCGAACTGCACCTCATGGTCAAAAAAAAAAAAAAAGATCGGAA	MN908947:476-557	CTCGAACTGCACCTCATGGTC
NB501326:380:HFNNHBGXF:2:12302:2898:13423	GCGGATGCTCGAACTGCACCTCATGGTCAAAAAAAAAAAAAAAGATCGGAA	MN908947:476-557	CTCGAACTGCACCTCATGGTCA
NB501326:380:HFNNHBGXF:2:12302:2898:13423	GCGGATGCTCGAACTGCACCTCATGGTCAAAAAAAAAAAAAAAGATCGGAA	MN908947:476-557	GATGCTCGAACTGCACCTCA
NB501326:380:HFNNHBGXF:2:12302:2898:13423	GCGGATGCTCGAACTGCACCTCATGGTCAAAAAAAAAAAAAAAGATCGGAA	MN908947:476-557	GCTCGAACTGCACCTCATGGT
NB501326:380:HFNNHBGXF:2:12307:11923:12699	CGCCAAACGTTCGGATGCTCGAACTGCACCTCGAAAAAAAAAAAAAAAGAT	MN908947:476-557	GGATGCTCGAACTGCACCTC
NB501326:380:HFNNHBGXF:2:12307:8561:14181	GGCTGCTCGAACTGCACCTCATGTTAAAAAAAAAAAAAAAGATCGGAAGAG	MN908947:476-557	TGCTCGAACTGCACCTCATG
NB501326:380:HFNNHBGXF:2:12309:22245:14802	GGGAACGTTCGGATGCTCGAACTGCACCTCAAAAAAAAAAAAAAAGATCGG	MN908947:476-557	GGATGCTCGAACTGCACCTC
NB501326:380:HFNNHBGXF:2:12309:22245:14802	GGGAACGTTCGGATGCTCGAACTGCACCTCAAAAAAAAAAAAAAAGATCGG	MN908947:476-557	GGATGCTCGAACTGCACCTCA
NB501326:380:HFNNHBGXF:2:12309:22245:14802	GGGAACGTTCGGATGCTCGAACTGCACCTCAAAAAAAAAAAAAAAGATCGG	MN908947:476-557	GATGCTCGAACTGCACCTCA
NB501326:380:HFNNHBGXF:2:13107:16993:14534	GCGCAAACGTTCGGATGCTCGAACTGCACCTCATGGAAAAAAAAAAAAAAA	MN908947:476-557	GGATGCTCGAACTGCACCTC
NB501326:380:HFNNHBGXF:2:13107:16993:14534	GCGCAAACGTTCGGATGCTCGAACTGCACCTCATGGAAAAAAAAAAAAAAA	MN908947:476-557	GGATGCTCGAACTGCACCTCA
NB501326:380:HFNNHBGXF:2:13107:16993:14534	GCGCAAACGTTCGGATGCTCGAACTGCACCTCATGGAAAAAAAAAAAAAAA	MN908947:476-557	GGATGCTCGAACTGCACCTCATG
NB501326:380:HFNNHBGXF:2:13107:16993:14534	GCGCAAACGTTCGGATGCTCGAACTGCACCTCATGGAAAAAAAAAAAAAAA	MN908947:476-557	GATGCTCGAACTGCACCTCAT
NB501326:380:HFNNHBGXF:2:13107:16993:14534	GCGCAAACGTTCGGATGCTCGAACTGCACCTCATGGAAAAAAAAAAAAAAA	MN908947:476-557	GATGCTCGAACTGCACCTCATG
NB501326:380:HFNNHBGXF:2:13107:16993:14534	GCGCAAACGTTCGGATGCTCGAACTGCACCTCATGGAAAAAAAAAAAAAAA	MN908947:476-557	GATGCTCGAACTGCACCTCATGG
NB501326:380:HFNNHBGXF:2:13107:16993:14534	GCGCAAACGTTCGGATGCTCGAACTGCACCTCATGGAAAAAAAAAAAAAAA	MN908947:476-557	ATGCTCGAACTGCACCTCAT
NB501326:380:HFNNHBGXF:2:13107:16993:14534	GCGCAAACGTTCGGATGCTCGAACTGCACCTCATGGAAAAAAAAAAAAAAA	MN908947:476-557	ATGCTCGAACTGCACCTCATG
NB501326:380:HFNNHBGXF:2:13107:16993:14534	GCGCAAACGTTCGGATGCTCGAACTGCACCTCATGGAAAAAAAAAAAAAAA	MN908947:476-557	ATGCTCGAACTGCACCTCATGG
NB501326:380:HFNNHBGXF:2:13107:16993:14534	GCGCAAACGTTCGGATGCTCGAACTGCACCTCATGGAAAAAAAAAAAAAAA	MN908947:476-557	TGCTCGAACTGCACCTCATG
NB501326:380:HFNNHBGXF:2:13107:16993:14534	GCGCAAACGTTCGGATGCTCGAACTGCACCTCATGGAAAAAAAAAAAAAAA	MN908947:476-557	TGCTCGAACTGCACCTCATGG
NB501326:380:HFNNHBGXF:2:13107:16993:14534	GCGCAAACGTTCGGATGCTCGAACTGCACCTCATGGAAAAAAAAAAAAAAA	MN908947:476-557	GATGCTCGAACTGCACCTCA
NB501326:380:HFNNHBGXF:2:13111:19558:12472	GCGGTAGCAGAACTCGAAGGCATTAAAAAAAAAAAAAAAGATCGGAAGAGC	MN908947:476-557	GGTAGCAGAACTCGAAGGCATT
NB501326:380:HFNNHBGXF:2:13111:19558:12472	GCGGTAGCAGAACTCGAAGGCATTAAAAAAAAAAAAAAAGATCGGAAGAGC	MN908947:476-557	GTAGCAGAACTCGAAGGCAT
NB501326:380:HFNNHBGXF:2:13111:19558:12472	GCGGTAGCAGAACTCGAAGGCATTAAAAAAAAAAAAAAAGATCGGAAGAGC	MN908947:476-557	TAGCAGAACTCGAAGGCATT
NB501326:380:HFNNHBGXF:2:13111:19558:12472	GCGGTAGCAGAACTCGAAGGCATTAAAAAAAAAAAAAAAGATCGGAAGAGC	MN908947:476-557	GTAGCAGAACTCGAAGGCATT
NB501326:380:HFNNHBGXF:2:13111:19558:12472	GCGGTAGCAGAACTCGAAGGCATTAAAAAAAAAAAAAAAGATCGGAAGAGC	MN908947:476-557	GGTAGCAGAACTCGAAGGCAT
NB501326:380:HFNNHBGXF:2:13204:24432:4773	GCGCAGATGCTCGAACTGCACCTCATATAAAAAAAAAAAAAGATCGGAAGA	MN908947:476-557	GATGCTCGAACTGCACCTCAT
NB501326:380:HFNNHBGXF:2:13204:24432:4773	GCGCAGATGCTCGAACTGCACCTCATATAAAAAAAAAAAAAGATCGGAAGA	MN908947:476-557	ATGCTCGAACTGCACCTCAT
NB501326:380:HFNNHBGXF:2:13204:24432:4773	GCGCAGATGCTCGAACTGCACCTCATATAAAAAAAAAAAAAGATCGGAAGA	MN908947:476-557	GATGCTCGAACTGCACCTCA
NB501326:380:HFNNHBGXF:2:13205:16191:6880	CGGTGCTCGAACTGCACCTCATGGTCATGAAAAAAAAAAAAAAAAAGATCG	MN908947:476-557	TGCTCGAACTGCACCTCATG
NB501326:380:HFNNHBGXF:2:13205:16191:6880	CGGTGCTCGAACTGCACCTCATGGTCATGAAAAAAAAAAAAAAAAAGATCG	MN908947:476-557	TGCTCGAACTGCACCTCATGG
NB501326:380:HFNNHBGXF:2:13205:16191:6880	CGGTGCTCGAACTGCACCTCATGGTCATGAAAAAAAAAAAAAAAAAGATCG	MN908947:476-557	TGCTCGAACTGCACCTCATGGT
NB501326:380:HFNNHBGXF:2:13205:16191:6880	CGGTGCTCGAACTGCACCTCATGGTCATGAAAAAAAAAAAAAAAAAGATCG	MN908947:476-557	TGCTCGAACTGCACCTCATGGTC
NB501326:380:HFNNHBGXF:2:13205:16191:6880	CGGTGCTCGAACTGCACCTCATGGTCATGAAAAAAAAAAAAAAAAAGATCG	MN908947:476-557	GCTCGAACTGCACCTCATGGTC
NB501326:380:HFNNHBGXF:2:13205:16191:6880	CGGTGCTCGAACTGCACCTCATGGTCATGAAAAAAAAAAAAAAAAAGATCG	MN908947:476-557	GCTCGAACTGCACCTCATGGTCA
NB501326:380:HFNNHBGXF:2:13205:16191:6880	CGGTGCTCGAACTGCACCTCATGGTCATGAAAAAAAAAAAAAAAAAGATCG	MN908947:476-557	CTCGAACTGCACCTCATGGT
NB501326:380:HFNNHBGXF:2:13205:16191:6880	CGGTGCTCGAACTGCACCTCATGGTCATGAAAAAAAAAAAAAAAAAGATCG	MN908947:476-557	CTCGAACTGCACCTCATGGTC
NB501326:380:HFNNHBGXF:2:13205:16191:6880	CGGTGCTCGAACTGCACCTCATGGTCATGAAAAAAAAAAAAAAAAAGATCG	MN908947:476-557	CTCGAACTGCACCTCATGGTCA
NB501326:380:HFNNHBGXF:2:13205:16191:6880	CGGTGCTCGAACTGCACCTCATGGTCATGAAAAAAAAAAAAAAAAAGATCG	MN908947:476-557	GCTCGAACTGCACCTCATGGT
NB501326:380:HFNNHBGXF:2:13211:23496:1337	CCGCTCGAACTGCACCTCATGGTCATGTTATTAAAAAAAAAAAAAAAAGAT	MN908947:476-557	GCTCGAACTGCACCTCATGGTC
NB501326:380:HFNNHBGXF:2:13211:23496:1337	CCGCTCGAACTGCACCTCATGGTCATGTTATTAAAAAAAAAAAAAAAAGAT	MN908947:476-557	GCTCGAACTGCACCTCATGGTCA
NB501326:380:HFNNHBGXF:2:13211:23496:1337	CCGCTCGAACTGCACCTCATGGTCATGTTATTAAAAAAAAAAAAAAAAGAT	MN908947:476-557	CTCGAACTGCACCTCATGGT
NB501326:380:HFNNHBGXF:2:13211:23496:1337	CCGCTCGAACTGCACCTCATGGTCATGTTATTAAAAAAAAAAAAAAAAGAT	MN908947:476-557	CTCGAACTGCACCTCATGGTC
NB501326:380:HFNNHBGXF:2:13211:23496:1337	CCGCTCGAACTGCACCTCATGGTCATGTTATTAAAAAAAAAAAAAAAAGAT	MN908947:476-557	CTCGAACTGCACCTCATGGTCA
NB501326:380:HFNNHBGXF:2:13211:23496:1337	CCGCTCGAACTGCACCTCATGGTCATGTTATTAAAAAAAAAAAAAAAAGAT	MN908947:476-557	GCTCGAACTGCACCTCATGGT
NB501326:380:HFNNHBGXF:2:13302:7495:13957	GCGTGCTCGAACTGCACCTCATGGTCATGAAAAAAAAAAAAAAACTAGGAA	MN908947:476-557	TGCTCGAACTGCACCTCATG
NB501326:380:HFNNHBGXF:2:13302:7495:13957	GCGTGCTCGAACTGCACCTCATGGTCATGAAAAAAAAAAAAAAACTAGGAA	MN908947:476-557	TGCTCGAACTGCACCTCATGG
NB501326:380:HFNNHBGXF:2:13302:7495:13957	GCGTGCTCGAACTGCACCTCATGGTCATGAAAAAAAAAAAAAAACTAGGAA	MN908947:476-557	TGCTCGAACTGCACCTCATGGT
NB501326:380:HFNNHBGXF:2:13302:7495:13957	GCGTGCTCGAACTGCACCTCATGGTCATGAAAAAAAAAAAAAAACTAGGAA	MN908947:476-557	TGCTCGAACTGCACCTCATGGTC
NB501326:380:HFNNHBGXF:2:13302:7495:13957	GCGTGCTCGAACTGCACCTCATGGTCATGAAAAAAAAAAAAAAACTAGGAA	MN908947:476-557	GCTCGAACTGCACCTCATGGTC
NB501326:380:HFNNHBGXF:2:13302:7495:13957	GCGTGCTCGAACTGCACCTCATGGTCATGAAAAAAAAAAAAAAACTAGGAA	MN908947:476-557	GCTCGAACTGCACCTCATGGTCA
NB501326:380:HFNNHBGXF:2:13302:7495:13957	GCGTGCTCGAACTGCACCTCATGGTCATGAAAAAAAAAAAAAAACTAGGAA	MN908947:476-557	CTCGAACTGCACCTCATGGT
NB501326:380:HFNNHBGXF:2:13302:7495:13957	GCGTGCTCGAACTGCACCTCATGGTCATGAAAAAAAAAAAAAAACTAGGAA	MN908947:476-557	CTCGAACTGCACCTCATGGTC
NB501326:380:HFNNHBGXF:2:13302:7495:13957	GCGTGCTCGAACTGCACCTCATGGTCATGAAAAAAAAAAAAAAACTAGGAA	MN908947:476-557	CTCGAACTGCACCTCATGGTCA
NB501326:380:HFNNHBGXF:2:13302:7495:13957	GCGTGCTCGAACTGCACCTCATGGTCATGAAAAAAAAAAAAAAACTAGGAA	MN908947:476-557	GCTCGAACTGCACCTCATGGT
NB501326:380:HFNNHBGXF:2:13304:25689:10556	GCGTGCTCGAACTGCACCTCATGGCCAAAAAAAAAAAAAAGATCGGAAGAG	MN908947:476-557	TGCTCGAACTGCACCTCATG
NB501326:380:HFNNHBGXF:2:13304:25689:10556	GCGTGCTCGAACTGCACCTCATGGCCAAAAAAAAAAAAAAGATCGGAAGAG	MN908947:476-557	TGCTCGAACTGCACCTCATGG
NB501326:380:HFNNHBGXF:2:13307:9295:16090	GGGGTTCGGATGCTCGAACTGCACCTCTAAAAAAAAAAAAAAAGATCGGAA	MN908947:476-557	GGATGCTCGAACTGCACCTC
NB501326:380:HFNNHBGXF:2:13308:19978:19380	GCGAGCAGAACTCGAAGGCATTCAGTACGGAAAAAAAAAAAAAAGATCGGA	MN908947:476-557	AGCAGAACTCGAAGGCATTCA
NB501326:380:HFNNHBGXF:2:21108:15598:10335	CCGACGTTCGGATGCTCGAACTGCACCTCAAAAAAAAAAAAAAAGATCGGA	MN908947:476-557	GGATGCTCGAACTGCACCTC
NB501326:380:HFNNHBGXF:2:21108:15598:10335	CCGACGTTCGGATGCTCGAACTGCACCTCAAAAAAAAAAAAAAAGATCGGA	MN908947:476-557	GGATGCTCGAACTGCACCTCA
NB501326:380:HFNNHBGXF:2:21108:15598:10335	CCGACGTTCGGATGCTCGAACTGCACCTCAAAAAAAAAAAAAAAGATCGGA	MN908947:476-557	GATGCTCGAACTGCACCTCA
NB501326:380:HFNNHBGXF:2:21111:14854:9512	CGGTCATCAAACGTTCGGATGCTCGAACTGCACCTCAAAAAAAAAAAAAAA	MN908947:476-557	GGATGCTCGAACTGCACCTC
NB501326:380:HFNNHBGXF:2:21111:14854:9512	CGGTCATCAAACGTTCGGATGCTCGAACTGCACCTCAAAAAAAAAAAAAAA	MN908947:476-557	GGATGCTCGAACTGCACCTCA
NB501326:380:HFNNHBGXF:2:21111:14854:9512	CGGTCATCAAACGTTCGGATGCTCGAACTGCACCTCAAAAAAAAAAAAAAA	MN908947:476-557	GATGCTCGAACTGCACCTCA
NB501326:380:HFNNHBGXF:2:21111:17492:13525	GCCGTTCGGATGCTCGAACTGCACCTCATGAAAAAAAAAAAAAAAGATCGG	MN908947:476-557	GGATGCTCGAACTGCACCTC
NB501326:380:HFNNHBGXF:2:21111:17492:13525	GCCGTTCGGATGCTCGAACTGCACCTCATGAAAAAAAAAAAAAAAGATCGG	MN908947:476-557	GGATGCTCGAACTGCACCTCA
NB501326:380:HFNNHBGXF:2:21111:17492:13525	GCCGTTCGGATGCTCGAACTGCACCTCATGAAAAAAAAAAAAAAAGATCGG	MN908947:476-557	GGATGCTCGAACTGCACCTCATG
NB501326:380:HFNNHBGXF:2:21111:17492:13525	GCCGTTCGGATGCTCGAACTGCACCTCATGAAAAAAAAAAAAAAAGATCGG	MN908947:476-557	GATGCTCGAACTGCACCTCAT
NB501326:380:HFNNHBGXF:2:21111:17492:13525	GCCGTTCGGATGCTCGAACTGCACCTCATGAAAAAAAAAAAAAAAGATCGG	MN908947:476-557	GATGCTCGAACTGCACCTCATG
NB501326:380:HFNNHBGXF:2:21111:17492:13525	GCCGTTCGGATGCTCGAACTGCACCTCATGAAAAAAAAAAAAAAAGATCGG	MN908947:476-557	ATGCTCGAACTGCACCTCAT
NB501326:380:HFNNHBGXF:2:21111:17492:13525	GCCGTTCGGATGCTCGAACTGCACCTCATGAAAAAAAAAAAAAAAGATCGG	MN908947:476-557	ATGCTCGAACTGCACCTCATG
NB501326:380:HFNNHBGXF:2:21111:17492:13525	GCCGTTCGGATGCTCGAACTGCACCTCATGAAAAAAAAAAAAAAAGATCGG	MN908947:476-557	TGCTCGAACTGCACCTCATG
NB501326:380:HFNNHBGXF:2:21111:17492:13525	GCCGTTCGGATGCTCGAACTGCACCTCATGAAAAAAAAAAAAAAAGATCGG	MN908947:476-557	GATGCTCGAACTGCACCTCA
NB501326:380:HFNNHBGXF:2:21204:19054:9641	CGGGTTCGGATGCTCGAACTGCACCTCAAAAAAAAAAAAAAAGATCGGAAG	MN908947:476-557	GGATGCTCGAACTGCACCTC
NB501326:380:HFNNHBGXF:2:21204:19054:9641	CGGGTTCGGATGCTCGAACTGCACCTCAAAAAAAAAAAAAAAGATCGGAAG	MN908947:476-557	GGATGCTCGAACTGCACCTCA
NB501326:380:HFNNHBGXF:2:21204:19054:9641	CGGGTTCGGATGCTCGAACTGCACCTCAAAAAAAAAAAAAAAGATCGGAAG	MN908947:476-557	GATGCTCGAACTGCACCTCA
NB501326:380:HFNNHBGXF:2:21210:22450:10711	GCGCGTTCGGATGCTCGAACTGCACCTCATGGTCAAAAAAAAAAAAAAAGA	MN908947:476-557	GGATGCTCGAACTGCACCTC
NB501326:380:HFNNHBGXF:2:21210:22450:10711	GCGCGTTCGGATGCTCGAACTGCACCTCATGGTCAAAAAAAAAAAAAAAGA	MN908947:476-557	GGATGCTCGAACTGCACCTCA
NB501326:380:HFNNHBGXF:2:21210:22450:10711	GCGCGTTCGGATGCTCGAACTGCACCTCATGGTCAAAAAAAAAAAAAAAGA	MN908947:476-557	GGATGCTCGAACTGCACCTCATG
NB501326:380:HFNNHBGXF:2:21210:22450:10711	GCGCGTTCGGATGCTCGAACTGCACCTCATGGTCAAAAAAAAAAAAAAAGA	MN908947:476-557	GATGCTCGAACTGCACCTCAT
NB501326:380:HFNNHBGXF:2:21210:22450:10711	GCGCGTTCGGATGCTCGAACTGCACCTCATGGTCAAAAAAAAAAAAAAAGA	MN908947:476-557	GATGCTCGAACTGCACCTCATG
NB501326:380:HFNNHBGXF:2:21210:22450:10711	GCGCGTTCGGATGCTCGAACTGCACCTCATGGTCAAAAAAAAAAAAAAAGA	MN908947:476-557	GATGCTCGAACTGCACCTCATGG
NB501326:380:HFNNHBGXF:2:21210:22450:10711	GCGCGTTCGGATGCTCGAACTGCACCTCATGGTCAAAAAAAAAAAAAAAGA	MN908947:476-557	GATGCTCGAACTGCACCTCATGGT
NB501326:380:HFNNHBGXF:2:21210:22450:10711	GCGCGTTCGGATGCTCGAACTGCACCTCATGGTCAAAAAAAAAAAAAAAGA	MN908947:476-557	ATGCTCGAACTGCACCTCAT
NB501326:380:HFNNHBGXF:2:21210:22450:10711	GCGCGTTCGGATGCTCGAACTGCACCTCATGGTCAAAAAAAAAAAAAAAGA	MN908947:476-557	ATGCTCGAACTGCACCTCATG
NB501326:380:HFNNHBGXF:2:21210:22450:10711	GCGCGTTCGGATGCTCGAACTGCACCTCATGGTCAAAAAAAAAAAAAAAGA	MN908947:476-557	ATGCTCGAACTGCACCTCATGG
NB501326:380:HFNNHBGXF:2:21210:22450:10711	GCGCGTTCGGATGCTCGAACTGCACCTCATGGTCAAAAAAAAAAAAAAAGA	MN908947:476-557	ATGCTCGAACTGCACCTCATGGT
NB501326:380:HFNNHBGXF:2:21210:22450:10711	GCGCGTTCGGATGCTCGAACTGCACCTCATGGTCAAAAAAAAAAAAAAAGA	MN908947:476-557	TGCTCGAACTGCACCTCATG
NB501326:380:HFNNHBGXF:2:21210:22450:10711	GCGCGTTCGGATGCTCGAACTGCACCTCATGGTCAAAAAAAAAAAAAAAGA	MN908947:476-557	TGCTCGAACTGCACCTCATGG
NB501326:380:HFNNHBGXF:2:21210:22450:10711	GCGCGTTCGGATGCTCGAACTGCACCTCATGGTCAAAAAAAAAAAAAAAGA	MN908947:476-557	TGCTCGAACTGCACCTCATGGT
NB501326:380:HFNNHBGXF:2:21210:22450:10711	GCGCGTTCGGATGCTCGAACTGCACCTCATGGTCAAAAAAAAAAAAAAAGA	MN908947:476-557	TGCTCGAACTGCACCTCATGGTC
NB501326:380:HFNNHBGXF:2:21210:22450:10711	GCGCGTTCGGATGCTCGAACTGCACCTCATGGTCAAAAAAAAAAAAAAAGA	MN908947:476-557	GCTCGAACTGCACCTCATGGTC
NB501326:380:HFNNHBGXF:2:21210:22450:10711	GCGCGTTCGGATGCTCGAACTGCACCTCATGGTCAAAAAAAAAAAAAAAGA	MN908947:476-557	GCTCGAACTGCACCTCATGGTCA
NB501326:380:HFNNHBGXF:2:21210:22450:10711	GCGCGTTCGGATGCTCGAACTGCACCTCATGGTCAAAAAAAAAAAAAAAGA	MN908947:476-557	CTCGAACTGCACCTCATGGT
NB501326:380:HFNNHBGXF:2:21210:22450:10711	GCGCGTTCGGATGCTCGAACTGCACCTCATGGTCAAAAAAAAAAAAAAAGA	MN908947:476-557	CTCGAACTGCACCTCATGGTC
NB501326:380:HFNNHBGXF:2:21210:22450:10711	GCGCGTTCGGATGCTCGAACTGCACCTCATGGTCAAAAAAAAAAAAAAAGA	MN908947:476-557	CTCGAACTGCACCTCATGGTCA
NB501326:380:HFNNHBGXF:2:21210:22450:10711	GCGCGTTCGGATGCTCGAACTGCACCTCATGGTCAAAAAAAAAAAAAAAGA	MN908947:476-557	GATGCTCGAACTGCACCTCA
NB501326:380:HFNNHBGXF:2:21210:22450:10711	GCGCGTTCGGATGCTCGAACTGCACCTCATGGTCAAAAAAAAAAAAAAAGA	MN908947:476-557	GCTCGAACTGCACCTCATGGT
NB501326:380:HFNNHBGXF:2:21303:10800:11379	GCGCAAACGTTCGGATGCTCGAACTGCACCTCATGGTAAAAAAAAAAAAAA	MN908947:476-557	GGATGCTCGAACTGCACCTC
NB501326:380:HFNNHBGXF:2:21303:10800:11379	GCGCAAACGTTCGGATGCTCGAACTGCACCTCATGGTAAAAAAAAAAAAAA	MN908947:476-557	GGATGCTCGAACTGCACCTCA
NB501326:380:HFNNHBGXF:2:21303:10800:11379	GCGCAAACGTTCGGATGCTCGAACTGCACCTCATGGTAAAAAAAAAAAAAA	MN908947:476-557	GGATGCTCGAACTGCACCTCATG
NB501326:380:HFNNHBGXF:2:21303:10800:11379	GCGCAAACGTTCGGATGCTCGAACTGCACCTCATGGTAAAAAAAAAAAAAA	MN908947:476-557	GATGCTCGAACTGCACCTCAT
NB501326:380:HFNNHBGXF:2:21303:10800:11379	GCGCAAACGTTCGGATGCTCGAACTGCACCTCATGGTAAAAAAAAAAAAAA	MN908947:476-557	GATGCTCGAACTGCACCTCATG
NB501326:380:HFNNHBGXF:2:21303:10800:11379	GCGCAAACGTTCGGATGCTCGAACTGCACCTCATGGTAAAAAAAAAAAAAA	MN908947:476-557	GATGCTCGAACTGCACCTCATGG
NB501326:380:HFNNHBGXF:2:21303:10800:11379	GCGCAAACGTTCGGATGCTCGAACTGCACCTCATGGTAAAAAAAAAAAAAA	MN908947:476-557	GATGCTCGAACTGCACCTCATGGT
NB501326:380:HFNNHBGXF:2:21303:10800:11379	GCGCAAACGTTCGGATGCTCGAACTGCACCTCATGGTAAAAAAAAAAAAAA	MN908947:476-557	ATGCTCGAACTGCACCTCAT
NB501326:380:HFNNHBGXF:2:21303:10800:11379	GCGCAAACGTTCGGATGCTCGAACTGCACCTCATGGTAAAAAAAAAAAAAA	MN908947:476-557	ATGCTCGAACTGCACCTCATG
NB501326:380:HFNNHBGXF:2:21303:10800:11379	GCGCAAACGTTCGGATGCTCGAACTGCACCTCATGGTAAAAAAAAAAAAAA	MN908947:476-557	ATGCTCGAACTGCACCTCATGG
NB501326:380:HFNNHBGXF:2:21303:10800:11379	GCGCAAACGTTCGGATGCTCGAACTGCACCTCATGGTAAAAAAAAAAAAAA	MN908947:476-557	ATGCTCGAACTGCACCTCATGGT
NB501326:380:HFNNHBGXF:2:21303:10800:11379	GCGCAAACGTTCGGATGCTCGAACTGCACCTCATGGTAAAAAAAAAAAAAA	MN908947:476-557	TGCTCGAACTGCACCTCATG
NB501326:380:HFNNHBGXF:2:21303:10800:11379	GCGCAAACGTTCGGATGCTCGAACTGCACCTCATGGTAAAAAAAAAAAAAA	MN908947:476-557	TGCTCGAACTGCACCTCATGG
NB501326:380:HFNNHBGXF:2:21303:10800:11379	GCGCAAACGTTCGGATGCTCGAACTGCACCTCATGGTAAAAAAAAAAAAAA	MN908947:476-557	TGCTCGAACTGCACCTCATGGT
NB501326:380:HFNNHBGXF:2:21303:10800:11379	GCGCAAACGTTCGGATGCTCGAACTGCACCTCATGGTAAAAAAAAAAAAAA	MN908947:476-557	CTCGAACTGCACCTCATGGT
NB501326:380:HFNNHBGXF:2:21303:10800:11379	GCGCAAACGTTCGGATGCTCGAACTGCACCTCATGGTAAAAAAAAAAAAAA	MN908947:476-557	GATGCTCGAACTGCACCTCA
NB501326:380:HFNNHBGXF:2:21303:10800:11379	GCGCAAACGTTCGGATGCTCGAACTGCACCTCATGGTAAAAAAAAAAAAAA	MN908947:476-557	GCTCGAACTGCACCTCATGGT
NB501326:380:HFNNHBGXF:2:21304:25910:17262	CGCCTCGAACTGCACCTCATGGTCATGTTTAAAAGAAAAAAAAAAAAAAAG	MN908947:476-557	CTCGAACTGCACCTCATGGT
NB501326:380:HFNNHBGXF:2:21304:25910:17262	CGCCTCGAACTGCACCTCATGGTCATGTTTAAAAGAAAAAAAAAAAAAAAG	MN908947:476-557	CTCGAACTGCACCTCATGGTC
NB501326:380:HFNNHBGXF:2:21304:25910:17262	CGCCTCGAACTGCACCTCATGGTCATGTTTAAAAGAAAAAAAAAAAAAAAG	MN908947:476-557	CTCGAACTGCACCTCATGGTCA
NB501326:380:HFNNHBGXF:2:21306:1438:11199	CGGGTAGCAGAACTCGAAGGCATTCAGCAAAAAAAAAAAAAAAGATCGGAA	MN908947:476-557	GGTAGCAGAACTCGAAGGCATTC
NB501326:380:HFNNHBGXF:2:21306:1438:11199	CGGGTAGCAGAACTCGAAGGCATTCAGCAAAAAAAAAAAAAAAGATCGGAA	MN908947:476-557	GGTAGCAGAACTCGAAGGCATTCA
NB501326:380:HFNNHBGXF:2:21306:1438:11199	CGGGTAGCAGAACTCGAAGGCATTCAGCAAAAAAAAAAAAAAAGATCGGAA	MN908947:476-557	GGTAGCAGAACTCGAAGGCATT
NB501326:380:HFNNHBGXF:2:21306:1438:11199	CGGGTAGCAGAACTCGAAGGCATTCAGCAAAAAAAAAAAAAAAGATCGGAA	MN908947:476-557	GTAGCAGAACTCGAAGGCATTCA
NB501326:380:HFNNHBGXF:2:21306:1438:11199	CGGGTAGCAGAACTCGAAGGCATTCAGCAAAAAAAAAAAAAAAGATCGGAA	MN908947:476-557	GTAGCAGAACTCGAAGGCATTC
NB501326:380:HFNNHBGXF:2:21306:1438:11199	CGGGTAGCAGAACTCGAAGGCATTCAGCAAAAAAAAAAAAAAAGATCGGAA	MN908947:476-557	GTAGCAGAACTCGAAGGCAT
NB501326:380:HFNNHBGXF:2:21306:1438:11199	CGGGTAGCAGAACTCGAAGGCATTCAGCAAAAAAAAAAAAAAAGATCGGAA	MN908947:476-557	GTAGCAGAACTCGAAGGCATTCAG
NB501326:380:HFNNHBGXF:2:21306:1438:11199	CGGGTAGCAGAACTCGAAGGCATTCAGCAAAAAAAAAAAAAAAGATCGGAA	MN908947:476-557	TAGCAGAACTCGAAGGCATT
NB501326:380:HFNNHBGXF:2:21306:1438:11199	CGGGTAGCAGAACTCGAAGGCATTCAGCAAAAAAAAAAAAAAAGATCGGAA	MN908947:476-557	AGCAGAACTCGAAGGCATTCA
NB501326:380:HFNNHBGXF:2:21306:1438:11199	CGGGTAGCAGAACTCGAAGGCATTCAGCAAAAAAAAAAAAAAAGATCGGAA	MN908947:476-557	GTAGCAGAACTCGAAGGCATT
NB501326:380:HFNNHBGXF:2:21306:1438:11199	CGGGTAGCAGAACTCGAAGGCATTCAGCAAAAAAAAAAAAAAAGATCGGAA	MN908947:476-557	TAGCAGAACTCGAAGGCATTCA
NB501326:380:HFNNHBGXF:2:21306:1438:11199	CGGGTAGCAGAACTCGAAGGCATTCAGCAAAAAAAAAAAAAAAGATCGGAA	MN908947:476-557	TAGCAGAACTCGAAGGCATTC
NB501326:380:HFNNHBGXF:2:21306:1438:11199	CGGGTAGCAGAACTCGAAGGCATTCAGCAAAAAAAAAAAAAAAGATCGGAA	MN908947:476-557	GGTAGCAGAACTCGAAGGCAT
NB501326:380:HFNNHBGXF:2:21311:15509:18563	GGGTTCGGATGCTCGAACTGCACCTCAAAAAAAAAAAAAAAGATCGGAAGA	MN908947:476-557	GGATGCTCGAACTGCACCTC
NB501326:380:HFNNHBGXF:2:21311:15509:18563	GGGTTCGGATGCTCGAACTGCACCTCAAAAAAAAAAAAAAAGATCGGAAGA	MN908947:476-557	GGATGCTCGAACTGCACCTCA
NB501326:380:HFNNHBGXF:2:21311:15509:18563	GGGTTCGGATGCTCGAACTGCACCTCAAAAAAAAAAAAAAAGATCGGAAGA	MN908947:476-557	GATGCTCGAACTGCACCTCA
NB501326:380:HFNNHBGXF:2:22103:24526:2178	GCGAACGTTCGGATGCTCGAACTGCACCTCAAAAAAAAAAAAAAAGATCGG	MN908947:476-557	GGATGCTCGAACTGCACCTC
NB501326:380:HFNNHBGXF:2:22103:24526:2178	GCGAACGTTCGGATGCTCGAACTGCACCTCAAAAAAAAAAAAAAAGATCGG	MN908947:476-557	GGATGCTCGAACTGCACCTCA
NB501326:380:HFNNHBGXF:2:22103:24526:2178	GCGAACGTTCGGATGCTCGAACTGCACCTCAAAAAAAAAAAAAAAGATCGG	MN908947:476-557	GATGCTCGAACTGCACCTCA
NB501326:380:HFNNHBGXF:2:22105:6045:15954	GGGGATGCTCGAACTGCACCTCAAAAAAAAAAAAAAAGAACGGAAGAGCAC	MN908947:476-557	GGATGCTCGAACTGCACCTC
NB501326:380:HFNNHBGXF:2:22105:6045:15954	GGGGATGCTCGAACTGCACCTCAAAAAAAAAAAAAAAGAACGGAAGAGCAC	MN908947:476-557	GGATGCTCGAACTGCACCTCA
NB501326:380:HFNNHBGXF:2:22105:6045:15954	GGGGATGCTCGAACTGCACCTCAAAAAAAAAAAAAAAGAACGGAAGAGCAC	MN908947:476-557	GATGCTCGAACTGCACCTCA
NB501326:380:HFNNHBGXF:2:22109:22732:15631	CCGCAAACGTTCGGATGCTCGAACTGCACCTCATCAAAAAAAAAAAAAAAT	MN908947:476-557	GGATGCTCGAACTGCACCTC
NB501326:380:HFNNHBGXF:2:22109:22732:15631	CCGCAAACGTTCGGATGCTCGAACTGCACCTCATCAAAAAAAAAAAAAAAT	MN908947:476-557	GGATGCTCGAACTGCACCTCA
NB501326:380:HFNNHBGXF:2:22109:22732:15631	CCGCAAACGTTCGGATGCTCGAACTGCACCTCATCAAAAAAAAAAAAAAAT	MN908947:476-557	GATGCTCGAACTGCACCTCAT
NB501326:380:HFNNHBGXF:2:22109:22732:15631	CCGCAAACGTTCGGATGCTCGAACTGCACCTCATCAAAAAAAAAAAAAAAT	MN908947:476-557	ATGCTCGAACTGCACCTCAT
NB501326:380:HFNNHBGXF:2:22109:22732:15631	CCGCAAACGTTCGGATGCTCGAACTGCACCTCATCAAAAAAAAAAAAAAAT	MN908947:476-557	GATGCTCGAACTGCACCTCA
NB501326:380:HFNNHBGXF:2:22202:1156:5684	CGGCTCGAACTGCACCTCATGGTCACAAAAAAAAAAAAAAAGATCGGAAGA	MN908947:476-557	GCTCGAACTGCACCTCATGGTC
NB501326:380:HFNNHBGXF:2:22202:1156:5684	CGGCTCGAACTGCACCTCATGGTCACAAAAAAAAAAAAAAAGATCGGAAGA	MN908947:476-557	GCTCGAACTGCACCTCATGGTCA
NB501326:380:HFNNHBGXF:2:22202:1156:5684	CGGCTCGAACTGCACCTCATGGTCACAAAAAAAAAAAAAAAGATCGGAAGA	MN908947:476-557	CTCGAACTGCACCTCATGGT
NB501326:380:HFNNHBGXF:2:22202:1156:5684	CGGCTCGAACTGCACCTCATGGTCACAAAAAAAAAAAAAAAGATCGGAAGA	MN908947:476-557	CTCGAACTGCACCTCATGGTC
NB501326:380:HFNNHBGXF:2:22202:1156:5684	CGGCTCGAACTGCACCTCATGGTCACAAAAAAAAAAAAAAAGATCGGAAGA	MN908947:476-557	CTCGAACTGCACCTCATGGTCA
NB501326:380:HFNNHBGXF:2:22202:1156:5684	CGGCTCGAACTGCACCTCATGGTCACAAAAAAAAAAAAAAAGATCGGAAGA	MN908947:476-557	GCTCGAACTGCACCTCATGGT
NB501326:380:HFNNHBGXF:2:22203:26650:5672	CGGCTCGAACTGCACCTCATGGTCACAAAAAAAAAAAAAAAGATCGGAAGA	MN908947:476-557	GCTCGAACTGCACCTCATGGTC
NB501326:380:HFNNHBGXF:2:22203:26650:5672	CGGCTCGAACTGCACCTCATGGTCACAAAAAAAAAAAAAAAGATCGGAAGA	MN908947:476-557	GCTCGAACTGCACCTCATGGTCA
NB501326:380:HFNNHBGXF:2:22203:26650:5672	CGGCTCGAACTGCACCTCATGGTCACAAAAAAAAAAAAAAAGATCGGAAGA	MN908947:476-557	CTCGAACTGCACCTCATGGT
NB501326:380:HFNNHBGXF:2:22203:26650:5672	CGGCTCGAACTGCACCTCATGGTCACAAAAAAAAAAAAAAAGATCGGAAGA	MN908947:476-557	CTCGAACTGCACCTCATGGTC
NB501326:380:HFNNHBGXF:2:22203:26650:5672	CGGCTCGAACTGCACCTCATGGTCACAAAAAAAAAAAAAAAGATCGGAAGA	MN908947:476-557	CTCGAACTGCACCTCATGGTCA
NB501326:380:HFNNHBGXF:2:22203:26650:5672	CGGCTCGAACTGCACCTCATGGTCACAAAAAAAAAAAAAAAGATCGGAAGA	MN908947:476-557	GCTCGAACTGCACCTCATGGT
NB501326:380:HFNNHBGXF:2:22204:6562:12652	CCGAGGTTGAGCTGGTAGCAGAACTCGAAGGCATTCAGAAAAAAAAAAAAA	MN908947:476-557	CTGGTAGCAGAACTCGAAGGCATT
NB501326:380:HFNNHBGXF:2:22204:6562:12652	CCGAGGTTGAGCTGGTAGCAGAACTCGAAGGCATTCAGAAAAAAAAAAAAA	MN908947:476-557	TGGTAGCAGAACTCGAAGGCATT
NB501326:380:HFNNHBGXF:2:22204:6562:12652	CCGAGGTTGAGCTGGTAGCAGAACTCGAAGGCATTCAGAAAAAAAAAAAAA	MN908947:476-557	TGGTAGCAGAACTCGAAGGCATTC
NB501326:380:HFNNHBGXF:2:22204:6562:12652	CCGAGGTTGAGCTGGTAGCAGAACTCGAAGGCATTCAGAAAAAAAAAAAAA	MN908947:476-557	GGTAGCAGAACTCGAAGGCATTC
NB501326:380:HFNNHBGXF:2:22204:6562:12652	CCGAGGTTGAGCTGGTAGCAGAACTCGAAGGCATTCAGAAAAAAAAAAAAA	MN908947:476-557	GGTAGCAGAACTCGAAGGCATTCA
NB501326:380:HFNNHBGXF:2:22204:6562:12652	CCGAGGTTGAGCTGGTAGCAGAACTCGAAGGCATTCAGAAAAAAAAAAAAA	MN908947:476-557	GCTGGTAGCAGAACTCGAAGGCAT
NB501326:380:HFNNHBGXF:2:22204:6562:12652	CCGAGGTTGAGCTGGTAGCAGAACTCGAAGGCATTCAGAAAAAAAAAAAAA	MN908947:476-557	CTGGTAGCAGAACTCGAAGGCAT
NB501326:380:HFNNHBGXF:2:22204:6562:12652	CCGAGGTTGAGCTGGTAGCAGAACTCGAAGGCATTCAGAAAAAAAAAAAAA	MN908947:476-557	GGTAGCAGAACTCGAAGGCATT
NB501326:380:HFNNHBGXF:2:22204:6562:12652	CCGAGGTTGAGCTGGTAGCAGAACTCGAAGGCATTCAGAAAAAAAAAAAAA	MN908947:476-557	GTAGCAGAACTCGAAGGCATTCA
NB501326:380:HFNNHBGXF:2:22204:6562:12652	CCGAGGTTGAGCTGGTAGCAGAACTCGAAGGCATTCAGAAAAAAAAAAAAA	MN908947:476-557	GTAGCAGAACTCGAAGGCATTC
NB501326:380:HFNNHBGXF:2:22204:6562:12652	CCGAGGTTGAGCTGGTAGCAGAACTCGAAGGCATTCAGAAAAAAAAAAAAA	MN908947:476-557	TGGTAGCAGAACTCGAAGGCAT
NB501326:380:HFNNHBGXF:2:22204:6562:12652	CCGAGGTTGAGCTGGTAGCAGAACTCGAAGGCATTCAGAAAAAAAAAAAAA	MN908947:476-557	GAGCTGGTAGCAGAACTCGAAGGC
NB501326:380:HFNNHBGXF:2:22204:6562:12652	CCGAGGTTGAGCTGGTAGCAGAACTCGAAGGCATTCAGAAAAAAAAAAAAA	MN908947:476-557	AGCTGGTAGCAGAACTCGAAGGC
NB501326:380:HFNNHBGXF:2:22204:6562:12652	CCGAGGTTGAGCTGGTAGCAGAACTCGAAGGCATTCAGAAAAAAAAAAAAA	MN908947:476-557	GCTGGTAGCAGAACTCGAAGGC
NB501326:380:HFNNHBGXF:2:22204:6562:12652	CCGAGGTTGAGCTGGTAGCAGAACTCGAAGGCATTCAGAAAAAAAAAAAAA	MN908947:476-557	TGGTAGCAGAACTCGAAGGCA
NB501326:380:HFNNHBGXF:2:22204:6562:12652	CCGAGGTTGAGCTGGTAGCAGAACTCGAAGGCATTCAGAAAAAAAAAAAAA	MN908947:476-557	GTAGCAGAACTCGAAGGCAT
NB501326:380:HFNNHBGXF:2:22204:6562:12652	CCGAGGTTGAGCTGGTAGCAGAACTCGAAGGCATTCAGAAAAAAAAAAAAA	MN908947:476-557	GTAGCAGAACTCGAAGGCATTCAG
NB501326:380:HFNNHBGXF:2:22204:6562:12652	CCGAGGTTGAGCTGGTAGCAGAACTCGAAGGCATTCAGAAAAAAAAAAAAA	MN908947:476-557	TAGCAGAACTCGAAGGCATT
NB501326:380:HFNNHBGXF:2:22204:6562:12652	CCGAGGTTGAGCTGGTAGCAGAACTCGAAGGCATTCAGAAAAAAAAAAAAA	MN908947:476-557	AGCAGAACTCGAAGGCATTCA
NB501326:380:HFNNHBGXF:2:22204:6562:12652	CCGAGGTTGAGCTGGTAGCAGAACTCGAAGGCATTCAGAAAAAAAAAAAAA	MN908947:476-557	GCTGGTAGCAGAACTCGAAGGCA
NB501326:380:HFNNHBGXF:2:22204:6562:12652	CCGAGGTTGAGCTGGTAGCAGAACTCGAAGGCATTCAGAAAAAAAAAAAAA	MN908947:476-557	AGCTGGTAGCAGAACTCGAAGGCA
NB501326:380:HFNNHBGXF:2:22204:6562:12652	CCGAGGTTGAGCTGGTAGCAGAACTCGAAGGCATTCAGAAAAAAAAAAAAA	MN908947:476-557	GTAGCAGAACTCGAAGGCATT
NB501326:380:HFNNHBGXF:2:22204:6562:12652	CCGAGGTTGAGCTGGTAGCAGAACTCGAAGGCATTCAGAAAAAAAAAAAAA	MN908947:476-557	TAGCAGAACTCGAAGGCATTCA
NB501326:380:HFNNHBGXF:2:22204:6562:12652	CCGAGGTTGAGCTGGTAGCAGAACTCGAAGGCATTCAGAAAAAAAAAAAAA	MN908947:476-557	CTGGTAGCAGAACTCGAAGGCA
NB501326:380:HFNNHBGXF:2:22204:6562:12652	CCGAGGTTGAGCTGGTAGCAGAACTCGAAGGCATTCAGAAAAAAAAAAAAA	MN908947:476-557	TAGCAGAACTCGAAGGCATTC
NB501326:380:HFNNHBGXF:2:22204:6562:12652	CCGAGGTTGAGCTGGTAGCAGAACTCGAAGGCATTCAGAAAAAAAAAAAAA	MN908947:476-557	GGTAGCAGAACTCGAAGGCAT
NB501326:380:HFNNHBGXF:2:22208:12109:1891	GGGGAGCTGGTAGCAGAACTCGAAGGCAAAAAAAAAAAAAAGATCGGAAGG	MN908947:476-557	GAGCTGGTAGCAGAACTCGAAGGC
NB501326:380:HFNNHBGXF:2:22208:12109:1891	GGGGAGCTGGTAGCAGAACTCGAAGGCAAAAAAAAAAAAAAGATCGGAAGG	MN908947:476-557	AGCTGGTAGCAGAACTCGAAGGC
NB501326:380:HFNNHBGXF:2:22208:12109:1891	GGGGAGCTGGTAGCAGAACTCGAAGGCAAAAAAAAAAAAAAGATCGGAAGG	MN908947:476-557	GCTGGTAGCAGAACTCGAAGGC
NB501326:380:HFNNHBGXF:2:22208:12109:1891	GGGGAGCTGGTAGCAGAACTCGAAGGCAAAAAAAAAAAAAAGATCGGAAGG	MN908947:476-557	TGGTAGCAGAACTCGAAGGCA
NB501326:380:HFNNHBGXF:2:22208:12109:1891	GGGGAGCTGGTAGCAGAACTCGAAGGCAAAAAAAAAAAAAAGATCGGAAGG	MN908947:476-557	GCTGGTAGCAGAACTCGAAGGCA
NB501326:380:HFNNHBGXF:2:22208:12109:1891	GGGGAGCTGGTAGCAGAACTCGAAGGCAAAAAAAAAAAAAAGATCGGAAGG	MN908947:476-557	AGCTGGTAGCAGAACTCGAAGGCA
NB501326:380:HFNNHBGXF:2:22208:12109:1891	GGGGAGCTGGTAGCAGAACTCGAAGGCAAAAAAAAAAAAAAGATCGGAAGG	MN908947:476-557	CTGGTAGCAGAACTCGAAGGCA
NB501326:380:HFNNHBGXF:2:22209:13892:7921	CCCCATCAAACGTTCGGATGCTCGAACTGCACCTCAAAAAAAAAAAAAAAG	MN908947:476-557	GGATGCTCGAACTGCACCTC
NB501326:380:HFNNHBGXF:2:22209:13892:7921	CCCCATCAAACGTTCGGATGCTCGAACTGCACCTCAAAAAAAAAAAAAAAG	MN908947:476-557	GGATGCTCGAACTGCACCTCA
NB501326:380:HFNNHBGXF:2:22209:13892:7921	CCCCATCAAACGTTCGGATGCTCGAACTGCACCTCAAAAAAAAAAAAAAAG	MN908947:476-557	GATGCTCGAACTGCACCTCA
NB501326:380:HFNNHBGXF:2:22209:10835:16563	GCGGTAGCAGAACTCGAAGGCATTAAAAAAAAAAAAAAGATCGGAAGAGCA	MN908947:476-557	GGTAGCAGAACTCGAAGGCATT
NB501326:380:HFNNHBGXF:2:22209:10835:16563	GCGGTAGCAGAACTCGAAGGCATTAAAAAAAAAAAAAAGATCGGAAGAGCA	MN908947:476-557	GTAGCAGAACTCGAAGGCAT
NB501326:380:HFNNHBGXF:2:22209:10835:16563	GCGGTAGCAGAACTCGAAGGCATTAAAAAAAAAAAAAAGATCGGAAGAGCA	MN908947:476-557	TAGCAGAACTCGAAGGCATT
NB501326:380:HFNNHBGXF:2:22209:10835:16563	GCGGTAGCAGAACTCGAAGGCATTAAAAAAAAAAAAAAGATCGGAAGAGCA	MN908947:476-557	GTAGCAGAACTCGAAGGCATT
NB501326:380:HFNNHBGXF:2:22209:10835:16563	GCGGTAGCAGAACTCGAAGGCATTAAAAAAAAAAAAAAGATCGGAAGAGCA	MN908947:476-557	GGTAGCAGAACTCGAAGGCAT
NB501326:380:HFNNHBGXF:2:22210:8076:18062	GCGTCGGATGCTCGAACTGCACCTCAAAAAAAAAAAAAAGATCGGAAGAGC	MN908947:476-557	GGATGCTCGAACTGCACCTC
NB501326:380:HFNNHBGXF:2:22210:8076:18062	GCGTCGGATGCTCGAACTGCACCTCAAAAAAAAAAAAAAGATCGGAAGAGC	MN908947:476-557	GGATGCTCGAACTGCACCTCA
NB501326:380:HFNNHBGXF:2:22210:8076:18062	GCGTCGGATGCTCGAACTGCACCTCAAAAAAAAAAAAAAGATCGGAAGAGC	MN908947:476-557	GATGCTCGAACTGCACCTCA
NB501326:380:HFNNHBGXF:2:22212:25209:15849	GGGGAGCTGGTAGCAGAACTCGAAGGCAAAAAAAAAAAAAAAGAACGGAAG	MN908947:476-557	GAGCTGGTAGCAGAACTCGAAGGC
NB501326:380:HFNNHBGXF:2:22212:25209:15849	GGGGAGCTGGTAGCAGAACTCGAAGGCAAAAAAAAAAAAAAAGAACGGAAG	MN908947:476-557	AGCTGGTAGCAGAACTCGAAGGC
NB501326:380:HFNNHBGXF:2:22212:25209:15849	GGGGAGCTGGTAGCAGAACTCGAAGGCAAAAAAAAAAAAAAAGAACGGAAG	MN908947:476-557	GCTGGTAGCAGAACTCGAAGGC
NB501326:380:HFNNHBGXF:2:22212:25209:15849	GGGGAGCTGGTAGCAGAACTCGAAGGCAAAAAAAAAAAAAAAGAACGGAAG	MN908947:476-557	TGGTAGCAGAACTCGAAGGCA
NB501326:380:HFNNHBGXF:2:22212:25209:15849	GGGGAGCTGGTAGCAGAACTCGAAGGCAAAAAAAAAAAAAAAGAACGGAAG	MN908947:476-557	GCTGGTAGCAGAACTCGAAGGCA
NB501326:380:HFNNHBGXF:2:22212:25209:15849	GGGGAGCTGGTAGCAGAACTCGAAGGCAAAAAAAAAAAAAAAGAACGGAAG	MN908947:476-557	AGCTGGTAGCAGAACTCGAAGGCA
NB501326:380:HFNNHBGXF:2:22212:25209:15849	GGGGAGCTGGTAGCAGAACTCGAAGGCAAAAAAAAAAAAAAAGAACGGAAG	MN908947:476-557	CTGGTAGCAGAACTCGAAGGCA
NB501326:380:HFNNHBGXF:2:22302:14818:8894	CCGGAGCTGGTAGCAGAACTCGAAGGCAAAAAAAAAAAAAAAGATCGGAAG	MN908947:476-557	GAGCTGGTAGCAGAACTCGAAGGC
NB501326:380:HFNNHBGXF:2:22302:14818:8894	CCGGAGCTGGTAGCAGAACTCGAAGGCAAAAAAAAAAAAAAAGATCGGAAG	MN908947:476-557	AGCTGGTAGCAGAACTCGAAGGC
NB501326:380:HFNNHBGXF:2:22302:14818:8894	CCGGAGCTGGTAGCAGAACTCGAAGGCAAAAAAAAAAAAAAAGATCGGAAG	MN908947:476-557	GCTGGTAGCAGAACTCGAAGGC
NB501326:380:HFNNHBGXF:2:22302:14818:8894	CCGGAGCTGGTAGCAGAACTCGAAGGCAAAAAAAAAAAAAAAGATCGGAAG	MN908947:476-557	TGGTAGCAGAACTCGAAGGCA
NB501326:380:HFNNHBGXF:2:22302:14818:8894	CCGGAGCTGGTAGCAGAACTCGAAGGCAAAAAAAAAAAAAAAGATCGGAAG	MN908947:476-557	GCTGGTAGCAGAACTCGAAGGCA
NB501326:380:HFNNHBGXF:2:22302:14818:8894	CCGGAGCTGGTAGCAGAACTCGAAGGCAAAAAAAAAAAAAAAGATCGGAAG	MN908947:476-557	AGCTGGTAGCAGAACTCGAAGGCA
NB501326:380:HFNNHBGXF:2:22302:14818:8894	CCGGAGCTGGTAGCAGAACTCGAAGGCAAAAAAAAAAAAAAAGATCGGAAG	MN908947:476-557	CTGGTAGCAGAACTCGAAGGCA
NB501326:380:HFNNHBGXF:2:22304:20813:19216	GCCTCGAACTGCACCTCATGGTAAAAAAAAAAAAAAAAGAACGGAAGACCC	MN908947:476-557	CTCGAACTGCACCTCATGGT
NB501326:380:HFNNHBGXF:2:22305:8223:2599	CCCGCTCGAACTGCACCTCATGGTCATGCAAAAAAAAAAAAAAAAATCGGA	MN908947:476-557	GCTCGAACTGCACCTCATGGTC
NB501326:380:HFNNHBGXF:2:22305:8223:2599	CCCGCTCGAACTGCACCTCATGGTCATGCAAAAAAAAAAAAAAAAATCGGA	MN908947:476-557	GCTCGAACTGCACCTCATGGTCA
NB501326:380:HFNNHBGXF:2:22305:8223:2599	CCCGCTCGAACTGCACCTCATGGTCATGCAAAAAAAAAAAAAAAAATCGGA	MN908947:476-557	CTCGAACTGCACCTCATGGT
NB501326:380:HFNNHBGXF:2:22305:8223:2599	CCCGCTCGAACTGCACCTCATGGTCATGCAAAAAAAAAAAAAAAAATCGGA	MN908947:476-557	CTCGAACTGCACCTCATGGTC
NB501326:380:HFNNHBGXF:2:22305:8223:2599	CCCGCTCGAACTGCACCTCATGGTCATGCAAAAAAAAAAAAAAAAATCGGA	MN908947:476-557	CTCGAACTGCACCTCATGGTCA
NB501326:380:HFNNHBGXF:2:22305:8223:2599	CCCGCTCGAACTGCACCTCATGGTCATGCAAAAAAAAAAAAAAAAATCGGA	MN908947:476-557	GCTCGAACTGCACCTCATGGT
NB501326:380:HFNNHBGXF:2:23105:19773:7461	CCGGATGCTCGAACTGCACCTCATGGTCAAAAAAAAAAAAAAAGATCGGAA	MN908947:476-557	GGATGCTCGAACTGCACCTC
NB501326:380:HFNNHBGXF:2:23105:19773:7461	CCGGATGCTCGAACTGCACCTCATGGTCAAAAAAAAAAAAAAAGATCGGAA	MN908947:476-557	GGATGCTCGAACTGCACCTCA
NB501326:380:HFNNHBGXF:2:23105:19773:7461	CCGGATGCTCGAACTGCACCTCATGGTCAAAAAAAAAAAAAAAGATCGGAA	MN908947:476-557	GGATGCTCGAACTGCACCTCATG
NB501326:380:HFNNHBGXF:2:23105:19773:7461	CCGGATGCTCGAACTGCACCTCATGGTCAAAAAAAAAAAAAAAGATCGGAA	MN908947:476-557	GATGCTCGAACTGCACCTCAT
NB501326:380:HFNNHBGXF:2:23105:19773:7461	CCGGATGCTCGAACTGCACCTCATGGTCAAAAAAAAAAAAAAAGATCGGAA	MN908947:476-557	GATGCTCGAACTGCACCTCATG
NB501326:380:HFNNHBGXF:2:23105:19773:7461	CCGGATGCTCGAACTGCACCTCATGGTCAAAAAAAAAAAAAAAGATCGGAA	MN908947:476-557	GATGCTCGAACTGCACCTCATGG
NB501326:380:HFNNHBGXF:2:23105:19773:7461	CCGGATGCTCGAACTGCACCTCATGGTCAAAAAAAAAAAAAAAGATCGGAA	MN908947:476-557	GATGCTCGAACTGCACCTCATGGT
NB501326:380:HFNNHBGXF:2:23105:19773:7461	CCGGATGCTCGAACTGCACCTCATGGTCAAAAAAAAAAAAAAAGATCGGAA	MN908947:476-557	ATGCTCGAACTGCACCTCAT
NB501326:380:HFNNHBGXF:2:23105:19773:7461	CCGGATGCTCGAACTGCACCTCATGGTCAAAAAAAAAAAAAAAGATCGGAA	MN908947:476-557	ATGCTCGAACTGCACCTCATG
NB501326:380:HFNNHBGXF:2:23105:19773:7461	CCGGATGCTCGAACTGCACCTCATGGTCAAAAAAAAAAAAAAAGATCGGAA	MN908947:476-557	ATGCTCGAACTGCACCTCATGG
NB501326:380:HFNNHBGXF:2:23105:19773:7461	CCGGATGCTCGAACTGCACCTCATGGTCAAAAAAAAAAAAAAAGATCGGAA	MN908947:476-557	ATGCTCGAACTGCACCTCATGGT
NB501326:380:HFNNHBGXF:2:23105:19773:7461	CCGGATGCTCGAACTGCACCTCATGGTCAAAAAAAAAAAAAAAGATCGGAA	MN908947:476-557	TGCTCGAACTGCACCTCATG
NB501326:380:HFNNHBGXF:2:23105:19773:7461	CCGGATGCTCGAACTGCACCTCATGGTCAAAAAAAAAAAAAAAGATCGGAA	MN908947:476-557	TGCTCGAACTGCACCTCATGG
NB501326:380:HFNNHBGXF:2:23105:19773:7461	CCGGATGCTCGAACTGCACCTCATGGTCAAAAAAAAAAAAAAAGATCGGAA	MN908947:476-557	TGCTCGAACTGCACCTCATGGT
NB501326:380:HFNNHBGXF:2:23105:19773:7461	CCGGATGCTCGAACTGCACCTCATGGTCAAAAAAAAAAAAAAAGATCGGAA	MN908947:476-557	TGCTCGAACTGCACCTCATGGTC
NB501326:380:HFNNHBGXF:2:23105:19773:7461	CCGGATGCTCGAACTGCACCTCATGGTCAAAAAAAAAAAAAAAGATCGGAA	MN908947:476-557	GCTCGAACTGCACCTCATGGTC
NB501326:380:HFNNHBGXF:2:23105:19773:7461	CCGGATGCTCGAACTGCACCTCATGGTCAAAAAAAAAAAAAAAGATCGGAA	MN908947:476-557	GCTCGAACTGCACCTCATGGTCA
NB501326:380:HFNNHBGXF:2:23105:19773:7461	CCGGATGCTCGAACTGCACCTCATGGTCAAAAAAAAAAAAAAAGATCGGAA	MN908947:476-557	CTCGAACTGCACCTCATGGT
NB501326:380:HFNNHBGXF:2:23105:19773:7461	CCGGATGCTCGAACTGCACCTCATGGTCAAAAAAAAAAAAAAAGATCGGAA	MN908947:476-557	CTCGAACTGCACCTCATGGTC
NB501326:380:HFNNHBGXF:2:23105:19773:7461	CCGGATGCTCGAACTGCACCTCATGGTCAAAAAAAAAAAAAAAGATCGGAA	MN908947:476-557	CTCGAACTGCACCTCATGGTCA
NB501326:380:HFNNHBGXF:2:23105:19773:7461	CCGGATGCTCGAACTGCACCTCATGGTCAAAAAAAAAAAAAAAGATCGGAA	MN908947:476-557	GATGCTCGAACTGCACCTCA
NB501326:380:HFNNHBGXF:2:23105:19773:7461	CCGGATGCTCGAACTGCACCTCATGGTCAAAAAAAAAAAAAAAGATCGGAA	MN908947:476-557	GCTCGAACTGCACCTCATGGT
NB501326:380:HFNNHBGXF:2:23111:24648:11005	CGCTGCTCGAACTGCACCTCATGGAAAAAAAAAAAAAAAGATCGGAAGACC	MN908947:476-557	TGCTCGAACTGCACCTCATG
NB501326:380:HFNNHBGXF:2:23111:24648:11005	CGCTGCTCGAACTGCACCTCATGGAAAAAAAAAAAAAAAGATCGGAAGACC	MN908947:476-557	TGCTCGAACTGCACCTCATGG
NB501326:380:HFNNHBGXF:2:23203:6305:8606	CCGTCGGATGCTCGAACTGCACCTCACGAAAAAAAAAAAAAAAAAGATCGG	MN908947:476-557	GGATGCTCGAACTGCACCTC
NB501326:380:HFNNHBGXF:2:23203:6305:8606	CCGTCGGATGCTCGAACTGCACCTCACGAAAAAAAAAAAAAAAAAGATCGG	MN908947:476-557	GGATGCTCGAACTGCACCTCA
NB501326:380:HFNNHBGXF:2:23203:6305:8606	CCGTCGGATGCTCGAACTGCACCTCACGAAAAAAAAAAAAAAAAAGATCGG	MN908947:476-557	GATGCTCGAACTGCACCTCA
NB501326:380:HFNNHBGXF:2:23207:5928:14827	CCGAGCAGAACTCGAAGGCATTCAGTACGGTAAAAAAAAAAAAAAAGATCG	MN908947:476-557	AGCAGAACTCGAAGGCATTCA
NB501326:380:HFNNHBGXF:2:23208:4760:12729	GGGGAGCTGGTAGCAGAACTCGAAGGCAAAAAAAAAAAAAAGATCGGAAGA	MN908947:476-557	GAGCTGGTAGCAGAACTCGAAGGC
NB501326:380:HFNNHBGXF:2:23208:4760:12729	GGGGAGCTGGTAGCAGAACTCGAAGGCAAAAAAAAAAAAAAGATCGGAAGA	MN908947:476-557	AGCTGGTAGCAGAACTCGAAGGC
NB501326:380:HFNNHBGXF:2:23208:4760:12729	GGGGAGCTGGTAGCAGAACTCGAAGGCAAAAAAAAAAAAAAGATCGGAAGA	MN908947:476-557	GCTGGTAGCAGAACTCGAAGGC
NB501326:380:HFNNHBGXF:2:23208:4760:12729	GGGGAGCTGGTAGCAGAACTCGAAGGCAAAAAAAAAAAAAAGATCGGAAGA	MN908947:476-557	TGGTAGCAGAACTCGAAGGCA
NB501326:380:HFNNHBGXF:2:23208:4760:12729	GGGGAGCTGGTAGCAGAACTCGAAGGCAAAAAAAAAAAAAAGATCGGAAGA	MN908947:476-557	GCTGGTAGCAGAACTCGAAGGCA
NB501326:380:HFNNHBGXF:2:23208:4760:12729	GGGGAGCTGGTAGCAGAACTCGAAGGCAAAAAAAAAAAAAAGATCGGAAGA	MN908947:476-557	AGCTGGTAGCAGAACTCGAAGGCA
NB501326:380:HFNNHBGXF:2:23208:4760:12729	GGGGAGCTGGTAGCAGAACTCGAAGGCAAAAAAAAAAAAAAGATCGGAAGA	MN908947:476-557	CTGGTAGCAGAACTCGAAGGCA
NB501326:380:HFNNHBGXF:2:23212:20472:1964	CCCACGTTCGGATGCTCGAACTGCACCTCAAAAAAAAAAAAAAAGATCGGA	MN908947:476-557	GGATGCTCGAACTGCACCTC
NB501326:380:HFNNHBGXF:2:23212:20472:1964	CCCACGTTCGGATGCTCGAACTGCACCTCAAAAAAAAAAAAAAAGATCGGA	MN908947:476-557	GGATGCTCGAACTGCACCTCA
NB501326:380:HFNNHBGXF:2:23212:20472:1964	CCCACGTTCGGATGCTCGAACTGCACCTCAAAAAAAAAAAAAAAGATCGGA	MN908947:476-557	GATGCTCGAACTGCACCTCA
NB501326:380:HFNNHBGXF:2:23212:25844:8565	GCCTCGGATGCTCGAACTGCACCTCACGAAAAAAAAAAAAAAAGATCGGAA	MN908947:476-557	GGATGCTCGAACTGCACCTC
NB501326:380:HFNNHBGXF:2:23212:25844:8565	GCCTCGGATGCTCGAACTGCACCTCACGAAAAAAAAAAAAAAAGATCGGAA	MN908947:476-557	GGATGCTCGAACTGCACCTCA
NB501326:380:HFNNHBGXF:2:23212:25844:8565	GCCTCGGATGCTCGAACTGCACCTCACGAAAAAAAAAAAAAAAGATCGGAA	MN908947:476-557	GATGCTCGAACTGCACCTCA
NB501326:380:HFNNHBGXF:2:23301:16288:11152	CCCCAAACGTTCGGATGCTCGAACTGCACCTCAAAAAAAAAAAAAAAGATC	MN908947:476-557	GGATGCTCGAACTGCACCTC
NB501326:380:HFNNHBGXF:2:23301:16288:11152	CCCCAAACGTTCGGATGCTCGAACTGCACCTCAAAAAAAAAAAAAAAGATC	MN908947:476-557	GGATGCTCGAACTGCACCTCA
NB501326:380:HFNNHBGXF:2:23301:16288:11152	CCCCAAACGTTCGGATGCTCGAACTGCACCTCAAAAAAAAAAAAAAAGATC	MN908947:476-557	GATGCTCGAACTGCACCTCA
NB501326:380:HFNNHBGXF:2:23308:11337:19048	CCGTGCTCGAACTGCACCTCATGTCCAAAAAAAAAAAAAAAGATCGGAAGA	MN908947:476-557	TGCTCGAACTGCACCTCATG
NB501326:380:HFNNHBGXF:2:23309:13177:17288	GGCATCAAACGTTCGGATGCTCGAACTGCACCTCAAAAAAAAAAAAAAAAG	MN908947:476-557	GGATGCTCGAACTGCACCTC
NB501326:380:HFNNHBGXF:2:23309:13177:17288	GGCATCAAACGTTCGGATGCTCGAACTGCACCTCAAAAAAAAAAAAAAAAG	MN908947:476-557	GGATGCTCGAACTGCACCTCA
NB501326:380:HFNNHBGXF:2:23309:13177:17288	GGCATCAAACGTTCGGATGCTCGAACTGCACCTCAAAAAAAAAAAAAAAAG	MN908947:476-557	GATGCTCGAACTGCACCTCA
NB501326:380:HFNNHBGXF:3:11403:18993:6533	CGGGTTCATCAAACGTTCGGATGCTCGAACTGCACCTCAAAAAAAAAAAAA	MN908947:476-557	GGATGCTCGAACTGCACCTC
NB501326:380:HFNNHBGXF:3:11403:18993:6533	CGGGTTCATCAAACGTTCGGATGCTCGAACTGCACCTCAAAAAAAAAAAAA	MN908947:476-557	GGATGCTCGAACTGCACCTCA
NB501326:380:HFNNHBGXF:3:11403:18993:6533	CGGGTTCATCAAACGTTCGGATGCTCGAACTGCACCTCAAAAAAAAAAAAA	MN908947:476-557	GATGCTCGAACTGCACCTCA
NB501326:380:HFNNHBGXF:3:11403:11641:13870	GCCTCGGATGCTCGAACTGCACCTCATGGTCATGTATAAAAAAAAAAAAAA	MN908947:476-557	GGATGCTCGAACTGCACCTC
NB501326:380:HFNNHBGXF:3:11403:11641:13870	GCCTCGGATGCTCGAACTGCACCTCATGGTCATGTATAAAAAAAAAAAAAA	MN908947:476-557	GGATGCTCGAACTGCACCTCA
NB501326:380:HFNNHBGXF:3:11403:11641:13870	GCCTCGGATGCTCGAACTGCACCTCATGGTCATGTATAAAAAAAAAAAAAA	MN908947:476-557	GGATGCTCGAACTGCACCTCATG
NB501326:380:HFNNHBGXF:3:11403:11641:13870	GCCTCGGATGCTCGAACTGCACCTCATGGTCATGTATAAAAAAAAAAAAAA	MN908947:476-557	GATGCTCGAACTGCACCTCAT
NB501326:380:HFNNHBGXF:3:11403:11641:13870	GCCTCGGATGCTCGAACTGCACCTCATGGTCATGTATAAAAAAAAAAAAAA	MN908947:476-557	GATGCTCGAACTGCACCTCATG
NB501326:380:HFNNHBGXF:3:11403:11641:13870	GCCTCGGATGCTCGAACTGCACCTCATGGTCATGTATAAAAAAAAAAAAAA	MN908947:476-557	GATGCTCGAACTGCACCTCATGG
NB501326:380:HFNNHBGXF:3:11403:11641:13870	GCCTCGGATGCTCGAACTGCACCTCATGGTCATGTATAAAAAAAAAAAAAA	MN908947:476-557	GATGCTCGAACTGCACCTCATGGT
NB501326:380:HFNNHBGXF:3:11403:11641:13870	GCCTCGGATGCTCGAACTGCACCTCATGGTCATGTATAAAAAAAAAAAAAA	MN908947:476-557	ATGCTCGAACTGCACCTCAT
NB501326:380:HFNNHBGXF:3:11403:11641:13870	GCCTCGGATGCTCGAACTGCACCTCATGGTCATGTATAAAAAAAAAAAAAA	MN908947:476-557	ATGCTCGAACTGCACCTCATG
NB501326:380:HFNNHBGXF:3:11403:11641:13870	GCCTCGGATGCTCGAACTGCACCTCATGGTCATGTATAAAAAAAAAAAAAA	MN908947:476-557	ATGCTCGAACTGCACCTCATGG
NB501326:380:HFNNHBGXF:3:11403:11641:13870	GCCTCGGATGCTCGAACTGCACCTCATGGTCATGTATAAAAAAAAAAAAAA	MN908947:476-557	ATGCTCGAACTGCACCTCATGGT
NB501326:380:HFNNHBGXF:3:11403:11641:13870	GCCTCGGATGCTCGAACTGCACCTCATGGTCATGTATAAAAAAAAAAAAAA	MN908947:476-557	TGCTCGAACTGCACCTCATG
NB501326:380:HFNNHBGXF:3:11403:11641:13870	GCCTCGGATGCTCGAACTGCACCTCATGGTCATGTATAAAAAAAAAAAAAA	MN908947:476-557	TGCTCGAACTGCACCTCATGG
NB501326:380:HFNNHBGXF:3:11403:11641:13870	GCCTCGGATGCTCGAACTGCACCTCATGGTCATGTATAAAAAAAAAAAAAA	MN908947:476-557	TGCTCGAACTGCACCTCATGGT
NB501326:380:HFNNHBGXF:3:11403:11641:13870	GCCTCGGATGCTCGAACTGCACCTCATGGTCATGTATAAAAAAAAAAAAAA	MN908947:476-557	TGCTCGAACTGCACCTCATGGTC
NB501326:380:HFNNHBGXF:3:11403:11641:13870	GCCTCGGATGCTCGAACTGCACCTCATGGTCATGTATAAAAAAAAAAAAAA	MN908947:476-557	GCTCGAACTGCACCTCATGGTC
NB501326:380:HFNNHBGXF:3:11403:11641:13870	GCCTCGGATGCTCGAACTGCACCTCATGGTCATGTATAAAAAAAAAAAAAA	MN908947:476-557	GCTCGAACTGCACCTCATGGTCA
NB501326:380:HFNNHBGXF:3:11403:11641:13870	GCCTCGGATGCTCGAACTGCACCTCATGGTCATGTATAAAAAAAAAAAAAA	MN908947:476-557	CTCGAACTGCACCTCATGGT
NB501326:380:HFNNHBGXF:3:11403:11641:13870	GCCTCGGATGCTCGAACTGCACCTCATGGTCATGTATAAAAAAAAAAAAAA	MN908947:476-557	CTCGAACTGCACCTCATGGTC
NB501326:380:HFNNHBGXF:3:11403:11641:13870	GCCTCGGATGCTCGAACTGCACCTCATGGTCATGTATAAAAAAAAAAAAAA	MN908947:476-557	CTCGAACTGCACCTCATGGTCA
NB501326:380:HFNNHBGXF:3:11403:11641:13870	GCCTCGGATGCTCGAACTGCACCTCATGGTCATGTATAAAAAAAAAAAAAA	MN908947:476-557	GATGCTCGAACTGCACCTCA
NB501326:380:HFNNHBGXF:3:11403:11641:13870	GCCTCGGATGCTCGAACTGCACCTCATGGTCATGTATAAAAAAAAAAAAAA	MN908947:476-557	GCTCGAACTGCACCTCATGGT
NB501326:380:HFNNHBGXF:3:11403:16948:16652	CCGGTTCGGATGCTCGAACTGCACCTCATCAAAAAAAAAAAAAAAGATCGG	MN908947:476-557	GGATGCTCGAACTGCACCTC
NB501326:380:HFNNHBGXF:3:11403:16948:16652	CCGGTTCGGATGCTCGAACTGCACCTCATCAAAAAAAAAAAAAAAGATCGG	MN908947:476-557	GGATGCTCGAACTGCACCTCA
NB501326:380:HFNNHBGXF:3:11403:16948:16652	CCGGTTCGGATGCTCGAACTGCACCTCATCAAAAAAAAAAAAAAAGATCGG	MN908947:476-557	GATGCTCGAACTGCACCTCAT
NB501326:380:HFNNHBGXF:3:11403:16948:16652	CCGGTTCGGATGCTCGAACTGCACCTCATCAAAAAAAAAAAAAAAGATCGG	MN908947:476-557	ATGCTCGAACTGCACCTCAT
NB501326:380:HFNNHBGXF:3:11403:16948:16652	CCGGTTCGGATGCTCGAACTGCACCTCATCAAAAAAAAAAAAAAAGATCGG	MN908947:476-557	GATGCTCGAACTGCACCTCA
NB501326:380:HFNNHBGXF:3:11404:18733:5594	CGGCAAACGTTCGGATGCTCGAACTGCACCTCAAAAAAAAAAAAAAAGATC	MN908947:476-557	GGATGCTCGAACTGCACCTC
NB501326:380:HFNNHBGXF:3:11404:18733:5594	CGGCAAACGTTCGGATGCTCGAACTGCACCTCAAAAAAAAAAAAAAAGATC	MN908947:476-557	GGATGCTCGAACTGCACCTCA
NB501326:380:HFNNHBGXF:3:11404:18733:5594	CGGCAAACGTTCGGATGCTCGAACTGCACCTCAAAAAAAAAAAAAAAGATC	MN908947:476-557	GATGCTCGAACTGCACCTCA
NB501326:380:HFNNHBGXF:3:11408:25826:3682	CCGCATCAAACGTTCGGATGCTCGAACTGCACCTCTAAAAAAAAAAAAAGA	MN908947:476-557	GGATGCTCGAACTGCACCTC
NB501326:380:HFNNHBGXF:3:11408:20522:8799	GCGAACGTTCGGATGCTCGAACTGCACCTCATGAAAAAAAAAAAAAAGATC	MN908947:476-557	GGATGCTCGAACTGCACCTC
NB501326:380:HFNNHBGXF:3:11408:20522:8799	GCGAACGTTCGGATGCTCGAACTGCACCTCATGAAAAAAAAAAAAAAGATC	MN908947:476-557	GGATGCTCGAACTGCACCTCA
NB501326:380:HFNNHBGXF:3:11408:20522:8799	GCGAACGTTCGGATGCTCGAACTGCACCTCATGAAAAAAAAAAAAAAGATC	MN908947:476-557	GGATGCTCGAACTGCACCTCATG
NB501326:380:HFNNHBGXF:3:11408:20522:8799	GCGAACGTTCGGATGCTCGAACTGCACCTCATGAAAAAAAAAAAAAAGATC	MN908947:476-557	GATGCTCGAACTGCACCTCAT
NB501326:380:HFNNHBGXF:3:11408:20522:8799	GCGAACGTTCGGATGCTCGAACTGCACCTCATGAAAAAAAAAAAAAAGATC	MN908947:476-557	GATGCTCGAACTGCACCTCATG
NB501326:380:HFNNHBGXF:3:11408:20522:8799	GCGAACGTTCGGATGCTCGAACTGCACCTCATGAAAAAAAAAAAAAAGATC	MN908947:476-557	ATGCTCGAACTGCACCTCAT
NB501326:380:HFNNHBGXF:3:11408:20522:8799	GCGAACGTTCGGATGCTCGAACTGCACCTCATGAAAAAAAAAAAAAAGATC	MN908947:476-557	ATGCTCGAACTGCACCTCATG
NB501326:380:HFNNHBGXF:3:11408:20522:8799	GCGAACGTTCGGATGCTCGAACTGCACCTCATGAAAAAAAAAAAAAAGATC	MN908947:476-557	TGCTCGAACTGCACCTCATG
NB501326:380:HFNNHBGXF:3:11408:20522:8799	GCGAACGTTCGGATGCTCGAACTGCACCTCATGAAAAAAAAAAAAAAGATC	MN908947:476-557	GATGCTCGAACTGCACCTCA
NB501326:380:HFNNHBGXF:3:11502:22226:6540	CCGGCTCGAACTGCACCTCATGGTCCAAAAAAAAAAAAAAAGATCGGAAGA	MN908947:476-557	GCTCGAACTGCACCTCATGGTC
NB501326:380:HFNNHBGXF:3:11502:22226:6540	CCGGCTCGAACTGCACCTCATGGTCCAAAAAAAAAAAAAAAGATCGGAAGA	MN908947:476-557	CTCGAACTGCACCTCATGGT
NB501326:380:HFNNHBGXF:3:11502:22226:6540	CCGGCTCGAACTGCACCTCATGGTCCAAAAAAAAAAAAAAAGATCGGAAGA	MN908947:476-557	CTCGAACTGCACCTCATGGTC
NB501326:380:HFNNHBGXF:3:11502:22226:6540	CCGGCTCGAACTGCACCTCATGGTCCAAAAAAAAAAAAAAAGATCGGAAGA	MN908947:476-557	GCTCGAACTGCACCTCATGGT
NB501326:380:HFNNHBGXF:3:11502:13637:18470	GCGAACGTTCGGATGCTCGAACTGCACCTCATGAAAAAAAAAAAAAAAGAT	MN908947:476-557	GGATGCTCGAACTGCACCTC
NB501326:380:HFNNHBGXF:3:11502:13637:18470	GCGAACGTTCGGATGCTCGAACTGCACCTCATGAAAAAAAAAAAAAAAGAT	MN908947:476-557	GGATGCTCGAACTGCACCTCA
NB501326:380:HFNNHBGXF:3:11502:13637:18470	GCGAACGTTCGGATGCTCGAACTGCACCTCATGAAAAAAAAAAAAAAAGAT	MN908947:476-557	GGATGCTCGAACTGCACCTCATG
NB501326:380:HFNNHBGXF:3:11502:13637:18470	GCGAACGTTCGGATGCTCGAACTGCACCTCATGAAAAAAAAAAAAAAAGAT	MN908947:476-557	GATGCTCGAACTGCACCTCAT
NB501326:380:HFNNHBGXF:3:11502:13637:18470	GCGAACGTTCGGATGCTCGAACTGCACCTCATGAAAAAAAAAAAAAAAGAT	MN908947:476-557	GATGCTCGAACTGCACCTCATG
NB501326:380:HFNNHBGXF:3:11502:13637:18470	GCGAACGTTCGGATGCTCGAACTGCACCTCATGAAAAAAAAAAAAAAAGAT	MN908947:476-557	ATGCTCGAACTGCACCTCAT
NB501326:380:HFNNHBGXF:3:11502:13637:18470	GCGAACGTTCGGATGCTCGAACTGCACCTCATGAAAAAAAAAAAAAAAGAT	MN908947:476-557	ATGCTCGAACTGCACCTCATG
NB501326:380:HFNNHBGXF:3:11502:13637:18470	GCGAACGTTCGGATGCTCGAACTGCACCTCATGAAAAAAAAAAAAAAAGAT	MN908947:476-557	TGCTCGAACTGCACCTCATG
NB501326:380:HFNNHBGXF:3:11502:13637:18470	GCGAACGTTCGGATGCTCGAACTGCACCTCATGAAAAAAAAAAAAAAAGAT	MN908947:476-557	GATGCTCGAACTGCACCTCA
NB501326:380:HFNNHBGXF:3:11505:9943:20180	CGCGGATGCTCGAACTGCACCTCATGAAAAAAAAAAAAAAAGAAGGGAAGG	MN908947:476-557	GGATGCTCGAACTGCACCTC
NB501326:380:HFNNHBGXF:3:11505:9943:20180	CGCGGATGCTCGAACTGCACCTCATGAAAAAAAAAAAAAAAGAAGGGAAGG	MN908947:476-557	GGATGCTCGAACTGCACCTCA
NB501326:380:HFNNHBGXF:3:11505:9943:20180	CGCGGATGCTCGAACTGCACCTCATGAAAAAAAAAAAAAAAGAAGGGAAGG	MN908947:476-557	GGATGCTCGAACTGCACCTCATG
NB501326:380:HFNNHBGXF:3:11505:9943:20180	CGCGGATGCTCGAACTGCACCTCATGAAAAAAAAAAAAAAAGAAGGGAAGG	MN908947:476-557	GATGCTCGAACTGCACCTCAT
NB501326:380:HFNNHBGXF:3:11505:9943:20180	CGCGGATGCTCGAACTGCACCTCATGAAAAAAAAAAAAAAAGAAGGGAAGG	MN908947:476-557	GATGCTCGAACTGCACCTCATG
NB501326:380:HFNNHBGXF:3:11505:9943:20180	CGCGGATGCTCGAACTGCACCTCATGAAAAAAAAAAAAAAAGAAGGGAAGG	MN908947:476-557	ATGCTCGAACTGCACCTCAT
NB501326:380:HFNNHBGXF:3:11505:9943:20180	CGCGGATGCTCGAACTGCACCTCATGAAAAAAAAAAAAAAAGAAGGGAAGG	MN908947:476-557	ATGCTCGAACTGCACCTCATG
NB501326:380:HFNNHBGXF:3:11505:9943:20180	CGCGGATGCTCGAACTGCACCTCATGAAAAAAAAAAAAAAAGAAGGGAAGG	MN908947:476-557	TGCTCGAACTGCACCTCATG
NB501326:380:HFNNHBGXF:3:11505:9943:20180	CGCGGATGCTCGAACTGCACCTCATGAAAAAAAAAAAAAAAGAAGGGAAGG	MN908947:476-557	GATGCTCGAACTGCACCTCA
NB501326:380:HFNNHBGXF:3:11506:2306:8323	CCGTGTTCATCAAACGTTCGGATGCTCGAACTGCACCTCAAAAAAAAAAAA	MN908947:476-557	GGATGCTCGAACTGCACCTC
NB501326:380:HFNNHBGXF:3:11506:2306:8323	CCGTGTTCATCAAACGTTCGGATGCTCGAACTGCACCTCAAAAAAAAAAAA	MN908947:476-557	GGATGCTCGAACTGCACCTCA
NB501326:380:HFNNHBGXF:3:11506:2306:8323	CCGTGTTCATCAAACGTTCGGATGCTCGAACTGCACCTCAAAAAAAAAAAA	MN908947:476-557	GATGCTCGAACTGCACCTCA
NB501326:380:HFNNHBGXF:3:11506:4877:17446	GGGAACGTTCGGATGCTCGAACTGCACCTCATGGCCAAAAAAAAAAAAAAA	MN908947:476-557	GGATGCTCGAACTGCACCTC
NB501326:380:HFNNHBGXF:3:11506:4877:17446	GGGAACGTTCGGATGCTCGAACTGCACCTCATGGCCAAAAAAAAAAAAAAA	MN908947:476-557	GGATGCTCGAACTGCACCTCA
NB501326:380:HFNNHBGXF:3:11506:4877:17446	GGGAACGTTCGGATGCTCGAACTGCACCTCATGGCCAAAAAAAAAAAAAAA	MN908947:476-557	GGATGCTCGAACTGCACCTCATG
NB501326:380:HFNNHBGXF:3:11506:4877:17446	GGGAACGTTCGGATGCTCGAACTGCACCTCATGGCCAAAAAAAAAAAAAAA	MN908947:476-557	GATGCTCGAACTGCACCTCAT
NB501326:380:HFNNHBGXF:3:11506:4877:17446	GGGAACGTTCGGATGCTCGAACTGCACCTCATGGCCAAAAAAAAAAAAAAA	MN908947:476-557	GATGCTCGAACTGCACCTCATG
NB501326:380:HFNNHBGXF:3:11506:4877:17446	GGGAACGTTCGGATGCTCGAACTGCACCTCATGGCCAAAAAAAAAAAAAAA	MN908947:476-557	GATGCTCGAACTGCACCTCATGG
NB501326:380:HFNNHBGXF:3:11506:4877:17446	GGGAACGTTCGGATGCTCGAACTGCACCTCATGGCCAAAAAAAAAAAAAAA	MN908947:476-557	ATGCTCGAACTGCACCTCAT
NB501326:380:HFNNHBGXF:3:11506:4877:17446	GGGAACGTTCGGATGCTCGAACTGCACCTCATGGCCAAAAAAAAAAAAAAA	MN908947:476-557	ATGCTCGAACTGCACCTCATG
NB501326:380:HFNNHBGXF:3:11506:4877:17446	GGGAACGTTCGGATGCTCGAACTGCACCTCATGGCCAAAAAAAAAAAAAAA	MN908947:476-557	ATGCTCGAACTGCACCTCATGG
NB501326:380:HFNNHBGXF:3:11506:4877:17446	GGGAACGTTCGGATGCTCGAACTGCACCTCATGGCCAAAAAAAAAAAAAAA	MN908947:476-557	TGCTCGAACTGCACCTCATG
NB501326:380:HFNNHBGXF:3:11506:4877:17446	GGGAACGTTCGGATGCTCGAACTGCACCTCATGGCCAAAAAAAAAAAAAAA	MN908947:476-557	TGCTCGAACTGCACCTCATGG
NB501326:380:HFNNHBGXF:3:11506:4877:17446	GGGAACGTTCGGATGCTCGAACTGCACCTCATGGCCAAAAAAAAAAAAAAA	MN908947:476-557	GATGCTCGAACTGCACCTCA
NB501326:380:HFNNHBGXF:3:11508:18134:10028	GGGGATGCTCGAACTGCACCTCATGGCCAAAAAAAAAAAAAAAGATCGGAA	MN908947:476-557	GGATGCTCGAACTGCACCTC
NB501326:380:HFNNHBGXF:3:11508:18134:10028	GGGGATGCTCGAACTGCACCTCATGGCCAAAAAAAAAAAAAAAGATCGGAA	MN908947:476-557	GGATGCTCGAACTGCACCTCA
NB501326:380:HFNNHBGXF:3:11508:18134:10028	GGGGATGCTCGAACTGCACCTCATGGCCAAAAAAAAAAAAAAAGATCGGAA	MN908947:476-557	GGATGCTCGAACTGCACCTCATG
NB501326:380:HFNNHBGXF:3:11508:18134:10028	GGGGATGCTCGAACTGCACCTCATGGCCAAAAAAAAAAAAAAAGATCGGAA	MN908947:476-557	GATGCTCGAACTGCACCTCAT
NB501326:380:HFNNHBGXF:3:11508:18134:10028	GGGGATGCTCGAACTGCACCTCATGGCCAAAAAAAAAAAAAAAGATCGGAA	MN908947:476-557	GATGCTCGAACTGCACCTCATG
NB501326:380:HFNNHBGXF:3:11508:18134:10028	GGGGATGCTCGAACTGCACCTCATGGCCAAAAAAAAAAAAAAAGATCGGAA	MN908947:476-557	GATGCTCGAACTGCACCTCATGG
NB501326:380:HFNNHBGXF:3:11508:18134:10028	GGGGATGCTCGAACTGCACCTCATGGCCAAAAAAAAAAAAAAAGATCGGAA	MN908947:476-557	ATGCTCGAACTGCACCTCAT
NB501326:380:HFNNHBGXF:3:11508:18134:10028	GGGGATGCTCGAACTGCACCTCATGGCCAAAAAAAAAAAAAAAGATCGGAA	MN908947:476-557	ATGCTCGAACTGCACCTCATG
NB501326:380:HFNNHBGXF:3:11508:18134:10028	GGGGATGCTCGAACTGCACCTCATGGCCAAAAAAAAAAAAAAAGATCGGAA	MN908947:476-557	ATGCTCGAACTGCACCTCATGG
NB501326:380:HFNNHBGXF:3:11508:18134:10028	GGGGATGCTCGAACTGCACCTCATGGCCAAAAAAAAAAAAAAAGATCGGAA	MN908947:476-557	TGCTCGAACTGCACCTCATG
NB501326:380:HFNNHBGXF:3:11508:18134:10028	GGGGATGCTCGAACTGCACCTCATGGCCAAAAAAAAAAAAAAAGATCGGAA	MN908947:476-557	TGCTCGAACTGCACCTCATGG
NB501326:380:HFNNHBGXF:3:11508:18134:10028	GGGGATGCTCGAACTGCACCTCATGGCCAAAAAAAAAAAAAAAGATCGGAA	MN908947:476-557	GATGCTCGAACTGCACCTCA
NB501326:380:HFNNHBGXF:3:11509:20801:8835	CGGGCTCGAACTGCACCTCATGGTAAAAAAAAAAAAAGAAAAAAAAAAAAA	MN908947:476-557	CTCGAACTGCACCTCATGGT
NB501326:380:HFNNHBGXF:3:11509:20801:8835	CGGGCTCGAACTGCACCTCATGGTAAAAAAAAAAAAAGAAAAAAAAAAAAA	MN908947:476-557	GCTCGAACTGCACCTCATGGT
NB501326:380:HFNNHBGXF:3:11510:2864:15993	CCGGTTCATCAAACGTTCGGATGCTCGAACTGCACCTCAGGAAAAAAAAAA	MN908947:476-557	GGATGCTCGAACTGCACCTC
NB501326:380:HFNNHBGXF:3:11510:2864:15993	CCGGTTCATCAAACGTTCGGATGCTCGAACTGCACCTCAGGAAAAAAAAAA	MN908947:476-557	GGATGCTCGAACTGCACCTCA
NB501326:380:HFNNHBGXF:3:11510:2864:15993	CCGGTTCATCAAACGTTCGGATGCTCGAACTGCACCTCAGGAAAAAAAAAA	MN908947:476-557	GATGCTCGAACTGCACCTCA
NB501326:380:HFNNHBGXF:3:11603:20732:19564	GGGGCTCGAACTGCACCTCATGGTCTAAAAAAAAAAAAAAAGATCGGAAGA	MN908947:476-557	GCTCGAACTGCACCTCATGGTC
NB501326:380:HFNNHBGXF:3:11603:20732:19564	GGGGCTCGAACTGCACCTCATGGTCTAAAAAAAAAAAAAAAGATCGGAAGA	MN908947:476-557	CTCGAACTGCACCTCATGGT
NB501326:380:HFNNHBGXF:3:11603:20732:19564	GGGGCTCGAACTGCACCTCATGGTCTAAAAAAAAAAAAAAAGATCGGAAGA	MN908947:476-557	CTCGAACTGCACCTCATGGTC
NB501326:380:HFNNHBGXF:3:11603:20732:19564	GGGGCTCGAACTGCACCTCATGGTCTAAAAAAAAAAAAAAAGATCGGAAGA	MN908947:476-557	GCTCGAACTGCACCTCATGGT
NB501326:380:HFNNHBGXF:3:12406:20261:7875	GGCCTCGAACTGCACCTCATGGTCCAAAAAAAAAAAAAAAGAACGGAAGAG	MN908947:476-557	CTCGAACTGCACCTCATGGT
NB501326:380:HFNNHBGXF:3:12406:20261:7875	GGCCTCGAACTGCACCTCATGGTCCAAAAAAAAAAAAAAAGAACGGAAGAG	MN908947:476-557	CTCGAACTGCACCTCATGGTC
NB501326:380:HFNNHBGXF:3:12408:15871:7311	GCCTGCTCGAACTGCACCTCATGAAAAAAAAAAAAAAAGATCGGAAGAGCA	MN908947:476-557	TGCTCGAACTGCACCTCATG
NB501326:380:HFNNHBGXF:3:12503:11222:12584	GGGCAAACGTTCGGATGCTCGAACTGCACCTCATGAAAAAAAAAAAAAAAA	MN908947:476-557	GGATGCTCGAACTGCACCTC
NB501326:380:HFNNHBGXF:3:12503:11222:12584	GGGCAAACGTTCGGATGCTCGAACTGCACCTCATGAAAAAAAAAAAAAAAA	MN908947:476-557	GGATGCTCGAACTGCACCTCA
NB501326:380:HFNNHBGXF:3:12503:11222:12584	GGGCAAACGTTCGGATGCTCGAACTGCACCTCATGAAAAAAAAAAAAAAAA	MN908947:476-557	GGATGCTCGAACTGCACCTCATG
NB501326:380:HFNNHBGXF:3:12503:11222:12584	GGGCAAACGTTCGGATGCTCGAACTGCACCTCATGAAAAAAAAAAAAAAAA	MN908947:476-557	GATGCTCGAACTGCACCTCAT
NB501326:380:HFNNHBGXF:3:12503:11222:12584	GGGCAAACGTTCGGATGCTCGAACTGCACCTCATGAAAAAAAAAAAAAAAA	MN908947:476-557	GATGCTCGAACTGCACCTCATG
NB501326:380:HFNNHBGXF:3:12503:11222:12584	GGGCAAACGTTCGGATGCTCGAACTGCACCTCATGAAAAAAAAAAAAAAAA	MN908947:476-557	ATGCTCGAACTGCACCTCAT
NB501326:380:HFNNHBGXF:3:12503:11222:12584	GGGCAAACGTTCGGATGCTCGAACTGCACCTCATGAAAAAAAAAAAAAAAA	MN908947:476-557	ATGCTCGAACTGCACCTCATG
NB501326:380:HFNNHBGXF:3:12503:11222:12584	GGGCAAACGTTCGGATGCTCGAACTGCACCTCATGAAAAAAAAAAAAAAAA	MN908947:476-557	TGCTCGAACTGCACCTCATG
NB501326:380:HFNNHBGXF:3:12503:11222:12584	GGGCAAACGTTCGGATGCTCGAACTGCACCTCATGAAAAAAAAAAAAAAAA	MN908947:476-557	GATGCTCGAACTGCACCTCA
NB501326:380:HFNNHBGXF:3:12504:7924:7602	CGCCATCAAACGTTCGGATGCTCGAACTGCACCTCATGAAAAAAAAAAAAA	MN908947:476-557	GGATGCTCGAACTGCACCTC
NB501326:380:HFNNHBGXF:3:12504:7924:7602	CGCCATCAAACGTTCGGATGCTCGAACTGCACCTCATGAAAAAAAAAAAAA	MN908947:476-557	GGATGCTCGAACTGCACCTCA
NB501326:380:HFNNHBGXF:3:12504:7924:7602	CGCCATCAAACGTTCGGATGCTCGAACTGCACCTCATGAAAAAAAAAAAAA	MN908947:476-557	GGATGCTCGAACTGCACCTCATG
NB501326:380:HFNNHBGXF:3:12504:7924:7602	CGCCATCAAACGTTCGGATGCTCGAACTGCACCTCATGAAAAAAAAAAAAA	MN908947:476-557	GATGCTCGAACTGCACCTCAT
NB501326:380:HFNNHBGXF:3:12504:7924:7602	CGCCATCAAACGTTCGGATGCTCGAACTGCACCTCATGAAAAAAAAAAAAA	MN908947:476-557	GATGCTCGAACTGCACCTCATG
NB501326:380:HFNNHBGXF:3:12504:7924:7602	CGCCATCAAACGTTCGGATGCTCGAACTGCACCTCATGAAAAAAAAAAAAA	MN908947:476-557	ATGCTCGAACTGCACCTCAT
NB501326:380:HFNNHBGXF:3:12504:7924:7602	CGCCATCAAACGTTCGGATGCTCGAACTGCACCTCATGAAAAAAAAAAAAA	MN908947:476-557	ATGCTCGAACTGCACCTCATG
NB501326:380:HFNNHBGXF:3:12504:7924:7602	CGCCATCAAACGTTCGGATGCTCGAACTGCACCTCATGAAAAAAAAAAAAA	MN908947:476-557	TGCTCGAACTGCACCTCATG
NB501326:380:HFNNHBGXF:3:12504:7924:7602	CGCCATCAAACGTTCGGATGCTCGAACTGCACCTCATGAAAAAAAAAAAAA	MN908947:476-557	GATGCTCGAACTGCACCTCA
NB501326:380:HFNNHBGXF:3:12505:15468:4107	CCGCGTTCGGATGCTCGAACTGCACCTCAAAAAAAAAAAAAAAGATCGGAA	MN908947:476-557	GGATGCTCGAACTGCACCTC
NB501326:380:HFNNHBGXF:3:12505:15468:4107	CCGCGTTCGGATGCTCGAACTGCACCTCAAAAAAAAAAAAAAAGATCGGAA	MN908947:476-557	GGATGCTCGAACTGCACCTCA
NB501326:380:HFNNHBGXF:3:12505:15468:4107	CCGCGTTCGGATGCTCGAACTGCACCTCAAAAAAAAAAAAAAAGATCGGAA	MN908947:476-557	GATGCTCGAACTGCACCTCA
NB501326:380:HFNNHBGXF:3:12511:13266:4759	GCCCGGATGCTCGAACTGCACCTCATGGGCAAAAAAAAAAAAAAAGATCGG	MN908947:476-557	GGATGCTCGAACTGCACCTC
NB501326:380:HFNNHBGXF:3:12511:13266:4759	GCCCGGATGCTCGAACTGCACCTCATGGGCAAAAAAAAAAAAAAAGATCGG	MN908947:476-557	GGATGCTCGAACTGCACCTCA
NB501326:380:HFNNHBGXF:3:12511:13266:4759	GCCCGGATGCTCGAACTGCACCTCATGGGCAAAAAAAAAAAAAAAGATCGG	MN908947:476-557	GGATGCTCGAACTGCACCTCATG
NB501326:380:HFNNHBGXF:3:12511:13266:4759	GCCCGGATGCTCGAACTGCACCTCATGGGCAAAAAAAAAAAAAAAGATCGG	MN908947:476-557	GATGCTCGAACTGCACCTCAT
NB501326:380:HFNNHBGXF:3:12511:13266:4759	GCCCGGATGCTCGAACTGCACCTCATGGGCAAAAAAAAAAAAAAAGATCGG	MN908947:476-557	GATGCTCGAACTGCACCTCATG
NB501326:380:HFNNHBGXF:3:12511:13266:4759	GCCCGGATGCTCGAACTGCACCTCATGGGCAAAAAAAAAAAAAAAGATCGG	MN908947:476-557	GATGCTCGAACTGCACCTCATGG
NB501326:380:HFNNHBGXF:3:12511:13266:4759	GCCCGGATGCTCGAACTGCACCTCATGGGCAAAAAAAAAAAAAAAGATCGG	MN908947:476-557	ATGCTCGAACTGCACCTCAT
NB501326:380:HFNNHBGXF:3:12511:13266:4759	GCCCGGATGCTCGAACTGCACCTCATGGGCAAAAAAAAAAAAAAAGATCGG	MN908947:476-557	ATGCTCGAACTGCACCTCATG
NB501326:380:HFNNHBGXF:3:12511:13266:4759	GCCCGGATGCTCGAACTGCACCTCATGGGCAAAAAAAAAAAAAAAGATCGG	MN908947:476-557	ATGCTCGAACTGCACCTCATGG
NB501326:380:HFNNHBGXF:3:12511:13266:4759	GCCCGGATGCTCGAACTGCACCTCATGGGCAAAAAAAAAAAAAAAGATCGG	MN908947:476-557	TGCTCGAACTGCACCTCATG
NB501326:380:HFNNHBGXF:3:12511:13266:4759	GCCCGGATGCTCGAACTGCACCTCATGGGCAAAAAAAAAAAAAAAGATCGG	MN908947:476-557	TGCTCGAACTGCACCTCATGG
NB501326:380:HFNNHBGXF:3:12511:13266:4759	GCCCGGATGCTCGAACTGCACCTCATGGGCAAAAAAAAAAAAAAAGATCGG	MN908947:476-557	GATGCTCGAACTGCACCTCA
NB501326:380:HFNNHBGXF:3:12512:1940:3931	CCGTCGGATGCTCGAACTGCACCTCAGGAAAAAAAAAAAAAAAGAACGGAA	MN908947:476-557	GGATGCTCGAACTGCACCTC
NB501326:380:HFNNHBGXF:3:12512:1940:3931	CCGTCGGATGCTCGAACTGCACCTCAGGAAAAAAAAAAAAAAAGAACGGAA	MN908947:476-557	GGATGCTCGAACTGCACCTCA
NB501326:380:HFNNHBGXF:3:12512:1940:3931	CCGTCGGATGCTCGAACTGCACCTCAGGAAAAAAAAAAAAAAAGAACGGAA	MN908947:476-557	GATGCTCGAACTGCACCTCA
NB501326:380:HFNNHBGXF:3:12601:12048:14871	CCGATGTGTTCATCAAACGTTCGGATGCTCGAACTGCACCTCAAAAAAAAA	MN908947:476-557	GGATGCTCGAACTGCACCTC
NB501326:380:HFNNHBGXF:3:12601:12048:14871	CCGATGTGTTCATCAAACGTTCGGATGCTCGAACTGCACCTCAAAAAAAAA	MN908947:476-557	GGATGCTCGAACTGCACCTCA
NB501326:380:HFNNHBGXF:3:12601:12048:14871	CCGATGTGTTCATCAAACGTTCGGATGCTCGAACTGCACCTCAAAAAAAAA	MN908947:476-557	GATGCTCGAACTGCACCTCA
NB501326:380:HFNNHBGXF:3:12604:8398:2688	GCGCATCAAACGTTCGGATGCTCGAACTGCACCTCAAAAAAAAAAAAAAAG	MN908947:476-557	GGATGCTCGAACTGCACCTC
NB501326:380:HFNNHBGXF:3:12604:8398:2688	GCGCATCAAACGTTCGGATGCTCGAACTGCACCTCAAAAAAAAAAAAAAAG	MN908947:476-557	GGATGCTCGAACTGCACCTCA
NB501326:380:HFNNHBGXF:3:12604:8398:2688	GCGCATCAAACGTTCGGATGCTCGAACTGCACCTCAAAAAAAAAAAAAAAG	MN908947:476-557	GATGCTCGAACTGCACCTCA
NB501326:380:HFNNHBGXF:3:12606:21291:5505	CCGAACGTTCGGATGCTCGAACTGCACCTCATGGTTAAAAAAAAAAAAAAA	MN908947:476-557	GGATGCTCGAACTGCACCTC
NB501326:380:HFNNHBGXF:3:12606:21291:5505	CCGAACGTTCGGATGCTCGAACTGCACCTCATGGTTAAAAAAAAAAAAAAA	MN908947:476-557	GGATGCTCGAACTGCACCTCA
NB501326:380:HFNNHBGXF:3:12606:21291:5505	CCGAACGTTCGGATGCTCGAACTGCACCTCATGGTTAAAAAAAAAAAAAAA	MN908947:476-557	GGATGCTCGAACTGCACCTCATG
NB501326:380:HFNNHBGXF:3:12606:21291:5505	CCGAACGTTCGGATGCTCGAACTGCACCTCATGGTTAAAAAAAAAAAAAAA	MN908947:476-557	GATGCTCGAACTGCACCTCAT
NB501326:380:HFNNHBGXF:3:12606:21291:5505	CCGAACGTTCGGATGCTCGAACTGCACCTCATGGTTAAAAAAAAAAAAAAA	MN908947:476-557	GATGCTCGAACTGCACCTCATG
NB501326:380:HFNNHBGXF:3:12606:21291:5505	CCGAACGTTCGGATGCTCGAACTGCACCTCATGGTTAAAAAAAAAAAAAAA	MN908947:476-557	GATGCTCGAACTGCACCTCATGG
NB501326:380:HFNNHBGXF:3:12606:21291:5505	CCGAACGTTCGGATGCTCGAACTGCACCTCATGGTTAAAAAAAAAAAAAAA	MN908947:476-557	GATGCTCGAACTGCACCTCATGGT
NB501326:380:HFNNHBGXF:3:12606:21291:5505	CCGAACGTTCGGATGCTCGAACTGCACCTCATGGTTAAAAAAAAAAAAAAA	MN908947:476-557	ATGCTCGAACTGCACCTCAT
NB501326:380:HFNNHBGXF:3:12606:21291:5505	CCGAACGTTCGGATGCTCGAACTGCACCTCATGGTTAAAAAAAAAAAAAAA	MN908947:476-557	ATGCTCGAACTGCACCTCATG
NB501326:380:HFNNHBGXF:3:12606:21291:5505	CCGAACGTTCGGATGCTCGAACTGCACCTCATGGTTAAAAAAAAAAAAAAA	MN908947:476-557	ATGCTCGAACTGCACCTCATGG
NB501326:380:HFNNHBGXF:3:12606:21291:5505	CCGAACGTTCGGATGCTCGAACTGCACCTCATGGTTAAAAAAAAAAAAAAA	MN908947:476-557	ATGCTCGAACTGCACCTCATGGT
NB501326:380:HFNNHBGXF:3:12606:21291:5505	CCGAACGTTCGGATGCTCGAACTGCACCTCATGGTTAAAAAAAAAAAAAAA	MN908947:476-557	TGCTCGAACTGCACCTCATG
NB501326:380:HFNNHBGXF:3:12606:21291:5505	CCGAACGTTCGGATGCTCGAACTGCACCTCATGGTTAAAAAAAAAAAAAAA	MN908947:476-557	TGCTCGAACTGCACCTCATGG
NB501326:380:HFNNHBGXF:3:12606:21291:5505	CCGAACGTTCGGATGCTCGAACTGCACCTCATGGTTAAAAAAAAAAAAAAA	MN908947:476-557	TGCTCGAACTGCACCTCATGGT
NB501326:380:HFNNHBGXF:3:12606:21291:5505	CCGAACGTTCGGATGCTCGAACTGCACCTCATGGTTAAAAAAAAAAAAAAA	MN908947:476-557	CTCGAACTGCACCTCATGGT
NB501326:380:HFNNHBGXF:3:12606:21291:5505	CCGAACGTTCGGATGCTCGAACTGCACCTCATGGTTAAAAAAAAAAAAAAA	MN908947:476-557	GATGCTCGAACTGCACCTCA
NB501326:380:HFNNHBGXF:3:12606:21291:5505	CCGAACGTTCGGATGCTCGAACTGCACCTCATGGTTAAAAAAAAAAAAAAA	MN908947:476-557	GCTCGAACTGCACCTCATGGT
NB501326:380:HFNNHBGXF:3:12607:14764:7238	CGCGAGCTGGTAGCAGAACTCGAAGGCAAAAAAAAAAAAAAAGATCGGAAG	MN908947:476-557	GAGCTGGTAGCAGAACTCGAAGGC
NB501326:380:HFNNHBGXF:3:12607:14764:7238	CGCGAGCTGGTAGCAGAACTCGAAGGCAAAAAAAAAAAAAAAGATCGGAAG	MN908947:476-557	AGCTGGTAGCAGAACTCGAAGGC
NB501326:380:HFNNHBGXF:3:12607:14764:7238	CGCGAGCTGGTAGCAGAACTCGAAGGCAAAAAAAAAAAAAAAGATCGGAAG	MN908947:476-557	GCTGGTAGCAGAACTCGAAGGC
NB501326:380:HFNNHBGXF:3:12607:14764:7238	CGCGAGCTGGTAGCAGAACTCGAAGGCAAAAAAAAAAAAAAAGATCGGAAG	MN908947:476-557	TGGTAGCAGAACTCGAAGGCA
NB501326:380:HFNNHBGXF:3:12607:14764:7238	CGCGAGCTGGTAGCAGAACTCGAAGGCAAAAAAAAAAAAAAAGATCGGAAG	MN908947:476-557	GCTGGTAGCAGAACTCGAAGGCA
NB501326:380:HFNNHBGXF:3:12607:14764:7238	CGCGAGCTGGTAGCAGAACTCGAAGGCAAAAAAAAAAAAAAAGATCGGAAG	MN908947:476-557	AGCTGGTAGCAGAACTCGAAGGCA
NB501326:380:HFNNHBGXF:3:12607:14764:7238	CGCGAGCTGGTAGCAGAACTCGAAGGCAAAAAAAAAAAAAAAGATCGGAAG	MN908947:476-557	CTGGTAGCAGAACTCGAAGGCA
NB501326:380:HFNNHBGXF:3:13403:6171:11288	CGCGTTCGGATGCTCGAACTGCACCTCATGAAAAAAAAAAAAAAAGATCGG	MN908947:476-557	GGATGCTCGAACTGCACCTC
NB501326:380:HFNNHBGXF:3:13403:6171:11288	CGCGTTCGGATGCTCGAACTGCACCTCATGAAAAAAAAAAAAAAAGATCGG	MN908947:476-557	GGATGCTCGAACTGCACCTCA
NB501326:380:HFNNHBGXF:3:13403:6171:11288	CGCGTTCGGATGCTCGAACTGCACCTCATGAAAAAAAAAAAAAAAGATCGG	MN908947:476-557	GGATGCTCGAACTGCACCTCATG
NB501326:380:HFNNHBGXF:3:13403:6171:11288	CGCGTTCGGATGCTCGAACTGCACCTCATGAAAAAAAAAAAAAAAGATCGG	MN908947:476-557	GATGCTCGAACTGCACCTCAT
NB501326:380:HFNNHBGXF:3:13403:6171:11288	CGCGTTCGGATGCTCGAACTGCACCTCATGAAAAAAAAAAAAAAAGATCGG	MN908947:476-557	GATGCTCGAACTGCACCTCATG
NB501326:380:HFNNHBGXF:3:13403:6171:11288	CGCGTTCGGATGCTCGAACTGCACCTCATGAAAAAAAAAAAAAAAGATCGG	MN908947:476-557	ATGCTCGAACTGCACCTCAT
NB501326:380:HFNNHBGXF:3:13403:6171:11288	CGCGTTCGGATGCTCGAACTGCACCTCATGAAAAAAAAAAAAAAAGATCGG	MN908947:476-557	ATGCTCGAACTGCACCTCATG
NB501326:380:HFNNHBGXF:3:13403:6171:11288	CGCGTTCGGATGCTCGAACTGCACCTCATGAAAAAAAAAAAAAAAGATCGG	MN908947:476-557	TGCTCGAACTGCACCTCATG
NB501326:380:HFNNHBGXF:3:13403:6171:11288	CGCGTTCGGATGCTCGAACTGCACCTCATGAAAAAAAAAAAAAAAGATCGG	MN908947:476-557	GATGCTCGAACTGCACCTCA
NB501326:380:HFNNHBGXF:3:13403:7221:13466	TGCGGATGCTCGAACTGCACCTCATGGTCATGTTAAAAAAAAAAAAAAAGA	MN908947:476-557	GGATGCTCGAACTGCACCTC
NB501326:380:HFNNHBGXF:3:13403:7221:13466	TGCGGATGCTCGAACTGCACCTCATGGTCATGTTAAAAAAAAAAAAAAAGA	MN908947:476-557	GGATGCTCGAACTGCACCTCA
NB501326:380:HFNNHBGXF:3:13403:7221:13466	TGCGGATGCTCGAACTGCACCTCATGGTCATGTTAAAAAAAAAAAAAAAGA	MN908947:476-557	GGATGCTCGAACTGCACCTCATG
NB501326:380:HFNNHBGXF:3:13403:7221:13466	TGCGGATGCTCGAACTGCACCTCATGGTCATGTTAAAAAAAAAAAAAAAGA	MN908947:476-557	GATGCTCGAACTGCACCTCAT
NB501326:380:HFNNHBGXF:3:13403:7221:13466	TGCGGATGCTCGAACTGCACCTCATGGTCATGTTAAAAAAAAAAAAAAAGA	MN908947:476-557	GATGCTCGAACTGCACCTCATG
NB501326:380:HFNNHBGXF:3:13403:7221:13466	TGCGGATGCTCGAACTGCACCTCATGGTCATGTTAAAAAAAAAAAAAAAGA	MN908947:476-557	GATGCTCGAACTGCACCTCATGG
NB501326:380:HFNNHBGXF:3:13403:7221:13466	TGCGGATGCTCGAACTGCACCTCATGGTCATGTTAAAAAAAAAAAAAAAGA	MN908947:476-557	GATGCTCGAACTGCACCTCATGGT
NB501326:380:HFNNHBGXF:3:13403:7221:13466	TGCGGATGCTCGAACTGCACCTCATGGTCATGTTAAAAAAAAAAAAAAAGA	MN908947:476-557	ATGCTCGAACTGCACCTCAT
NB501326:380:HFNNHBGXF:3:13403:7221:13466	TGCGGATGCTCGAACTGCACCTCATGGTCATGTTAAAAAAAAAAAAAAAGA	MN908947:476-557	ATGCTCGAACTGCACCTCATG
NB501326:380:HFNNHBGXF:3:13403:7221:13466	TGCGGATGCTCGAACTGCACCTCATGGTCATGTTAAAAAAAAAAAAAAAGA	MN908947:476-557	ATGCTCGAACTGCACCTCATGG
NB501326:380:HFNNHBGXF:3:13403:7221:13466	TGCGGATGCTCGAACTGCACCTCATGGTCATGTTAAAAAAAAAAAAAAAGA	MN908947:476-557	ATGCTCGAACTGCACCTCATGGT
NB501326:380:HFNNHBGXF:3:13403:7221:13466	TGCGGATGCTCGAACTGCACCTCATGGTCATGTTAAAAAAAAAAAAAAAGA	MN908947:476-557	TGCTCGAACTGCACCTCATG
NB501326:380:HFNNHBGXF:3:13403:7221:13466	TGCGGATGCTCGAACTGCACCTCATGGTCATGTTAAAAAAAAAAAAAAAGA	MN908947:476-557	TGCTCGAACTGCACCTCATGG
NB501326:380:HFNNHBGXF:3:13403:7221:13466	TGCGGATGCTCGAACTGCACCTCATGGTCATGTTAAAAAAAAAAAAAAAGA	MN908947:476-557	TGCTCGAACTGCACCTCATGGT
NB501326:380:HFNNHBGXF:3:13403:7221:13466	TGCGGATGCTCGAACTGCACCTCATGGTCATGTTAAAAAAAAAAAAAAAGA	MN908947:476-557	TGCTCGAACTGCACCTCATGGTC
NB501326:380:HFNNHBGXF:3:13403:7221:13466	TGCGGATGCTCGAACTGCACCTCATGGTCATGTTAAAAAAAAAAAAAAAGA	MN908947:476-557	GCTCGAACTGCACCTCATGGTC
NB501326:380:HFNNHBGXF:3:13403:7221:13466	TGCGGATGCTCGAACTGCACCTCATGGTCATGTTAAAAAAAAAAAAAAAGA	MN908947:476-557	GCTCGAACTGCACCTCATGGTCA
NB501326:380:HFNNHBGXF:3:13403:7221:13466	TGCGGATGCTCGAACTGCACCTCATGGTCATGTTAAAAAAAAAAAAAAAGA	MN908947:476-557	CTCGAACTGCACCTCATGGT
NB501326:380:HFNNHBGXF:3:13403:7221:13466	TGCGGATGCTCGAACTGCACCTCATGGTCATGTTAAAAAAAAAAAAAAAGA	MN908947:476-557	CTCGAACTGCACCTCATGGTC
NB501326:380:HFNNHBGXF:3:13403:7221:13466	TGCGGATGCTCGAACTGCACCTCATGGTCATGTTAAAAAAAAAAAAAAAGA	MN908947:476-557	CTCGAACTGCACCTCATGGTCA
NB501326:380:HFNNHBGXF:3:13403:7221:13466	TGCGGATGCTCGAACTGCACCTCATGGTCATGTTAAAAAAAAAAAAAAAGA	MN908947:476-557	GATGCTCGAACTGCACCTCA
NB501326:380:HFNNHBGXF:3:13403:7221:13466	TGCGGATGCTCGAACTGCACCTCATGGTCATGTTAAAAAAAAAAAAAAAGA	MN908947:476-557	GCTCGAACTGCACCTCATGGT
NB501326:380:HFNNHBGXF:3:13412:12700:15464	CGGAGCTGGTAGCAGAACTCGAAGGCAAAAAAAAAAAAAAAAGATCGGAAG	MN908947:476-557	GAGCTGGTAGCAGAACTCGAAGGC
NB501326:380:HFNNHBGXF:3:13412:12700:15464	CGGAGCTGGTAGCAGAACTCGAAGGCAAAAAAAAAAAAAAAAGATCGGAAG	MN908947:476-557	AGCTGGTAGCAGAACTCGAAGGC
NB501326:380:HFNNHBGXF:3:13412:12700:15464	CGGAGCTGGTAGCAGAACTCGAAGGCAAAAAAAAAAAAAAAAGATCGGAAG	MN908947:476-557	GCTGGTAGCAGAACTCGAAGGC
NB501326:380:HFNNHBGXF:3:13412:12700:15464	CGGAGCTGGTAGCAGAACTCGAAGGCAAAAAAAAAAAAAAAAGATCGGAAG	MN908947:476-557	TGGTAGCAGAACTCGAAGGCA
NB501326:380:HFNNHBGXF:3:13412:12700:15464	CGGAGCTGGTAGCAGAACTCGAAGGCAAAAAAAAAAAAAAAAGATCGGAAG	MN908947:476-557	GCTGGTAGCAGAACTCGAAGGCA
NB501326:380:HFNNHBGXF:3:13412:12700:15464	CGGAGCTGGTAGCAGAACTCGAAGGCAAAAAAAAAAAAAAAAGATCGGAAG	MN908947:476-557	AGCTGGTAGCAGAACTCGAAGGCA
NB501326:380:HFNNHBGXF:3:13412:12700:15464	CGGAGCTGGTAGCAGAACTCGAAGGCAAAAAAAAAAAAAAAAGATCGGAAG	MN908947:476-557	CTGGTAGCAGAACTCGAAGGCA
NB501326:380:HFNNHBGXF:3:13506:19503:6864	CCCGGTTGAGCTGGTAGCAGAACTCGAAGGCAAAAAAAAAAAAAGATCGGA	MN908947:476-557	GAGCTGGTAGCAGAACTCGAAGGC
NB501326:380:HFNNHBGXF:3:13506:19503:6864	CCCGGTTGAGCTGGTAGCAGAACTCGAAGGCAAAAAAAAAAAAAGATCGGA	MN908947:476-557	AGCTGGTAGCAGAACTCGAAGGC
NB501326:380:HFNNHBGXF:3:13506:19503:6864	CCCGGTTGAGCTGGTAGCAGAACTCGAAGGCAAAAAAAAAAAAAGATCGGA	MN908947:476-557	GCTGGTAGCAGAACTCGAAGGC
NB501326:380:HFNNHBGXF:3:13506:19503:6864	CCCGGTTGAGCTGGTAGCAGAACTCGAAGGCAAAAAAAAAAAAAGATCGGA	MN908947:476-557	TGGTAGCAGAACTCGAAGGCA
NB501326:380:HFNNHBGXF:3:13506:19503:6864	CCCGGTTGAGCTGGTAGCAGAACTCGAAGGCAAAAAAAAAAAAAGATCGGA	MN908947:476-557	GCTGGTAGCAGAACTCGAAGGCA
NB501326:380:HFNNHBGXF:3:13506:19503:6864	CCCGGTTGAGCTGGTAGCAGAACTCGAAGGCAAAAAAAAAAAAAGATCGGA	MN908947:476-557	AGCTGGTAGCAGAACTCGAAGGCA
NB501326:380:HFNNHBGXF:3:13506:19503:6864	CCCGGTTGAGCTGGTAGCAGAACTCGAAGGCAAAAAAAAAAAAAGATCGGA	MN908947:476-557	CTGGTAGCAGAACTCGAAGGCA
NB501326:380:HFNNHBGXF:3:13510:26000:3045	CCGCTGGTAGCAGAACTCGAAGGCATTCAGTACGAAAAAAAAAAAAAAAGA	MN908947:476-557	CTGGTAGCAGAACTCGAAGGCATT
NB501326:380:HFNNHBGXF:3:13510:26000:3045	CCGCTGGTAGCAGAACTCGAAGGCATTCAGTACGAAAAAAAAAAAAAAAGA	MN908947:476-557	TGGTAGCAGAACTCGAAGGCATT
NB501326:380:HFNNHBGXF:3:13510:26000:3045	CCGCTGGTAGCAGAACTCGAAGGCATTCAGTACGAAAAAAAAAAAAAAAGA	MN908947:476-557	TGGTAGCAGAACTCGAAGGCATTC
NB501326:380:HFNNHBGXF:3:13510:26000:3045	CCGCTGGTAGCAGAACTCGAAGGCATTCAGTACGAAAAAAAAAAAAAAAGA	MN908947:476-557	GGTAGCAGAACTCGAAGGCATTC
NB501326:380:HFNNHBGXF:3:13510:26000:3045	CCGCTGGTAGCAGAACTCGAAGGCATTCAGTACGAAAAAAAAAAAAAAAGA	MN908947:476-557	GGTAGCAGAACTCGAAGGCATTCA
NB501326:380:HFNNHBGXF:3:13510:26000:3045	CCGCTGGTAGCAGAACTCGAAGGCATTCAGTACGAAAAAAAAAAAAAAAGA	MN908947:476-557	GCTGGTAGCAGAACTCGAAGGCAT
NB501326:380:HFNNHBGXF:3:13510:26000:3045	CCGCTGGTAGCAGAACTCGAAGGCATTCAGTACGAAAAAAAAAAAAAAAGA	MN908947:476-557	CTGGTAGCAGAACTCGAAGGCAT
NB501326:380:HFNNHBGXF:3:13510:26000:3045	CCGCTGGTAGCAGAACTCGAAGGCATTCAGTACGAAAAAAAAAAAAAAAGA	MN908947:476-557	GGTAGCAGAACTCGAAGGCATT
NB501326:380:HFNNHBGXF:3:13510:26000:3045	CCGCTGGTAGCAGAACTCGAAGGCATTCAGTACGAAAAAAAAAAAAAAAGA	MN908947:476-557	GTAGCAGAACTCGAAGGCATTCA
NB501326:380:HFNNHBGXF:3:13510:26000:3045	CCGCTGGTAGCAGAACTCGAAGGCATTCAGTACGAAAAAAAAAAAAAAAGA	MN908947:476-557	GTAGCAGAACTCGAAGGCATTC
NB501326:380:HFNNHBGXF:3:13510:26000:3045	CCGCTGGTAGCAGAACTCGAAGGCATTCAGTACGAAAAAAAAAAAAAAAGA	MN908947:476-557	TGGTAGCAGAACTCGAAGGCAT
NB501326:380:HFNNHBGXF:3:13510:26000:3045	CCGCTGGTAGCAGAACTCGAAGGCATTCAGTACGAAAAAAAAAAAAAAAGA	MN908947:476-557	GCTGGTAGCAGAACTCGAAGGC
NB501326:380:HFNNHBGXF:3:13510:26000:3045	CCGCTGGTAGCAGAACTCGAAGGCATTCAGTACGAAAAAAAAAAAAAAAGA	MN908947:476-557	TGGTAGCAGAACTCGAAGGCA
NB501326:380:HFNNHBGXF:3:13510:26000:3045	CCGCTGGTAGCAGAACTCGAAGGCATTCAGTACGAAAAAAAAAAAAAAAGA	MN908947:476-557	GTAGCAGAACTCGAAGGCAT
NB501326:380:HFNNHBGXF:3:13510:26000:3045	CCGCTGGTAGCAGAACTCGAAGGCATTCAGTACGAAAAAAAAAAAAAAAGA	MN908947:476-557	GTAGCAGAACTCGAAGGCATTCAG
NB501326:380:HFNNHBGXF:3:13510:26000:3045	CCGCTGGTAGCAGAACTCGAAGGCATTCAGTACGAAAAAAAAAAAAAAAGA	MN908947:476-557	TAGCAGAACTCGAAGGCATT
NB501326:380:HFNNHBGXF:3:13510:26000:3045	CCGCTGGTAGCAGAACTCGAAGGCATTCAGTACGAAAAAAAAAAAAAAAGA	MN908947:476-557	AGCAGAACTCGAAGGCATTCA
NB501326:380:HFNNHBGXF:3:13510:26000:3045	CCGCTGGTAGCAGAACTCGAAGGCATTCAGTACGAAAAAAAAAAAAAAAGA	MN908947:476-557	GCTGGTAGCAGAACTCGAAGGCA
NB501326:380:HFNNHBGXF:3:13510:26000:3045	CCGCTGGTAGCAGAACTCGAAGGCATTCAGTACGAAAAAAAAAAAAAAAGA	MN908947:476-557	GTAGCAGAACTCGAAGGCATT
NB501326:380:HFNNHBGXF:3:13510:26000:3045	CCGCTGGTAGCAGAACTCGAAGGCATTCAGTACGAAAAAAAAAAAAAAAGA	MN908947:476-557	TAGCAGAACTCGAAGGCATTCA
NB501326:380:HFNNHBGXF:3:13510:26000:3045	CCGCTGGTAGCAGAACTCGAAGGCATTCAGTACGAAAAAAAAAAAAAAAGA	MN908947:476-557	CTGGTAGCAGAACTCGAAGGCA
NB501326:380:HFNNHBGXF:3:13510:26000:3045	CCGCTGGTAGCAGAACTCGAAGGCATTCAGTACGAAAAAAAAAAAAAAAGA	MN908947:476-557	TAGCAGAACTCGAAGGCATTC
NB501326:380:HFNNHBGXF:3:13510:26000:3045	CCGCTGGTAGCAGAACTCGAAGGCATTCAGTACGAAAAAAAAAAAAAAAGA	MN908947:476-557	GGTAGCAGAACTCGAAGGCAT
NB501326:380:HFNNHBGXF:3:13603:10703:6772	GGGCGTTCGGATGCTCGAACTGCACCTCATAAAAAAAAAAAAAAAAGATCG	MN908947:476-557	GGATGCTCGAACTGCACCTC
NB501326:380:HFNNHBGXF:3:13603:10703:6772	GGGCGTTCGGATGCTCGAACTGCACCTCATAAAAAAAAAAAAAAAAGATCG	MN908947:476-557	GGATGCTCGAACTGCACCTCA
NB501326:380:HFNNHBGXF:3:13603:10703:6772	GGGCGTTCGGATGCTCGAACTGCACCTCATAAAAAAAAAAAAAAAAGATCG	MN908947:476-557	GATGCTCGAACTGCACCTCAT
NB501326:380:HFNNHBGXF:3:13603:10703:6772	GGGCGTTCGGATGCTCGAACTGCACCTCATAAAAAAAAAAAAAAAAGATCG	MN908947:476-557	ATGCTCGAACTGCACCTCAT
NB501326:380:HFNNHBGXF:3:13603:10703:6772	GGGCGTTCGGATGCTCGAACTGCACCTCATAAAAAAAAAAAAAAAAGATCG	MN908947:476-557	GATGCTCGAACTGCACCTCA
NB501326:380:HFNNHBGXF:3:13608:18227:18429	CCCTTCGGATGCTCGAACTGCACCTCAAAAAAAAAAAAAAAGATCGGAAGA	MN908947:476-557	GGATGCTCGAACTGCACCTC
NB501326:380:HFNNHBGXF:3:13608:18227:18429	CCCTTCGGATGCTCGAACTGCACCTCAAAAAAAAAAAAAAAGATCGGAAGA	MN908947:476-557	GGATGCTCGAACTGCACCTCA
NB501326:380:HFNNHBGXF:3:13608:18227:18429	CCCTTCGGATGCTCGAACTGCACCTCAAAAAAAAAAAAAAAGATCGGAAGA	MN908947:476-557	GATGCTCGAACTGCACCTCA
NB501326:380:HFNNHBGXF:3:21401:13481:9740	CCCTGCTCGAACTGCACCTCATGAAAAAAAAAAAAAAGATCGGAAGAGCAC	MN908947:476-557	TGCTCGAACTGCACCTCATG
NB501326:380:HFNNHBGXF:3:21402:12010:13737	CGCAGCTGGTAGCAGAACTCGAAGGCATTCAGTACAAAAAAAAAAAAAAGA	MN908947:476-557	CTGGTAGCAGAACTCGAAGGCATT
NB501326:380:HFNNHBGXF:3:21402:12010:13737	CGCAGCTGGTAGCAGAACTCGAAGGCATTCAGTACAAAAAAAAAAAAAAGA	MN908947:476-557	TGGTAGCAGAACTCGAAGGCATT
NB501326:380:HFNNHBGXF:3:21402:12010:13737	CGCAGCTGGTAGCAGAACTCGAAGGCATTCAGTACAAAAAAAAAAAAAAGA	MN908947:476-557	TGGTAGCAGAACTCGAAGGCATTC
NB501326:380:HFNNHBGXF:3:21402:12010:13737	CGCAGCTGGTAGCAGAACTCGAAGGCATTCAGTACAAAAAAAAAAAAAAGA	MN908947:476-557	GGTAGCAGAACTCGAAGGCATTC
NB501326:380:HFNNHBGXF:3:21402:12010:13737	CGCAGCTGGTAGCAGAACTCGAAGGCATTCAGTACAAAAAAAAAAAAAAGA	MN908947:476-557	GGTAGCAGAACTCGAAGGCATTCA
NB501326:380:HFNNHBGXF:3:21402:12010:13737	CGCAGCTGGTAGCAGAACTCGAAGGCATTCAGTACAAAAAAAAAAAAAAGA	MN908947:476-557	GCTGGTAGCAGAACTCGAAGGCAT
NB501326:380:HFNNHBGXF:3:21402:12010:13737	CGCAGCTGGTAGCAGAACTCGAAGGCATTCAGTACAAAAAAAAAAAAAAGA	MN908947:476-557	CTGGTAGCAGAACTCGAAGGCAT
NB501326:380:HFNNHBGXF:3:21402:12010:13737	CGCAGCTGGTAGCAGAACTCGAAGGCATTCAGTACAAAAAAAAAAAAAAGA	MN908947:476-557	GGTAGCAGAACTCGAAGGCATT
NB501326:380:HFNNHBGXF:3:21402:12010:13737	CGCAGCTGGTAGCAGAACTCGAAGGCATTCAGTACAAAAAAAAAAAAAAGA	MN908947:476-557	GTAGCAGAACTCGAAGGCATTCA
NB501326:380:HFNNHBGXF:3:21402:12010:13737	CGCAGCTGGTAGCAGAACTCGAAGGCATTCAGTACAAAAAAAAAAAAAAGA	MN908947:476-557	GTAGCAGAACTCGAAGGCATTC
NB501326:380:HFNNHBGXF:3:21402:12010:13737	CGCAGCTGGTAGCAGAACTCGAAGGCATTCAGTACAAAAAAAAAAAAAAGA	MN908947:476-557	TGGTAGCAGAACTCGAAGGCAT
NB501326:380:HFNNHBGXF:3:21402:12010:13737	CGCAGCTGGTAGCAGAACTCGAAGGCATTCAGTACAAAAAAAAAAAAAAGA	MN908947:476-557	AGCTGGTAGCAGAACTCGAAGGC
NB501326:380:HFNNHBGXF:3:21402:12010:13737	CGCAGCTGGTAGCAGAACTCGAAGGCATTCAGTACAAAAAAAAAAAAAAGA	MN908947:476-557	GCTGGTAGCAGAACTCGAAGGC
NB501326:380:HFNNHBGXF:3:21402:12010:13737	CGCAGCTGGTAGCAGAACTCGAAGGCATTCAGTACAAAAAAAAAAAAAAGA	MN908947:476-557	TGGTAGCAGAACTCGAAGGCA
NB501326:380:HFNNHBGXF:3:21402:12010:13737	CGCAGCTGGTAGCAGAACTCGAAGGCATTCAGTACAAAAAAAAAAAAAAGA	MN908947:476-557	GTAGCAGAACTCGAAGGCAT
NB501326:380:HFNNHBGXF:3:21402:12010:13737	CGCAGCTGGTAGCAGAACTCGAAGGCATTCAGTACAAAAAAAAAAAAAAGA	MN908947:476-557	GTAGCAGAACTCGAAGGCATTCAG
NB501326:380:HFNNHBGXF:3:21402:12010:13737	CGCAGCTGGTAGCAGAACTCGAAGGCATTCAGTACAAAAAAAAAAAAAAGA	MN908947:476-557	TAGCAGAACTCGAAGGCATT
NB501326:380:HFNNHBGXF:3:21402:12010:13737	CGCAGCTGGTAGCAGAACTCGAAGGCATTCAGTACAAAAAAAAAAAAAAGA	MN908947:476-557	AGCAGAACTCGAAGGCATTCA
NB501326:380:HFNNHBGXF:3:21402:12010:13737	CGCAGCTGGTAGCAGAACTCGAAGGCATTCAGTACAAAAAAAAAAAAAAGA	MN908947:476-557	GCTGGTAGCAGAACTCGAAGGCA
NB501326:380:HFNNHBGXF:3:21402:12010:13737	CGCAGCTGGTAGCAGAACTCGAAGGCATTCAGTACAAAAAAAAAAAAAAGA	MN908947:476-557	AGCTGGTAGCAGAACTCGAAGGCA
NB501326:380:HFNNHBGXF:3:21402:12010:13737	CGCAGCTGGTAGCAGAACTCGAAGGCATTCAGTACAAAAAAAAAAAAAAGA	MN908947:476-557	GTAGCAGAACTCGAAGGCATT
NB501326:380:HFNNHBGXF:3:21402:12010:13737	CGCAGCTGGTAGCAGAACTCGAAGGCATTCAGTACAAAAAAAAAAAAAAGA	MN908947:476-557	TAGCAGAACTCGAAGGCATTCA
NB501326:380:HFNNHBGXF:3:21402:12010:13737	CGCAGCTGGTAGCAGAACTCGAAGGCATTCAGTACAAAAAAAAAAAAAAGA	MN908947:476-557	CTGGTAGCAGAACTCGAAGGCA
NB501326:380:HFNNHBGXF:3:21402:12010:13737	CGCAGCTGGTAGCAGAACTCGAAGGCATTCAGTACAAAAAAAAAAAAAAGA	MN908947:476-557	TAGCAGAACTCGAAGGCATTC
NB501326:380:HFNNHBGXF:3:21402:12010:13737	CGCAGCTGGTAGCAGAACTCGAAGGCATTCAGTACAAAAAAAAAAAAAAGA	MN908947:476-557	GGTAGCAGAACTCGAAGGCAT
NB501326:380:HFNNHBGXF:3:21412:9307:10118	CCCTCAAACGTTCGGATGCTCGAACTGCACCTCAAAAAAAAAAAAAAAGAA	MN908947:476-557	GGATGCTCGAACTGCACCTC
NB501326:380:HFNNHBGXF:3:21412:9307:10118	CCCTCAAACGTTCGGATGCTCGAACTGCACCTCAAAAAAAAAAAAAAAGAA	MN908947:476-557	GGATGCTCGAACTGCACCTCA
NB501326:380:HFNNHBGXF:3:21412:9307:10118	CCCTCAAACGTTCGGATGCTCGAACTGCACCTCAAAAAAAAAAAAAAAGAA	MN908947:476-557	GATGCTCGAACTGCACCTCA
NB501326:380:HFNNHBGXF:3:21509:1543:6239	CGGGTAGCAGAACTCGAAGGCATCAAAAAAAAAAAAAAAGATCGGAAGAGC	MN908947:476-557	GTAGCAGAACTCGAAGGCAT
NB501326:380:HFNNHBGXF:3:21509:1543:6239	CGGGTAGCAGAACTCGAAGGCATCAAAAAAAAAAAAAAAGATCGGAAGAGC	MN908947:476-557	GGTAGCAGAACTCGAAGGCAT
NB501326:380:HFNNHBGXF:3:21509:2061:16668	GGAACGTTCGGATGCTCGAACTGCACCTCACAAAAAAAAAAAAAAAGATCG	MN908947:476-557	GGATGCTCGAACTGCACCTC
NB501326:380:HFNNHBGXF:3:21509:2061:16668	GGAACGTTCGGATGCTCGAACTGCACCTCACAAAAAAAAAAAAAAAGATCG	MN908947:476-557	GGATGCTCGAACTGCACCTCA
NB501326:380:HFNNHBGXF:3:21509:2061:16668	GGAACGTTCGGATGCTCGAACTGCACCTCACAAAAAAAAAAAAAAAGATCG	MN908947:476-557	GATGCTCGAACTGCACCTCA
NB501326:380:HFNNHBGXF:3:22402:24692:13617	CCCGAGCTGGTAGCAGAACTCGAAGGCAGTAAAAAAAAAAAAAAAAAAACG	MN908947:476-557	GAGCTGGTAGCAGAACTCGAAGGC
NB501326:380:HFNNHBGXF:3:22402:24692:13617	CCCGAGCTGGTAGCAGAACTCGAAGGCAGTAAAAAAAAAAAAAAAAAAACG	MN908947:476-557	AGCTGGTAGCAGAACTCGAAGGC
NB501326:380:HFNNHBGXF:3:22402:24692:13617	CCCGAGCTGGTAGCAGAACTCGAAGGCAGTAAAAAAAAAAAAAAAAAAACG	MN908947:476-557	GCTGGTAGCAGAACTCGAAGGC
NB501326:380:HFNNHBGXF:3:22402:24692:13617	CCCGAGCTGGTAGCAGAACTCGAAGGCAGTAAAAAAAAAAAAAAAAAAACG	MN908947:476-557	TGGTAGCAGAACTCGAAGGCA
NB501326:380:HFNNHBGXF:3:22402:24692:13617	CCCGAGCTGGTAGCAGAACTCGAAGGCAGTAAAAAAAAAAAAAAAAAAACG	MN908947:476-557	GCTGGTAGCAGAACTCGAAGGCA
NB501326:380:HFNNHBGXF:3:22402:24692:13617	CCCGAGCTGGTAGCAGAACTCGAAGGCAGTAAAAAAAAAAAAAAAAAAACG	MN908947:476-557	AGCTGGTAGCAGAACTCGAAGGCA
NB501326:380:HFNNHBGXF:3:22402:24692:13617	CCCGAGCTGGTAGCAGAACTCGAAGGCAGTAAAAAAAAAAAAAAAAAAACG	MN908947:476-557	CTGGTAGCAGAACTCGAAGGCA
NB501326:380:HFNNHBGXF:3:22408:4989:15749	CGGGAGCTGGTAGCAGAACTCGAAGGCGAAAAAAAAAAAAAAGATCGGAAG	MN908947:476-557	GAGCTGGTAGCAGAACTCGAAGGC
NB501326:380:HFNNHBGXF:3:22408:4989:15749	CGGGAGCTGGTAGCAGAACTCGAAGGCGAAAAAAAAAAAAAAGATCGGAAG	MN908947:476-557	AGCTGGTAGCAGAACTCGAAGGC
NB501326:380:HFNNHBGXF:3:22408:4989:15749	CGGGAGCTGGTAGCAGAACTCGAAGGCGAAAAAAAAAAAAAAGATCGGAAG	MN908947:476-557	GCTGGTAGCAGAACTCGAAGGC
NB501326:380:HFNNHBGXF:3:22408:4625:17248	CCGCAAACGTTCGGATGCTCGAACTGCACCTCAAAAAAAAAAAAAAAGATC	MN908947:476-557	GGATGCTCGAACTGCACCTC
NB501326:380:HFNNHBGXF:3:22408:4625:17248	CCGCAAACGTTCGGATGCTCGAACTGCACCTCAAAAAAAAAAAAAAAGATC	MN908947:476-557	GGATGCTCGAACTGCACCTCA
NB501326:380:HFNNHBGXF:3:22408:4625:17248	CCGCAAACGTTCGGATGCTCGAACTGCACCTCAAAAAAAAAAAAAAAGATC	MN908947:476-557	GATGCTCGAACTGCACCTCA
NB501326:380:HFNNHBGXF:3:22502:11988:6961	GCGGAGCTGGTAGCAGAACTCGAAGGCAAAAAAAAAAAAAAGATCGGAAGA	MN908947:476-557	GAGCTGGTAGCAGAACTCGAAGGC
NB501326:380:HFNNHBGXF:3:22502:11988:6961	GCGGAGCTGGTAGCAGAACTCGAAGGCAAAAAAAAAAAAAAGATCGGAAGA	MN908947:476-557	AGCTGGTAGCAGAACTCGAAGGC
NB501326:380:HFNNHBGXF:3:22502:11988:6961	GCGGAGCTGGTAGCAGAACTCGAAGGCAAAAAAAAAAAAAAGATCGGAAGA	MN908947:476-557	GCTGGTAGCAGAACTCGAAGGC
NB501326:380:HFNNHBGXF:3:22502:11988:6961	GCGGAGCTGGTAGCAGAACTCGAAGGCAAAAAAAAAAAAAAGATCGGAAGA	MN908947:476-557	TGGTAGCAGAACTCGAAGGCA
NB501326:380:HFNNHBGXF:3:22502:11988:6961	GCGGAGCTGGTAGCAGAACTCGAAGGCAAAAAAAAAAAAAAGATCGGAAGA	MN908947:476-557	GCTGGTAGCAGAACTCGAAGGCA
NB501326:380:HFNNHBGXF:3:22502:11988:6961	GCGGAGCTGGTAGCAGAACTCGAAGGCAAAAAAAAAAAAAAGATCGGAAGA	MN908947:476-557	AGCTGGTAGCAGAACTCGAAGGCA
NB501326:380:HFNNHBGXF:3:22502:11988:6961	GCGGAGCTGGTAGCAGAACTCGAAGGCAAAAAAAAAAAAAAGATCGGAAGA	MN908947:476-557	CTGGTAGCAGAACTCGAAGGCA
NB501326:380:HFNNHBGXF:3:22503:4068:14631	GGGGCTCGAACTGCACCTCATGGTCATGTCAAAAAAAAAAAAAAAGATCGG	MN908947:476-557	GCTCGAACTGCACCTCATGGTC
NB501326:380:HFNNHBGXF:3:22503:4068:14631	GGGGCTCGAACTGCACCTCATGGTCATGTCAAAAAAAAAAAAAAAGATCGG	MN908947:476-557	GCTCGAACTGCACCTCATGGTCA
NB501326:380:HFNNHBGXF:3:22503:4068:14631	GGGGCTCGAACTGCACCTCATGGTCATGTCAAAAAAAAAAAAAAAGATCGG	MN908947:476-557	CTCGAACTGCACCTCATGGT
NB501326:380:HFNNHBGXF:3:22503:4068:14631	GGGGCTCGAACTGCACCTCATGGTCATGTCAAAAAAAAAAAAAAAGATCGG	MN908947:476-557	CTCGAACTGCACCTCATGGTC
NB501326:380:HFNNHBGXF:3:22503:4068:14631	GGGGCTCGAACTGCACCTCATGGTCATGTCAAAAAAAAAAAAAAAGATCGG	MN908947:476-557	CTCGAACTGCACCTCATGGTCA
NB501326:380:HFNNHBGXF:3:22503:4068:14631	GGGGCTCGAACTGCACCTCATGGTCATGTCAAAAAAAAAAAAAAAGATCGG	MN908947:476-557	GCTCGAACTGCACCTCATGGT
NB501326:380:HFNNHBGXF:3:22503:10790:18455	CGGATGCTCGAACTGCACCTCATGGCAAAAAAAAAAAAAAAGATCGGAAGA	MN908947:476-557	GGATGCTCGAACTGCACCTC
NB501326:380:HFNNHBGXF:3:22503:10790:18455	CGGATGCTCGAACTGCACCTCATGGCAAAAAAAAAAAAAAAGATCGGAAGA	MN908947:476-557	GGATGCTCGAACTGCACCTCA
NB501326:380:HFNNHBGXF:3:22503:10790:18455	CGGATGCTCGAACTGCACCTCATGGCAAAAAAAAAAAAAAAGATCGGAAGA	MN908947:476-557	GGATGCTCGAACTGCACCTCATG
NB501326:380:HFNNHBGXF:3:22503:10790:18455	CGGATGCTCGAACTGCACCTCATGGCAAAAAAAAAAAAAAAGATCGGAAGA	MN908947:476-557	GATGCTCGAACTGCACCTCAT
NB501326:380:HFNNHBGXF:3:22503:10790:18455	CGGATGCTCGAACTGCACCTCATGGCAAAAAAAAAAAAAAAGATCGGAAGA	MN908947:476-557	GATGCTCGAACTGCACCTCATG
NB501326:380:HFNNHBGXF:3:22503:10790:18455	CGGATGCTCGAACTGCACCTCATGGCAAAAAAAAAAAAAAAGATCGGAAGA	MN908947:476-557	GATGCTCGAACTGCACCTCATGG
NB501326:380:HFNNHBGXF:3:22503:10790:18455	CGGATGCTCGAACTGCACCTCATGGCAAAAAAAAAAAAAAAGATCGGAAGA	MN908947:476-557	ATGCTCGAACTGCACCTCAT
NB501326:380:HFNNHBGXF:3:22503:10790:18455	CGGATGCTCGAACTGCACCTCATGGCAAAAAAAAAAAAAAAGATCGGAAGA	MN908947:476-557	ATGCTCGAACTGCACCTCATG
NB501326:380:HFNNHBGXF:3:22503:10790:18455	CGGATGCTCGAACTGCACCTCATGGCAAAAAAAAAAAAAAAGATCGGAAGA	MN908947:476-557	ATGCTCGAACTGCACCTCATGG
NB501326:380:HFNNHBGXF:3:22503:10790:18455	CGGATGCTCGAACTGCACCTCATGGCAAAAAAAAAAAAAAAGATCGGAAGA	MN908947:476-557	TGCTCGAACTGCACCTCATG
NB501326:380:HFNNHBGXF:3:22503:10790:18455	CGGATGCTCGAACTGCACCTCATGGCAAAAAAAAAAAAAAAGATCGGAAGA	MN908947:476-557	TGCTCGAACTGCACCTCATGG
NB501326:380:HFNNHBGXF:3:22503:10790:18455	CGGATGCTCGAACTGCACCTCATGGCAAAAAAAAAAAAAAAGATCGGAAGA	MN908947:476-557	GATGCTCGAACTGCACCTCA
NB501326:380:HFNNHBGXF:3:22606:22478:12133	GGGCAAACGTTCGGATGCTCGAACTGCACCTCAAAAAAAAAAAAAAAGATC	MN908947:476-557	GGATGCTCGAACTGCACCTC
NB501326:380:HFNNHBGXF:3:22606:22478:12133	GGGCAAACGTTCGGATGCTCGAACTGCACCTCAAAAAAAAAAAAAAAGATC	MN908947:476-557	GGATGCTCGAACTGCACCTCA
NB501326:380:HFNNHBGXF:3:22606:22478:12133	GGGCAAACGTTCGGATGCTCGAACTGCACCTCAAAAAAAAAAAAAAAGATC	MN908947:476-557	GATGCTCGAACTGCACCTCA
NB501326:380:HFNNHBGXF:3:22608:5697:2112	CCCTGGTTGAGCTGGTAGCAGAACTCGAAGGCATTCGAAAAAAAAAAAAAA	MN908947:476-557	CTGGTAGCAGAACTCGAAGGCATT
NB501326:380:HFNNHBGXF:3:22608:5697:2112	CCCTGGTTGAGCTGGTAGCAGAACTCGAAGGCATTCGAAAAAAAAAAAAAA	MN908947:476-557	TGGTAGCAGAACTCGAAGGCATT
NB501326:380:HFNNHBGXF:3:22608:5697:2112	CCCTGGTTGAGCTGGTAGCAGAACTCGAAGGCATTCGAAAAAAAAAAAAAA	MN908947:476-557	TGGTAGCAGAACTCGAAGGCATTC
NB501326:380:HFNNHBGXF:3:22608:5697:2112	CCCTGGTTGAGCTGGTAGCAGAACTCGAAGGCATTCGAAAAAAAAAAAAAA	MN908947:476-557	GGTAGCAGAACTCGAAGGCATTC
NB501326:380:HFNNHBGXF:3:22608:5697:2112	CCCTGGTTGAGCTGGTAGCAGAACTCGAAGGCATTCGAAAAAAAAAAAAAA	MN908947:476-557	GCTGGTAGCAGAACTCGAAGGCAT
NB501326:380:HFNNHBGXF:3:22608:5697:2112	CCCTGGTTGAGCTGGTAGCAGAACTCGAAGGCATTCGAAAAAAAAAAAAAA	MN908947:476-557	CTGGTAGCAGAACTCGAAGGCAT
NB501326:380:HFNNHBGXF:3:22608:5697:2112	CCCTGGTTGAGCTGGTAGCAGAACTCGAAGGCATTCGAAAAAAAAAAAAAA	MN908947:476-557	GGTAGCAGAACTCGAAGGCATT
NB501326:380:HFNNHBGXF:3:22608:5697:2112	CCCTGGTTGAGCTGGTAGCAGAACTCGAAGGCATTCGAAAAAAAAAAAAAA	MN908947:476-557	GTAGCAGAACTCGAAGGCATTC
NB501326:380:HFNNHBGXF:3:22608:5697:2112	CCCTGGTTGAGCTGGTAGCAGAACTCGAAGGCATTCGAAAAAAAAAAAAAA	MN908947:476-557	TGGTAGCAGAACTCGAAGGCAT
NB501326:380:HFNNHBGXF:3:22608:5697:2112	CCCTGGTTGAGCTGGTAGCAGAACTCGAAGGCATTCGAAAAAAAAAAAAAA	MN908947:476-557	GAGCTGGTAGCAGAACTCGAAGGC
NB501326:380:HFNNHBGXF:3:22608:5697:2112	CCCTGGTTGAGCTGGTAGCAGAACTCGAAGGCATTCGAAAAAAAAAAAAAA	MN908947:476-557	AGCTGGTAGCAGAACTCGAAGGC
NB501326:380:HFNNHBGXF:3:22608:5697:2112	CCCTGGTTGAGCTGGTAGCAGAACTCGAAGGCATTCGAAAAAAAAAAAAAA	MN908947:476-557	GCTGGTAGCAGAACTCGAAGGC
NB501326:380:HFNNHBGXF:3:22608:5697:2112	CCCTGGTTGAGCTGGTAGCAGAACTCGAAGGCATTCGAAAAAAAAAAAAAA	MN908947:476-557	TGGTAGCAGAACTCGAAGGCA
NB501326:380:HFNNHBGXF:3:22608:5697:2112	CCCTGGTTGAGCTGGTAGCAGAACTCGAAGGCATTCGAAAAAAAAAAAAAA	MN908947:476-557	GTAGCAGAACTCGAAGGCAT
NB501326:380:HFNNHBGXF:3:22608:5697:2112	CCCTGGTTGAGCTGGTAGCAGAACTCGAAGGCATTCGAAAAAAAAAAAAAA	MN908947:476-557	TAGCAGAACTCGAAGGCATT
NB501326:380:HFNNHBGXF:3:22608:5697:2112	CCCTGGTTGAGCTGGTAGCAGAACTCGAAGGCATTCGAAAAAAAAAAAAAA	MN908947:476-557	GCTGGTAGCAGAACTCGAAGGCA
NB501326:380:HFNNHBGXF:3:22608:5697:2112	CCCTGGTTGAGCTGGTAGCAGAACTCGAAGGCATTCGAAAAAAAAAAAAAA	MN908947:476-557	AGCTGGTAGCAGAACTCGAAGGCA
NB501326:380:HFNNHBGXF:3:22608:5697:2112	CCCTGGTTGAGCTGGTAGCAGAACTCGAAGGCATTCGAAAAAAAAAAAAAA	MN908947:476-557	GTAGCAGAACTCGAAGGCATT
NB501326:380:HFNNHBGXF:3:22608:5697:2112	CCCTGGTTGAGCTGGTAGCAGAACTCGAAGGCATTCGAAAAAAAAAAAAAA	MN908947:476-557	CTGGTAGCAGAACTCGAAGGCA
NB501326:380:HFNNHBGXF:3:22608:5697:2112	CCCTGGTTGAGCTGGTAGCAGAACTCGAAGGCATTCGAAAAAAAAAAAAAA	MN908947:476-557	TAGCAGAACTCGAAGGCATTC
NB501326:380:HFNNHBGXF:3:22608:5697:2112	CCCTGGTTGAGCTGGTAGCAGAACTCGAAGGCATTCGAAAAAAAAAAAAAA	MN908947:476-557	GGTAGCAGAACTCGAAGGCAT
NB501326:380:HFNNHBGXF:3:22608:12347:3340	GGGCAAACGTTCGGATGCTCGAACTGCACCTCATCAAAAAAAAAAAAAAAG	MN908947:476-557	GGATGCTCGAACTGCACCTC
NB501326:380:HFNNHBGXF:3:22608:12347:3340	GGGCAAACGTTCGGATGCTCGAACTGCACCTCATCAAAAAAAAAAAAAAAG	MN908947:476-557	GGATGCTCGAACTGCACCTCA
NB501326:380:HFNNHBGXF:3:22608:12347:3340	GGGCAAACGTTCGGATGCTCGAACTGCACCTCATCAAAAAAAAAAAAAAAG	MN908947:476-557	GATGCTCGAACTGCACCTCAT
NB501326:380:HFNNHBGXF:3:22608:12347:3340	GGGCAAACGTTCGGATGCTCGAACTGCACCTCATCAAAAAAAAAAAAAAAG	MN908947:476-557	ATGCTCGAACTGCACCTCAT
NB501326:380:HFNNHBGXF:3:22608:12347:3340	GGGCAAACGTTCGGATGCTCGAACTGCACCTCATCAAAAAAAAAAAAAAAG	MN908947:476-557	GATGCTCGAACTGCACCTCA
NB501326:380:HFNNHBGXF:3:22608:8021:18868	GCGCGGATGCTCGAACTGCACCTCATGGTCAAAAAAAAAAAAAAAGATCGG	MN908947:476-557	GGATGCTCGAACTGCACCTC
NB501326:380:HFNNHBGXF:3:22608:8021:18868	GCGCGGATGCTCGAACTGCACCTCATGGTCAAAAAAAAAAAAAAAGATCGG	MN908947:476-557	GGATGCTCGAACTGCACCTCA
NB501326:380:HFNNHBGXF:3:22608:8021:18868	GCGCGGATGCTCGAACTGCACCTCATGGTCAAAAAAAAAAAAAAAGATCGG	MN908947:476-557	GGATGCTCGAACTGCACCTCATG
NB501326:380:HFNNHBGXF:3:22608:8021:18868	GCGCGGATGCTCGAACTGCACCTCATGGTCAAAAAAAAAAAAAAAGATCGG	MN908947:476-557	GATGCTCGAACTGCACCTCAT
NB501326:380:HFNNHBGXF:3:22608:8021:18868	GCGCGGATGCTCGAACTGCACCTCATGGTCAAAAAAAAAAAAAAAGATCGG	MN908947:476-557	GATGCTCGAACTGCACCTCATG
NB501326:380:HFNNHBGXF:3:22608:8021:18868	GCGCGGATGCTCGAACTGCACCTCATGGTCAAAAAAAAAAAAAAAGATCGG	MN908947:476-557	GATGCTCGAACTGCACCTCATGG
NB501326:380:HFNNHBGXF:3:22608:8021:18868	GCGCGGATGCTCGAACTGCACCTCATGGTCAAAAAAAAAAAAAAAGATCGG	MN908947:476-557	GATGCTCGAACTGCACCTCATGGT
NB501326:380:HFNNHBGXF:3:22608:8021:18868	GCGCGGATGCTCGAACTGCACCTCATGGTCAAAAAAAAAAAAAAAGATCGG	MN908947:476-557	ATGCTCGAACTGCACCTCAT
NB501326:380:HFNNHBGXF:3:22608:8021:18868	GCGCGGATGCTCGAACTGCACCTCATGGTCAAAAAAAAAAAAAAAGATCGG	MN908947:476-557	ATGCTCGAACTGCACCTCATG
NB501326:380:HFNNHBGXF:3:22608:8021:18868	GCGCGGATGCTCGAACTGCACCTCATGGTCAAAAAAAAAAAAAAAGATCGG	MN908947:476-557	ATGCTCGAACTGCACCTCATGG
NB501326:380:HFNNHBGXF:3:22608:8021:18868	GCGCGGATGCTCGAACTGCACCTCATGGTCAAAAAAAAAAAAAAAGATCGG	MN908947:476-557	ATGCTCGAACTGCACCTCATGGT
NB501326:380:HFNNHBGXF:3:22608:8021:18868	GCGCGGATGCTCGAACTGCACCTCATGGTCAAAAAAAAAAAAAAAGATCGG	MN908947:476-557	TGCTCGAACTGCACCTCATG
NB501326:380:HFNNHBGXF:3:22608:8021:18868	GCGCGGATGCTCGAACTGCACCTCATGGTCAAAAAAAAAAAAAAAGATCGG	MN908947:476-557	TGCTCGAACTGCACCTCATGG
NB501326:380:HFNNHBGXF:3:22608:8021:18868	GCGCGGATGCTCGAACTGCACCTCATGGTCAAAAAAAAAAAAAAAGATCGG	MN908947:476-557	TGCTCGAACTGCACCTCATGGT
NB501326:380:HFNNHBGXF:3:22608:8021:18868	GCGCGGATGCTCGAACTGCACCTCATGGTCAAAAAAAAAAAAAAAGATCGG	MN908947:476-557	TGCTCGAACTGCACCTCATGGTC
NB501326:380:HFNNHBGXF:3:22608:8021:18868	GCGCGGATGCTCGAACTGCACCTCATGGTCAAAAAAAAAAAAAAAGATCGG	MN908947:476-557	GCTCGAACTGCACCTCATGGTC
NB501326:380:HFNNHBGXF:3:22608:8021:18868	GCGCGGATGCTCGAACTGCACCTCATGGTCAAAAAAAAAAAAAAAGATCGG	MN908947:476-557	GCTCGAACTGCACCTCATGGTCA
NB501326:380:HFNNHBGXF:3:22608:8021:18868	GCGCGGATGCTCGAACTGCACCTCATGGTCAAAAAAAAAAAAAAAGATCGG	MN908947:476-557	CTCGAACTGCACCTCATGGT
NB501326:380:HFNNHBGXF:3:22608:8021:18868	GCGCGGATGCTCGAACTGCACCTCATGGTCAAAAAAAAAAAAAAAGATCGG	MN908947:476-557	CTCGAACTGCACCTCATGGTC
NB501326:380:HFNNHBGXF:3:22608:8021:18868	GCGCGGATGCTCGAACTGCACCTCATGGTCAAAAAAAAAAAAAAAGATCGG	MN908947:476-557	CTCGAACTGCACCTCATGGTCA
NB501326:380:HFNNHBGXF:3:22608:8021:18868	GCGCGGATGCTCGAACTGCACCTCATGGTCAAAAAAAAAAAAAAAGATCGG	MN908947:476-557	GATGCTCGAACTGCACCTCA
NB501326:380:HFNNHBGXF:3:22608:8021:18868	GCGCGGATGCTCGAACTGCACCTCATGGTCAAAAAAAAAAAAAAAGATCGG	MN908947:476-557	GCTCGAACTGCACCTCATGGT
NB501326:380:HFNNHBGXF:3:22611:14680:2496	GCGTAGCAGAACTCGAAGGCATTCAGTACGGTCGTAAAAAAAAAAAAAAAT	MN908947:476-557	GTAGCAGAACTCGAAGGCATTCA
NB501326:380:HFNNHBGXF:3:22611:14680:2496	GCGTAGCAGAACTCGAAGGCATTCAGTACGGTCGTAAAAAAAAAAAAAAAT	MN908947:476-557	GTAGCAGAACTCGAAGGCATTC
NB501326:380:HFNNHBGXF:3:22611:14680:2496	GCGTAGCAGAACTCGAAGGCATTCAGTACGGTCGTAAAAAAAAAAAAAAAT	MN908947:476-557	GTAGCAGAACTCGAAGGCAT
NB501326:380:HFNNHBGXF:3:22611:14680:2496	GCGTAGCAGAACTCGAAGGCATTCAGTACGGTCGTAAAAAAAAAAAAAAAT	MN908947:476-557	GTAGCAGAACTCGAAGGCATTCAG
NB501326:380:HFNNHBGXF:3:22611:14680:2496	GCGTAGCAGAACTCGAAGGCATTCAGTACGGTCGTAAAAAAAAAAAAAAAT	MN908947:476-557	TAGCAGAACTCGAAGGCATT
NB501326:380:HFNNHBGXF:3:22611:14680:2496	GCGTAGCAGAACTCGAAGGCATTCAGTACGGTCGTAAAAAAAAAAAAAAAT	MN908947:476-557	AGCAGAACTCGAAGGCATTCA
NB501326:380:HFNNHBGXF:3:22611:14680:2496	GCGTAGCAGAACTCGAAGGCATTCAGTACGGTCGTAAAAAAAAAAAAAAAT	MN908947:476-557	GTAGCAGAACTCGAAGGCATT
NB501326:380:HFNNHBGXF:3:22611:14680:2496	GCGTAGCAGAACTCGAAGGCATTCAGTACGGTCGTAAAAAAAAAAAAAAAT	MN908947:476-557	TAGCAGAACTCGAAGGCATTCA
NB501326:380:HFNNHBGXF:3:22611:14680:2496	GCGTAGCAGAACTCGAAGGCATTCAGTACGGTCGTAAAAAAAAAAAAAAAT	MN908947:476-557	TAGCAGAACTCGAAGGCATTC
NB501326:380:HFNNHBGXF:3:22612:18131:8207	GCGGATGCTCGAACTGCACCTCATGGTCAAAAAAAAAAAAAAAGAACGCAA	MN908947:476-557	GGATGCTCGAACTGCACCTC
NB501326:380:HFNNHBGXF:3:22612:18131:8207	GCGGATGCTCGAACTGCACCTCATGGTCAAAAAAAAAAAAAAAGAACGCAA	MN908947:476-557	GGATGCTCGAACTGCACCTCA
NB501326:380:HFNNHBGXF:3:22612:18131:8207	GCGGATGCTCGAACTGCACCTCATGGTCAAAAAAAAAAAAAAAGAACGCAA	MN908947:476-557	GGATGCTCGAACTGCACCTCATG
NB501326:380:HFNNHBGXF:3:22612:18131:8207	GCGGATGCTCGAACTGCACCTCATGGTCAAAAAAAAAAAAAAAGAACGCAA	MN908947:476-557	GATGCTCGAACTGCACCTCAT
NB501326:380:HFNNHBGXF:3:22612:18131:8207	GCGGATGCTCGAACTGCACCTCATGGTCAAAAAAAAAAAAAAAGAACGCAA	MN908947:476-557	GATGCTCGAACTGCACCTCATG
NB501326:380:HFNNHBGXF:3:22612:18131:8207	GCGGATGCTCGAACTGCACCTCATGGTCAAAAAAAAAAAAAAAGAACGCAA	MN908947:476-557	GATGCTCGAACTGCACCTCATGG
NB501326:380:HFNNHBGXF:3:22612:18131:8207	GCGGATGCTCGAACTGCACCTCATGGTCAAAAAAAAAAAAAAAGAACGCAA	MN908947:476-557	GATGCTCGAACTGCACCTCATGGT
NB501326:380:HFNNHBGXF:3:22612:18131:8207	GCGGATGCTCGAACTGCACCTCATGGTCAAAAAAAAAAAAAAAGAACGCAA	MN908947:476-557	ATGCTCGAACTGCACCTCAT
NB501326:380:HFNNHBGXF:3:22612:18131:8207	GCGGATGCTCGAACTGCACCTCATGGTCAAAAAAAAAAAAAAAGAACGCAA	MN908947:476-557	ATGCTCGAACTGCACCTCATG
NB501326:380:HFNNHBGXF:3:22612:18131:8207	GCGGATGCTCGAACTGCACCTCATGGTCAAAAAAAAAAAAAAAGAACGCAA	MN908947:476-557	ATGCTCGAACTGCACCTCATGG
NB501326:380:HFNNHBGXF:3:22612:18131:8207	GCGGATGCTCGAACTGCACCTCATGGTCAAAAAAAAAAAAAAAGAACGCAA	MN908947:476-557	ATGCTCGAACTGCACCTCATGGT
NB501326:380:HFNNHBGXF:3:22612:18131:8207	GCGGATGCTCGAACTGCACCTCATGGTCAAAAAAAAAAAAAAAGAACGCAA	MN908947:476-557	TGCTCGAACTGCACCTCATG
NB501326:380:HFNNHBGXF:3:22612:18131:8207	GCGGATGCTCGAACTGCACCTCATGGTCAAAAAAAAAAAAAAAGAACGCAA	MN908947:476-557	TGCTCGAACTGCACCTCATGG
NB501326:380:HFNNHBGXF:3:22612:18131:8207	GCGGATGCTCGAACTGCACCTCATGGTCAAAAAAAAAAAAAAAGAACGCAA	MN908947:476-557	TGCTCGAACTGCACCTCATGGT
NB501326:380:HFNNHBGXF:3:22612:18131:8207	GCGGATGCTCGAACTGCACCTCATGGTCAAAAAAAAAAAAAAAGAACGCAA	MN908947:476-557	TGCTCGAACTGCACCTCATGGTC
NB501326:380:HFNNHBGXF:3:22612:18131:8207	GCGGATGCTCGAACTGCACCTCATGGTCAAAAAAAAAAAAAAAGAACGCAA	MN908947:476-557	GCTCGAACTGCACCTCATGGTC
NB501326:380:HFNNHBGXF:3:22612:18131:8207	GCGGATGCTCGAACTGCACCTCATGGTCAAAAAAAAAAAAAAAGAACGCAA	MN908947:476-557	GCTCGAACTGCACCTCATGGTCA
NB501326:380:HFNNHBGXF:3:22612:18131:8207	GCGGATGCTCGAACTGCACCTCATGGTCAAAAAAAAAAAAAAAGAACGCAA	MN908947:476-557	CTCGAACTGCACCTCATGGT
NB501326:380:HFNNHBGXF:3:22612:18131:8207	GCGGATGCTCGAACTGCACCTCATGGTCAAAAAAAAAAAAAAAGAACGCAA	MN908947:476-557	CTCGAACTGCACCTCATGGTC
NB501326:380:HFNNHBGXF:3:22612:18131:8207	GCGGATGCTCGAACTGCACCTCATGGTCAAAAAAAAAAAAAAAGAACGCAA	MN908947:476-557	CTCGAACTGCACCTCATGGTCA
NB501326:380:HFNNHBGXF:3:22612:18131:8207	GCGGATGCTCGAACTGCACCTCATGGTCAAAAAAAAAAAAAAAGAACGCAA	MN908947:476-557	GATGCTCGAACTGCACCTCA
NB501326:380:HFNNHBGXF:3:22612:18131:8207	GCGGATGCTCGAACTGCACCTCATGGTCAAAAAAAAAAAAAAAGAACGCAA	MN908947:476-557	GCTCGAACTGCACCTCATGGT
NB501326:380:HFNNHBGXF:3:23402:11480:9743	CCGCATCAAACGTTCGGATGCTCGAACTGCACCTCATGAAAAAAAAAAAAA	MN908947:476-557	GGATGCTCGAACTGCACCTC
NB501326:380:HFNNHBGXF:3:23402:11480:9743	CCGCATCAAACGTTCGGATGCTCGAACTGCACCTCATGAAAAAAAAAAAAA	MN908947:476-557	GGATGCTCGAACTGCACCTCA
NB501326:380:HFNNHBGXF:3:23402:11480:9743	CCGCATCAAACGTTCGGATGCTCGAACTGCACCTCATGAAAAAAAAAAAAA	MN908947:476-557	GGATGCTCGAACTGCACCTCATG
NB501326:380:HFNNHBGXF:3:23402:11480:9743	CCGCATCAAACGTTCGGATGCTCGAACTGCACCTCATGAAAAAAAAAAAAA	MN908947:476-557	GATGCTCGAACTGCACCTCAT
NB501326:380:HFNNHBGXF:3:23402:11480:9743	CCGCATCAAACGTTCGGATGCTCGAACTGCACCTCATGAAAAAAAAAAAAA	MN908947:476-557	GATGCTCGAACTGCACCTCATG
NB501326:380:HFNNHBGXF:3:23402:11480:9743	CCGCATCAAACGTTCGGATGCTCGAACTGCACCTCATGAAAAAAAAAAAAA	MN908947:476-557	ATGCTCGAACTGCACCTCAT
NB501326:380:HFNNHBGXF:3:23402:11480:9743	CCGCATCAAACGTTCGGATGCTCGAACTGCACCTCATGAAAAAAAAAAAAA	MN908947:476-557	ATGCTCGAACTGCACCTCATG
NB501326:380:HFNNHBGXF:3:23402:11480:9743	CCGCATCAAACGTTCGGATGCTCGAACTGCACCTCATGAAAAAAAAAAAAA	MN908947:476-557	TGCTCGAACTGCACCTCATG
NB501326:380:HFNNHBGXF:3:23402:11480:9743	CCGCATCAAACGTTCGGATGCTCGAACTGCACCTCATGAAAAAAAAAAAAA	MN908947:476-557	GATGCTCGAACTGCACCTCA
NB501326:380:HFNNHBGXF:3:23405:16744:8044	CCCTGCTCGAACTGCACCTCATGGTCATGTTATAAAAAAAAAAAAAAAGAT	MN908947:476-557	TGCTCGAACTGCACCTCATG
NB501326:380:HFNNHBGXF:3:23405:16744:8044	CCCTGCTCGAACTGCACCTCATGGTCATGTTATAAAAAAAAAAAAAAAGAT	MN908947:476-557	TGCTCGAACTGCACCTCATGG
NB501326:380:HFNNHBGXF:3:23405:16744:8044	CCCTGCTCGAACTGCACCTCATGGTCATGTTATAAAAAAAAAAAAAAAGAT	MN908947:476-557	TGCTCGAACTGCACCTCATGGT
NB501326:380:HFNNHBGXF:3:23405:16744:8044	CCCTGCTCGAACTGCACCTCATGGTCATGTTATAAAAAAAAAAAAAAAGAT	MN908947:476-557	TGCTCGAACTGCACCTCATGGTC
NB501326:380:HFNNHBGXF:3:23405:16744:8044	CCCTGCTCGAACTGCACCTCATGGTCATGTTATAAAAAAAAAAAAAAAGAT	MN908947:476-557	GCTCGAACTGCACCTCATGGTC
NB501326:380:HFNNHBGXF:3:23405:16744:8044	CCCTGCTCGAACTGCACCTCATGGTCATGTTATAAAAAAAAAAAAAAAGAT	MN908947:476-557	GCTCGAACTGCACCTCATGGTCA
NB501326:380:HFNNHBGXF:3:23405:16744:8044	CCCTGCTCGAACTGCACCTCATGGTCATGTTATAAAAAAAAAAAAAAAGAT	MN908947:476-557	CTCGAACTGCACCTCATGGT
NB501326:380:HFNNHBGXF:3:23405:16744:8044	CCCTGCTCGAACTGCACCTCATGGTCATGTTATAAAAAAAAAAAAAAAGAT	MN908947:476-557	CTCGAACTGCACCTCATGGTC
NB501326:380:HFNNHBGXF:3:23405:16744:8044	CCCTGCTCGAACTGCACCTCATGGTCATGTTATAAAAAAAAAAAAAAAGAT	MN908947:476-557	CTCGAACTGCACCTCATGGTCA
NB501326:380:HFNNHBGXF:3:23405:16744:8044	CCCTGCTCGAACTGCACCTCATGGTCATGTTATAAAAAAAAAAAAAAAGAT	MN908947:476-557	GCTCGAACTGCACCTCATGGT
NB501326:380:HFNNHBGXF:3:23406:15320:6426	GGCCTCGAACTGCACCTCATGGTCATGTTAAAAAAAAAAAAAAAAGAACGT	MN908947:476-557	CTCGAACTGCACCTCATGGT
NB501326:380:HFNNHBGXF:3:23406:15320:6426	GGCCTCGAACTGCACCTCATGGTCATGTTAAAAAAAAAAAAAAAAGAACGT	MN908947:476-557	CTCGAACTGCACCTCATGGTC
NB501326:380:HFNNHBGXF:3:23406:15320:6426	GGCCTCGAACTGCACCTCATGGTCATGTTAAAAAAAAAAAAAAAAGAACGT	MN908947:476-557	CTCGAACTGCACCTCATGGTCA
NB501326:380:HFNNHBGXF:3:23407:14021:19189	GGGTGGTTGAGCTGGTAGCAGAACTCGAAGGCAAAAAAAAAAAAAAAGATC	MN908947:476-557	GAGCTGGTAGCAGAACTCGAAGGC
NB501326:380:HFNNHBGXF:3:23407:14021:19189	GGGTGGTTGAGCTGGTAGCAGAACTCGAAGGCAAAAAAAAAAAAAAAGATC	MN908947:476-557	AGCTGGTAGCAGAACTCGAAGGC
NB501326:380:HFNNHBGXF:3:23407:14021:19189	GGGTGGTTGAGCTGGTAGCAGAACTCGAAGGCAAAAAAAAAAAAAAAGATC	MN908947:476-557	GCTGGTAGCAGAACTCGAAGGC
NB501326:380:HFNNHBGXF:3:23407:14021:19189	GGGTGGTTGAGCTGGTAGCAGAACTCGAAGGCAAAAAAAAAAAAAAAGATC	MN908947:476-557	TGGTAGCAGAACTCGAAGGCA
NB501326:380:HFNNHBGXF:3:23407:14021:19189	GGGTGGTTGAGCTGGTAGCAGAACTCGAAGGCAAAAAAAAAAAAAAAGATC	MN908947:476-557	GCTGGTAGCAGAACTCGAAGGCA
NB501326:380:HFNNHBGXF:3:23407:14021:19189	GGGTGGTTGAGCTGGTAGCAGAACTCGAAGGCAAAAAAAAAAAAAAAGATC	MN908947:476-557	AGCTGGTAGCAGAACTCGAAGGCA
NB501326:380:HFNNHBGXF:3:23407:14021:19189	GGGTGGTTGAGCTGGTAGCAGAACTCGAAGGCAAAAAAAAAAAAAAAGATC	MN908947:476-557	CTGGTAGCAGAACTCGAAGGCA
NB501326:380:HFNNHBGXF:3:23408:23192:19024	CCCCGGATGCTCGAACTGCACCTCAAAAAAAAAAAAAAAGATCGGAAGAGC	MN908947:476-557	GGATGCTCGAACTGCACCTC
NB501326:380:HFNNHBGXF:3:23408:23192:19024	CCCCGGATGCTCGAACTGCACCTCAAAAAAAAAAAAAAAGATCGGAAGAGC	MN908947:476-557	GGATGCTCGAACTGCACCTCA
NB501326:380:HFNNHBGXF:3:23408:23192:19024	CCCCGGATGCTCGAACTGCACCTCAAAAAAAAAAAAAAAGATCGGAAGAGC	MN908947:476-557	GATGCTCGAACTGCACCTCA
NB501326:380:HFNNHBGXF:3:23409:23789:8791	GGGATGCTCGAACTGCACCTCACGAAAAAAAAAAAAAAAGATCGGAAGAGC	MN908947:476-557	GGATGCTCGAACTGCACCTC
NB501326:380:HFNNHBGXF:3:23409:23789:8791	GGGATGCTCGAACTGCACCTCACGAAAAAAAAAAAAAAAGATCGGAAGAGC	MN908947:476-557	GGATGCTCGAACTGCACCTCA
NB501326:380:HFNNHBGXF:3:23409:23789:8791	GGGATGCTCGAACTGCACCTCACGAAAAAAAAAAAAAAAGATCGGAAGAGC	MN908947:476-557	GATGCTCGAACTGCACCTCA
NB501326:380:HFNNHBGXF:3:23410:4072:11823	GGCGGATGCTCGAACTGCACCTCATGGTCAAAAAAAAAAAAAAAGATCGGA	MN908947:476-557	GGATGCTCGAACTGCACCTC
NB501326:380:HFNNHBGXF:3:23410:4072:11823	GGCGGATGCTCGAACTGCACCTCATGGTCAAAAAAAAAAAAAAAGATCGGA	MN908947:476-557	GGATGCTCGAACTGCACCTCA
NB501326:380:HFNNHBGXF:3:23410:4072:11823	GGCGGATGCTCGAACTGCACCTCATGGTCAAAAAAAAAAAAAAAGATCGGA	MN908947:476-557	GGATGCTCGAACTGCACCTCATG
NB501326:380:HFNNHBGXF:3:23410:4072:11823	GGCGGATGCTCGAACTGCACCTCATGGTCAAAAAAAAAAAAAAAGATCGGA	MN908947:476-557	GATGCTCGAACTGCACCTCAT
NB501326:380:HFNNHBGXF:3:23410:4072:11823	GGCGGATGCTCGAACTGCACCTCATGGTCAAAAAAAAAAAAAAAGATCGGA	MN908947:476-557	GATGCTCGAACTGCACCTCATG
NB501326:380:HFNNHBGXF:3:23410:4072:11823	GGCGGATGCTCGAACTGCACCTCATGGTCAAAAAAAAAAAAAAAGATCGGA	MN908947:476-557	GATGCTCGAACTGCACCTCATGG
NB501326:380:HFNNHBGXF:3:23410:4072:11823	GGCGGATGCTCGAACTGCACCTCATGGTCAAAAAAAAAAAAAAAGATCGGA	MN908947:476-557	GATGCTCGAACTGCACCTCATGGT
NB501326:380:HFNNHBGXF:3:23410:4072:11823	GGCGGATGCTCGAACTGCACCTCATGGTCAAAAAAAAAAAAAAAGATCGGA	MN908947:476-557	ATGCTCGAACTGCACCTCAT
NB501326:380:HFNNHBGXF:3:23410:4072:11823	GGCGGATGCTCGAACTGCACCTCATGGTCAAAAAAAAAAAAAAAGATCGGA	MN908947:476-557	ATGCTCGAACTGCACCTCATG
NB501326:380:HFNNHBGXF:3:23410:4072:11823	GGCGGATGCTCGAACTGCACCTCATGGTCAAAAAAAAAAAAAAAGATCGGA	MN908947:476-557	ATGCTCGAACTGCACCTCATGG
NB501326:380:HFNNHBGXF:3:23410:4072:11823	GGCGGATGCTCGAACTGCACCTCATGGTCAAAAAAAAAAAAAAAGATCGGA	MN908947:476-557	ATGCTCGAACTGCACCTCATGGT
NB501326:380:HFNNHBGXF:3:23410:4072:11823	GGCGGATGCTCGAACTGCACCTCATGGTCAAAAAAAAAAAAAAAGATCGGA	MN908947:476-557	TGCTCGAACTGCACCTCATG
NB501326:380:HFNNHBGXF:3:23410:4072:11823	GGCGGATGCTCGAACTGCACCTCATGGTCAAAAAAAAAAAAAAAGATCGGA	MN908947:476-557	TGCTCGAACTGCACCTCATGG
NB501326:380:HFNNHBGXF:3:23410:4072:11823	GGCGGATGCTCGAACTGCACCTCATGGTCAAAAAAAAAAAAAAAGATCGGA	MN908947:476-557	TGCTCGAACTGCACCTCATGGT
NB501326:380:HFNNHBGXF:3:23410:4072:11823	GGCGGATGCTCGAACTGCACCTCATGGTCAAAAAAAAAAAAAAAGATCGGA	MN908947:476-557	TGCTCGAACTGCACCTCATGGTC
NB501326:380:HFNNHBGXF:3:23410:4072:11823	GGCGGATGCTCGAACTGCACCTCATGGTCAAAAAAAAAAAAAAAGATCGGA	MN908947:476-557	GCTCGAACTGCACCTCATGGTC
NB501326:380:HFNNHBGXF:3:23410:4072:11823	GGCGGATGCTCGAACTGCACCTCATGGTCAAAAAAAAAAAAAAAGATCGGA	MN908947:476-557	GCTCGAACTGCACCTCATGGTCA
NB501326:380:HFNNHBGXF:3:23410:4072:11823	GGCGGATGCTCGAACTGCACCTCATGGTCAAAAAAAAAAAAAAAGATCGGA	MN908947:476-557	CTCGAACTGCACCTCATGGT
NB501326:380:HFNNHBGXF:3:23410:4072:11823	GGCGGATGCTCGAACTGCACCTCATGGTCAAAAAAAAAAAAAAAGATCGGA	MN908947:476-557	CTCGAACTGCACCTCATGGTC
NB501326:380:HFNNHBGXF:3:23410:4072:11823	GGCGGATGCTCGAACTGCACCTCATGGTCAAAAAAAAAAAAAAAGATCGGA	MN908947:476-557	CTCGAACTGCACCTCATGGTCA
NB501326:380:HFNNHBGXF:3:23410:4072:11823	GGCGGATGCTCGAACTGCACCTCATGGTCAAAAAAAAAAAAAAAGATCGGA	MN908947:476-557	GATGCTCGAACTGCACCTCA
NB501326:380:HFNNHBGXF:3:23410:4072:11823	GGCGGATGCTCGAACTGCACCTCATGGTCAAAAAAAAAAAAAAAGATCGGA	MN908947:476-557	GCTCGAACTGCACCTCATGGT
NB501326:380:HFNNHBGXF:3:23510:22750:8893	GGGGGATGCTCGAACTGCACCTCAAAAAAAAAAAAAAAAGAACGAAAGAGC	MN908947:476-557	GGATGCTCGAACTGCACCTC
NB501326:380:HFNNHBGXF:3:23510:22750:8893	GGGGGATGCTCGAACTGCACCTCAAAAAAAAAAAAAAAAGAACGAAAGAGC	MN908947:476-557	GGATGCTCGAACTGCACCTCA
NB501326:380:HFNNHBGXF:3:23510:22750:8893	GGGGGATGCTCGAACTGCACCTCAAAAAAAAAAAAAAAAGAACGAAAGAGC	MN908947:476-557	GATGCTCGAACTGCACCTCA
NB501326:380:HFNNHBGXF:3:23601:23419:18983	GCCTGCTCGAACTGCACCTCATGGTCTAAAAAAAAAAAAAAGATCGGAAGA	MN908947:476-557	TGCTCGAACTGCACCTCATG
NB501326:380:HFNNHBGXF:3:23601:23419:18983	GCCTGCTCGAACTGCACCTCATGGTCTAAAAAAAAAAAAAAGATCGGAAGA	MN908947:476-557	TGCTCGAACTGCACCTCATGG
NB501326:380:HFNNHBGXF:3:23601:23419:18983	GCCTGCTCGAACTGCACCTCATGGTCTAAAAAAAAAAAAAAGATCGGAAGA	MN908947:476-557	TGCTCGAACTGCACCTCATGGT
NB501326:380:HFNNHBGXF:3:23601:23419:18983	GCCTGCTCGAACTGCACCTCATGGTCTAAAAAAAAAAAAAAGATCGGAAGA	MN908947:476-557	TGCTCGAACTGCACCTCATGGTC
NB501326:380:HFNNHBGXF:3:23601:23419:18983	GCCTGCTCGAACTGCACCTCATGGTCTAAAAAAAAAAAAAAGATCGGAAGA	MN908947:476-557	GCTCGAACTGCACCTCATGGTC
NB501326:380:HFNNHBGXF:3:23601:23419:18983	GCCTGCTCGAACTGCACCTCATGGTCTAAAAAAAAAAAAAAGATCGGAAGA	MN908947:476-557	CTCGAACTGCACCTCATGGT
NB501326:380:HFNNHBGXF:3:23601:23419:18983	GCCTGCTCGAACTGCACCTCATGGTCTAAAAAAAAAAAAAAGATCGGAAGA	MN908947:476-557	CTCGAACTGCACCTCATGGTC
NB501326:380:HFNNHBGXF:3:23601:23419:18983	GCCTGCTCGAACTGCACCTCATGGTCTAAAAAAAAAAAAAAGATCGGAAGA	MN908947:476-557	GCTCGAACTGCACCTCATGGT
NB501326:380:HFNNHBGXF:3:23604:6106:7145	CGGGAGCTGGTAGCAGAACTCGAAGGCATTAAAAAAAAAAAAAAAAAGATC	MN908947:476-557	CTGGTAGCAGAACTCGAAGGCATT
NB501326:380:HFNNHBGXF:3:23604:6106:7145	CGGGAGCTGGTAGCAGAACTCGAAGGCATTAAAAAAAAAAAAAAAAAGATC	MN908947:476-557	TGGTAGCAGAACTCGAAGGCATT
NB501326:380:HFNNHBGXF:3:23604:6106:7145	CGGGAGCTGGTAGCAGAACTCGAAGGCATTAAAAAAAAAAAAAAAAAGATC	MN908947:476-557	GCTGGTAGCAGAACTCGAAGGCAT
NB501326:380:HFNNHBGXF:3:23604:6106:7145	CGGGAGCTGGTAGCAGAACTCGAAGGCATTAAAAAAAAAAAAAAAAAGATC	MN908947:476-557	CTGGTAGCAGAACTCGAAGGCAT
NB501326:380:HFNNHBGXF:3:23604:6106:7145	CGGGAGCTGGTAGCAGAACTCGAAGGCATTAAAAAAAAAAAAAAAAAGATC	MN908947:476-557	GGTAGCAGAACTCGAAGGCATT
NB501326:380:HFNNHBGXF:3:23604:6106:7145	CGGGAGCTGGTAGCAGAACTCGAAGGCATTAAAAAAAAAAAAAAAAAGATC	MN908947:476-557	TGGTAGCAGAACTCGAAGGCAT
NB501326:380:HFNNHBGXF:3:23604:6106:7145	CGGGAGCTGGTAGCAGAACTCGAAGGCATTAAAAAAAAAAAAAAAAAGATC	MN908947:476-557	GAGCTGGTAGCAGAACTCGAAGGC
NB501326:380:HFNNHBGXF:3:23604:6106:7145	CGGGAGCTGGTAGCAGAACTCGAAGGCATTAAAAAAAAAAAAAAAAAGATC	MN908947:476-557	AGCTGGTAGCAGAACTCGAAGGC
NB501326:380:HFNNHBGXF:3:23604:6106:7145	CGGGAGCTGGTAGCAGAACTCGAAGGCATTAAAAAAAAAAAAAAAAAGATC	MN908947:476-557	GCTGGTAGCAGAACTCGAAGGC
NB501326:380:HFNNHBGXF:3:23604:6106:7145	CGGGAGCTGGTAGCAGAACTCGAAGGCATTAAAAAAAAAAAAAAAAAGATC	MN908947:476-557	TGGTAGCAGAACTCGAAGGCA
NB501326:380:HFNNHBGXF:3:23604:6106:7145	CGGGAGCTGGTAGCAGAACTCGAAGGCATTAAAAAAAAAAAAAAAAAGATC	MN908947:476-557	GTAGCAGAACTCGAAGGCAT
NB501326:380:HFNNHBGXF:3:23604:6106:7145	CGGGAGCTGGTAGCAGAACTCGAAGGCATTAAAAAAAAAAAAAAAAAGATC	MN908947:476-557	TAGCAGAACTCGAAGGCATT
NB501326:380:HFNNHBGXF:3:23604:6106:7145	CGGGAGCTGGTAGCAGAACTCGAAGGCATTAAAAAAAAAAAAAAAAAGATC	MN908947:476-557	GCTGGTAGCAGAACTCGAAGGCA
NB501326:380:HFNNHBGXF:3:23604:6106:7145	CGGGAGCTGGTAGCAGAACTCGAAGGCATTAAAAAAAAAAAAAAAAAGATC	MN908947:476-557	AGCTGGTAGCAGAACTCGAAGGCA
NB501326:380:HFNNHBGXF:3:23604:6106:7145	CGGGAGCTGGTAGCAGAACTCGAAGGCATTAAAAAAAAAAAAAAAAAGATC	MN908947:476-557	GTAGCAGAACTCGAAGGCATT
NB501326:380:HFNNHBGXF:3:23604:6106:7145	CGGGAGCTGGTAGCAGAACTCGAAGGCATTAAAAAAAAAAAAAAAAAGATC	MN908947:476-557	CTGGTAGCAGAACTCGAAGGCA
NB501326:380:HFNNHBGXF:3:23604:6106:7145	CGGGAGCTGGTAGCAGAACTCGAAGGCATTAAAAAAAAAAAAAAAAAGATC	MN908947:476-557	GGTAGCAGAACTCGAAGGCAT
NB501326:380:HFNNHBGXF:3:23605:24782:13377	GGGGTTCGGATGCTCGAACTGCACCTCAAAAAAAAAAAAAAAGATCGGAAG	MN908947:476-557	GGATGCTCGAACTGCACCTC
NB501326:380:HFNNHBGXF:3:23605:24782:13377	GGGGTTCGGATGCTCGAACTGCACCTCAAAAAAAAAAAAAAAGATCGGAAG	MN908947:476-557	GGATGCTCGAACTGCACCTCA
NB501326:380:HFNNHBGXF:3:23605:24782:13377	GGGGTTCGGATGCTCGAACTGCACCTCAAAAAAAAAAAAAAAGATCGGAAG	MN908947:476-557	GATGCTCGAACTGCACCTCA
NB501326:380:HFNNHBGXF:3:23610:10573:2563	CGGATGCTCGAACTGCACCTCAAAAAAAAAAAAAAAGAAAGAAAACGCAAC	MN908947:476-557	GGATGCTCGAACTGCACCTC
NB501326:380:HFNNHBGXF:3:23610:10573:2563	CGGATGCTCGAACTGCACCTCAAAAAAAAAAAAAAAGAAAGAAAACGCAAC	MN908947:476-557	GGATGCTCGAACTGCACCTCA
NB501326:380:HFNNHBGXF:3:23610:10573:2563	CGGATGCTCGAACTGCACCTCAAAAAAAAAAAAAAAGAAAGAAAACGCAAC	MN908947:476-557	GATGCTCGAACTGCACCTCA
NB501326:380:HFNNHBGXF:3:23610:21512:6390	GGCGGATGCTCGAACTGCACCTCATGGCCAAAAAAAAAAAAAAGATCGGAA	MN908947:476-557	GGATGCTCGAACTGCACCTC
NB501326:380:HFNNHBGXF:3:23610:21512:6390	GGCGGATGCTCGAACTGCACCTCATGGCCAAAAAAAAAAAAAAGATCGGAA	MN908947:476-557	GGATGCTCGAACTGCACCTCA
NB501326:380:HFNNHBGXF:3:23610:21512:6390	GGCGGATGCTCGAACTGCACCTCATGGCCAAAAAAAAAAAAAAGATCGGAA	MN908947:476-557	GGATGCTCGAACTGCACCTCATG
NB501326:380:HFNNHBGXF:3:23610:21512:6390	GGCGGATGCTCGAACTGCACCTCATGGCCAAAAAAAAAAAAAAGATCGGAA	MN908947:476-557	GATGCTCGAACTGCACCTCAT
NB501326:380:HFNNHBGXF:3:23610:21512:6390	GGCGGATGCTCGAACTGCACCTCATGGCCAAAAAAAAAAAAAAGATCGGAA	MN908947:476-557	GATGCTCGAACTGCACCTCATG
NB501326:380:HFNNHBGXF:3:23610:21512:6390	GGCGGATGCTCGAACTGCACCTCATGGCCAAAAAAAAAAAAAAGATCGGAA	MN908947:476-557	GATGCTCGAACTGCACCTCATGG
NB501326:380:HFNNHBGXF:3:23610:21512:6390	GGCGGATGCTCGAACTGCACCTCATGGCCAAAAAAAAAAAAAAGATCGGAA	MN908947:476-557	ATGCTCGAACTGCACCTCAT
NB501326:380:HFNNHBGXF:3:23610:21512:6390	GGCGGATGCTCGAACTGCACCTCATGGCCAAAAAAAAAAAAAAGATCGGAA	MN908947:476-557	ATGCTCGAACTGCACCTCATG
NB501326:380:HFNNHBGXF:3:23610:21512:6390	GGCGGATGCTCGAACTGCACCTCATGGCCAAAAAAAAAAAAAAGATCGGAA	MN908947:476-557	ATGCTCGAACTGCACCTCATGG
NB501326:380:HFNNHBGXF:3:23610:21512:6390	GGCGGATGCTCGAACTGCACCTCATGGCCAAAAAAAAAAAAAAGATCGGAA	MN908947:476-557	TGCTCGAACTGCACCTCATG
NB501326:380:HFNNHBGXF:3:23610:21512:6390	GGCGGATGCTCGAACTGCACCTCATGGCCAAAAAAAAAAAAAAGATCGGAA	MN908947:476-557	TGCTCGAACTGCACCTCATGG
NB501326:380:HFNNHBGXF:3:23610:21512:6390	GGCGGATGCTCGAACTGCACCTCATGGCCAAAAAAAAAAAAAAGATCGGAA	MN908947:476-557	GATGCTCGAACTGCACCTCA
NB501326:380:HFNNHBGXF:4:11401:7309:12787	GGCGAGCTGGTAGCAGAACTCGAAGGCATTCAGAAAAAAAAAAAAAAAAGA	MN908947:476-557	CTGGTAGCAGAACTCGAAGGCATT
NB501326:380:HFNNHBGXF:4:11401:7309:12787	GGCGAGCTGGTAGCAGAACTCGAAGGCATTCAGAAAAAAAAAAAAAAAAGA	MN908947:476-557	TGGTAGCAGAACTCGAAGGCATT
NB501326:380:HFNNHBGXF:4:11401:7309:12787	GGCGAGCTGGTAGCAGAACTCGAAGGCATTCAGAAAAAAAAAAAAAAAAGA	MN908947:476-557	TGGTAGCAGAACTCGAAGGCATTC
NB501326:380:HFNNHBGXF:4:11401:7309:12787	GGCGAGCTGGTAGCAGAACTCGAAGGCATTCAGAAAAAAAAAAAAAAAAGA	MN908947:476-557	GGTAGCAGAACTCGAAGGCATTC
NB501326:380:HFNNHBGXF:4:11401:7309:12787	GGCGAGCTGGTAGCAGAACTCGAAGGCATTCAGAAAAAAAAAAAAAAAAGA	MN908947:476-557	GGTAGCAGAACTCGAAGGCATTCA
NB501326:380:HFNNHBGXF:4:11401:7309:12787	GGCGAGCTGGTAGCAGAACTCGAAGGCATTCAGAAAAAAAAAAAAAAAAGA	MN908947:476-557	GCTGGTAGCAGAACTCGAAGGCAT
NB501326:380:HFNNHBGXF:4:11401:7309:12787	GGCGAGCTGGTAGCAGAACTCGAAGGCATTCAGAAAAAAAAAAAAAAAAGA	MN908947:476-557	CTGGTAGCAGAACTCGAAGGCAT
NB501326:380:HFNNHBGXF:4:11401:7309:12787	GGCGAGCTGGTAGCAGAACTCGAAGGCATTCAGAAAAAAAAAAAAAAAAGA	MN908947:476-557	GGTAGCAGAACTCGAAGGCATT
NB501326:380:HFNNHBGXF:4:11401:7309:12787	GGCGAGCTGGTAGCAGAACTCGAAGGCATTCAGAAAAAAAAAAAAAAAAGA	MN908947:476-557	GTAGCAGAACTCGAAGGCATTCA
NB501326:380:HFNNHBGXF:4:11401:7309:12787	GGCGAGCTGGTAGCAGAACTCGAAGGCATTCAGAAAAAAAAAAAAAAAAGA	MN908947:476-557	GTAGCAGAACTCGAAGGCATTC
NB501326:380:HFNNHBGXF:4:11401:7309:12787	GGCGAGCTGGTAGCAGAACTCGAAGGCATTCAGAAAAAAAAAAAAAAAAGA	MN908947:476-557	TGGTAGCAGAACTCGAAGGCAT
NB501326:380:HFNNHBGXF:4:11401:7309:12787	GGCGAGCTGGTAGCAGAACTCGAAGGCATTCAGAAAAAAAAAAAAAAAAGA	MN908947:476-557	GAGCTGGTAGCAGAACTCGAAGGC
NB501326:380:HFNNHBGXF:4:11401:7309:12787	GGCGAGCTGGTAGCAGAACTCGAAGGCATTCAGAAAAAAAAAAAAAAAAGA	MN908947:476-557	AGCTGGTAGCAGAACTCGAAGGC
NB501326:380:HFNNHBGXF:4:11401:7309:12787	GGCGAGCTGGTAGCAGAACTCGAAGGCATTCAGAAAAAAAAAAAAAAAAGA	MN908947:476-557	GCTGGTAGCAGAACTCGAAGGC
NB501326:380:HFNNHBGXF:4:11401:7309:12787	GGCGAGCTGGTAGCAGAACTCGAAGGCATTCAGAAAAAAAAAAAAAAAAGA	MN908947:476-557	TGGTAGCAGAACTCGAAGGCA
NB501326:380:HFNNHBGXF:4:11401:7309:12787	GGCGAGCTGGTAGCAGAACTCGAAGGCATTCAGAAAAAAAAAAAAAAAAGA	MN908947:476-557	GTAGCAGAACTCGAAGGCAT
NB501326:380:HFNNHBGXF:4:11401:7309:12787	GGCGAGCTGGTAGCAGAACTCGAAGGCATTCAGAAAAAAAAAAAAAAAAGA	MN908947:476-557	GTAGCAGAACTCGAAGGCATTCAG
NB501326:380:HFNNHBGXF:4:11401:7309:12787	GGCGAGCTGGTAGCAGAACTCGAAGGCATTCAGAAAAAAAAAAAAAAAAGA	MN908947:476-557	TAGCAGAACTCGAAGGCATT
NB501326:380:HFNNHBGXF:4:11401:7309:12787	GGCGAGCTGGTAGCAGAACTCGAAGGCATTCAGAAAAAAAAAAAAAAAAGA	MN908947:476-557	AGCAGAACTCGAAGGCATTCA
NB501326:380:HFNNHBGXF:4:11401:7309:12787	GGCGAGCTGGTAGCAGAACTCGAAGGCATTCAGAAAAAAAAAAAAAAAAGA	MN908947:476-557	GCTGGTAGCAGAACTCGAAGGCA
NB501326:380:HFNNHBGXF:4:11401:7309:12787	GGCGAGCTGGTAGCAGAACTCGAAGGCATTCAGAAAAAAAAAAAAAAAAGA	MN908947:476-557	AGCTGGTAGCAGAACTCGAAGGCA
NB501326:380:HFNNHBGXF:4:11401:7309:12787	GGCGAGCTGGTAGCAGAACTCGAAGGCATTCAGAAAAAAAAAAAAAAAAGA	MN908947:476-557	GTAGCAGAACTCGAAGGCATT
NB501326:380:HFNNHBGXF:4:11401:7309:12787	GGCGAGCTGGTAGCAGAACTCGAAGGCATTCAGAAAAAAAAAAAAAAAAGA	MN908947:476-557	TAGCAGAACTCGAAGGCATTCA
NB501326:380:HFNNHBGXF:4:11401:7309:12787	GGCGAGCTGGTAGCAGAACTCGAAGGCATTCAGAAAAAAAAAAAAAAAAGA	MN908947:476-557	CTGGTAGCAGAACTCGAAGGCA
NB501326:380:HFNNHBGXF:4:11401:7309:12787	GGCGAGCTGGTAGCAGAACTCGAAGGCATTCAGAAAAAAAAAAAAAAAAGA	MN908947:476-557	TAGCAGAACTCGAAGGCATTC
NB501326:380:HFNNHBGXF:4:11401:7309:12787	GGCGAGCTGGTAGCAGAACTCGAAGGCATTCAGAAAAAAAAAAAAAAAAGA	MN908947:476-557	GGTAGCAGAACTCGAAGGCAT
NB501326:380:HFNNHBGXF:4:11401:9708:18799	CCGGATCATCAAACGTTCAGATGCTCGAACTGCACCTCAAAAAAAAAAAAA	MN908947:476-557	GATGCTCGAACTGCACCTCA
NB501326:380:HFNNHBGXF:4:11404:13086:19503	GCGGGTAGCAGAACTCGAAGGCATAAAAAAAAAAAAAAAGATCGGAAGAGC	MN908947:476-557	GTAGCAGAACTCGAAGGCAT
NB501326:380:HFNNHBGXF:4:11404:13086:19503	GCGGGTAGCAGAACTCGAAGGCATAAAAAAAAAAAAAAAGATCGGAAGAGC	MN908947:476-557	GGTAGCAGAACTCGAAGGCAT
NB501326:380:HFNNHBGXF:4:11405:25407:19951	GGCCAAACGTTCGGATGCTCGAACTGCACCTCATGGAAAAAAAAAAAAAAA	MN908947:476-557	GGATGCTCGAACTGCACCTC
NB501326:380:HFNNHBGXF:4:11405:25407:19951	GGCCAAACGTTCGGATGCTCGAACTGCACCTCATGGAAAAAAAAAAAAAAA	MN908947:476-557	GGATGCTCGAACTGCACCTCA
NB501326:380:HFNNHBGXF:4:11405:25407:19951	GGCCAAACGTTCGGATGCTCGAACTGCACCTCATGGAAAAAAAAAAAAAAA	MN908947:476-557	GGATGCTCGAACTGCACCTCATG
NB501326:380:HFNNHBGXF:4:11405:25407:19951	GGCCAAACGTTCGGATGCTCGAACTGCACCTCATGGAAAAAAAAAAAAAAA	MN908947:476-557	GATGCTCGAACTGCACCTCAT
NB501326:380:HFNNHBGXF:4:11405:25407:19951	GGCCAAACGTTCGGATGCTCGAACTGCACCTCATGGAAAAAAAAAAAAAAA	MN908947:476-557	GATGCTCGAACTGCACCTCATG
NB501326:380:HFNNHBGXF:4:11405:25407:19951	GGCCAAACGTTCGGATGCTCGAACTGCACCTCATGGAAAAAAAAAAAAAAA	MN908947:476-557	GATGCTCGAACTGCACCTCATGG
NB501326:380:HFNNHBGXF:4:11405:25407:19951	GGCCAAACGTTCGGATGCTCGAACTGCACCTCATGGAAAAAAAAAAAAAAA	MN908947:476-557	ATGCTCGAACTGCACCTCAT
NB501326:380:HFNNHBGXF:4:11405:25407:19951	GGCCAAACGTTCGGATGCTCGAACTGCACCTCATGGAAAAAAAAAAAAAAA	MN908947:476-557	ATGCTCGAACTGCACCTCATG
NB501326:380:HFNNHBGXF:4:11405:25407:19951	GGCCAAACGTTCGGATGCTCGAACTGCACCTCATGGAAAAAAAAAAAAAAA	MN908947:476-557	ATGCTCGAACTGCACCTCATGG
NB501326:380:HFNNHBGXF:4:11405:25407:19951	GGCCAAACGTTCGGATGCTCGAACTGCACCTCATGGAAAAAAAAAAAAAAA	MN908947:476-557	TGCTCGAACTGCACCTCATG
NB501326:380:HFNNHBGXF:4:11405:25407:19951	GGCCAAACGTTCGGATGCTCGAACTGCACCTCATGGAAAAAAAAAAAAAAA	MN908947:476-557	TGCTCGAACTGCACCTCATGG
NB501326:380:HFNNHBGXF:4:11405:25407:19951	GGCCAAACGTTCGGATGCTCGAACTGCACCTCATGGAAAAAAAAAAAAAAA	MN908947:476-557	GATGCTCGAACTGCACCTCA
NB501326:380:HFNNHBGXF:4:11409:16314:12216	GGGGCTCGAACTGCACCTCATGGTCATGAGAAAAAAAAAAAAAAGATCGGA	MN908947:476-557	GCTCGAACTGCACCTCATGGTC
NB501326:380:HFNNHBGXF:4:11409:16314:12216	GGGGCTCGAACTGCACCTCATGGTCATGAGAAAAAAAAAAAAAAGATCGGA	MN908947:476-557	GCTCGAACTGCACCTCATGGTCA
NB501326:380:HFNNHBGXF:4:11409:16314:12216	GGGGCTCGAACTGCACCTCATGGTCATGAGAAAAAAAAAAAAAAGATCGGA	MN908947:476-557	CTCGAACTGCACCTCATGGT
NB501326:380:HFNNHBGXF:4:11409:16314:12216	GGGGCTCGAACTGCACCTCATGGTCATGAGAAAAAAAAAAAAAAGATCGGA	MN908947:476-557	CTCGAACTGCACCTCATGGTC
NB501326:380:HFNNHBGXF:4:11409:16314:12216	GGGGCTCGAACTGCACCTCATGGTCATGAGAAAAAAAAAAAAAAGATCGGA	MN908947:476-557	CTCGAACTGCACCTCATGGTCA
NB501326:380:HFNNHBGXF:4:11409:16314:12216	GGGGCTCGAACTGCACCTCATGGTCATGAGAAAAAAAAAAAAAAGATCGGA	MN908947:476-557	GCTCGAACTGCACCTCATGGT
NB501326:380:HFNNHBGXF:4:11410:10805:6959	GCGTGCTCGAACTGCACCTCATGGTCATGAAAAAAAAAAAAAAGATCGGAA	MN908947:476-557	TGCTCGAACTGCACCTCATG
NB501326:380:HFNNHBGXF:4:11410:10805:6959	GCGTGCTCGAACTGCACCTCATGGTCATGAAAAAAAAAAAAAAGATCGGAA	MN908947:476-557	TGCTCGAACTGCACCTCATGG
NB501326:380:HFNNHBGXF:4:11410:10805:6959	GCGTGCTCGAACTGCACCTCATGGTCATGAAAAAAAAAAAAAAGATCGGAA	MN908947:476-557	TGCTCGAACTGCACCTCATGGT
NB501326:380:HFNNHBGXF:4:11410:10805:6959	GCGTGCTCGAACTGCACCTCATGGTCATGAAAAAAAAAAAAAAGATCGGAA	MN908947:476-557	TGCTCGAACTGCACCTCATGGTC
NB501326:380:HFNNHBGXF:4:11410:10805:6959	GCGTGCTCGAACTGCACCTCATGGTCATGAAAAAAAAAAAAAAGATCGGAA	MN908947:476-557	GCTCGAACTGCACCTCATGGTC
NB501326:380:HFNNHBGXF:4:11410:10805:6959	GCGTGCTCGAACTGCACCTCATGGTCATGAAAAAAAAAAAAAAGATCGGAA	MN908947:476-557	GCTCGAACTGCACCTCATGGTCA
NB501326:380:HFNNHBGXF:4:11410:10805:6959	GCGTGCTCGAACTGCACCTCATGGTCATGAAAAAAAAAAAAAAGATCGGAA	MN908947:476-557	CTCGAACTGCACCTCATGGT
NB501326:380:HFNNHBGXF:4:11410:10805:6959	GCGTGCTCGAACTGCACCTCATGGTCATGAAAAAAAAAAAAAAGATCGGAA	MN908947:476-557	CTCGAACTGCACCTCATGGTC
NB501326:380:HFNNHBGXF:4:11410:10805:6959	GCGTGCTCGAACTGCACCTCATGGTCATGAAAAAAAAAAAAAAGATCGGAA	MN908947:476-557	CTCGAACTGCACCTCATGGTCA
NB501326:380:HFNNHBGXF:4:11410:10805:6959	GCGTGCTCGAACTGCACCTCATGGTCATGAAAAAAAAAAAAAAGATCGGAA	MN908947:476-557	GCTCGAACTGCACCTCATGGT
NB501326:380:HFNNHBGXF:4:11412:23253:4967	CGCTCGGATGCTCGAACTGCACCTCACGAAAAAAAAAAAAAAAGATCGGAA	MN908947:476-557	GGATGCTCGAACTGCACCTC
NB501326:380:HFNNHBGXF:4:11412:23253:4967	CGCTCGGATGCTCGAACTGCACCTCACGAAAAAAAAAAAAAAAGATCGGAA	MN908947:476-557	GGATGCTCGAACTGCACCTCA
NB501326:380:HFNNHBGXF:4:11412:23253:4967	CGCTCGGATGCTCGAACTGCACCTCACGAAAAAAAAAAAAAAAGATCGGAA	MN908947:476-557	GATGCTCGAACTGCACCTCA
NB501326:380:HFNNHBGXF:4:11505:23728:7831	CCGCATCAAACGTTCGGATGCTCGAACTGCACCTCAAAAAAAAAAAAAAGA	MN908947:476-557	GGATGCTCGAACTGCACCTC
NB501326:380:HFNNHBGXF:4:11505:23728:7831	CCGCATCAAACGTTCGGATGCTCGAACTGCACCTCAAAAAAAAAAAAAAGA	MN908947:476-557	GGATGCTCGAACTGCACCTCA
NB501326:380:HFNNHBGXF:4:11505:23728:7831	CCGCATCAAACGTTCGGATGCTCGAACTGCACCTCAAAAAAAAAAAAAAGA	MN908947:476-557	GATGCTCGAACTGCACCTCA
NB501326:380:HFNNHBGXF:4:11505:21401:9674	CGCCGGATGCTCGAACTGCACCTCATGGCCAAAAAAAAAAAAAAAGAGCGG	MN908947:476-557	GGATGCTCGAACTGCACCTC
NB501326:380:HFNNHBGXF:4:11505:21401:9674	CGCCGGATGCTCGAACTGCACCTCATGGCCAAAAAAAAAAAAAAAGAGCGG	MN908947:476-557	GGATGCTCGAACTGCACCTCA
NB501326:380:HFNNHBGXF:4:11505:21401:9674	CGCCGGATGCTCGAACTGCACCTCATGGCCAAAAAAAAAAAAAAAGAGCGG	MN908947:476-557	GGATGCTCGAACTGCACCTCATG
NB501326:380:HFNNHBGXF:4:11505:21401:9674	CGCCGGATGCTCGAACTGCACCTCATGGCCAAAAAAAAAAAAAAAGAGCGG	MN908947:476-557	GATGCTCGAACTGCACCTCAT
NB501326:380:HFNNHBGXF:4:11505:21401:9674	CGCCGGATGCTCGAACTGCACCTCATGGCCAAAAAAAAAAAAAAAGAGCGG	MN908947:476-557	GATGCTCGAACTGCACCTCATG
NB501326:380:HFNNHBGXF:4:11505:21401:9674	CGCCGGATGCTCGAACTGCACCTCATGGCCAAAAAAAAAAAAAAAGAGCGG	MN908947:476-557	GATGCTCGAACTGCACCTCATGG
NB501326:380:HFNNHBGXF:4:11505:21401:9674	CGCCGGATGCTCGAACTGCACCTCATGGCCAAAAAAAAAAAAAAAGAGCGG	MN908947:476-557	ATGCTCGAACTGCACCTCAT
NB501326:380:HFNNHBGXF:4:11505:21401:9674	CGCCGGATGCTCGAACTGCACCTCATGGCCAAAAAAAAAAAAAAAGAGCGG	MN908947:476-557	ATGCTCGAACTGCACCTCATG
NB501326:380:HFNNHBGXF:4:11505:21401:9674	CGCCGGATGCTCGAACTGCACCTCATGGCCAAAAAAAAAAAAAAAGAGCGG	MN908947:476-557	ATGCTCGAACTGCACCTCATGG
NB501326:380:HFNNHBGXF:4:11505:21401:9674	CGCCGGATGCTCGAACTGCACCTCATGGCCAAAAAAAAAAAAAAAGAGCGG	MN908947:476-557	TGCTCGAACTGCACCTCATG
NB501326:380:HFNNHBGXF:4:11505:21401:9674	CGCCGGATGCTCGAACTGCACCTCATGGCCAAAAAAAAAAAAAAAGAGCGG	MN908947:476-557	TGCTCGAACTGCACCTCATGG
NB501326:380:HFNNHBGXF:4:11505:21401:9674	CGCCGGATGCTCGAACTGCACCTCATGGCCAAAAAAAAAAAAAAAGAGCGG	MN908947:476-557	GATGCTCGAACTGCACCTCA
NB501326:380:HFNNHBGXF:4:11602:18947:1182	CGGATGCTCGAACTGCACCTCATGTTTTAAAAAAAAAAAAAAAGATCGGAA	MN908947:476-557	GGATGCTCGAACTGCACCTC
NB501326:380:HFNNHBGXF:4:11602:18947:1182	CGGATGCTCGAACTGCACCTCATGTTTTAAAAAAAAAAAAAAAGATCGGAA	MN908947:476-557	GGATGCTCGAACTGCACCTCA
NB501326:380:HFNNHBGXF:4:11602:18947:1182	CGGATGCTCGAACTGCACCTCATGTTTTAAAAAAAAAAAAAAAGATCGGAA	MN908947:476-557	GGATGCTCGAACTGCACCTCATG
NB501326:380:HFNNHBGXF:4:11602:18947:1182	CGGATGCTCGAACTGCACCTCATGTTTTAAAAAAAAAAAAAAAGATCGGAA	MN908947:476-557	GATGCTCGAACTGCACCTCAT
NB501326:380:HFNNHBGXF:4:11602:18947:1182	CGGATGCTCGAACTGCACCTCATGTTTTAAAAAAAAAAAAAAAGATCGGAA	MN908947:476-557	GATGCTCGAACTGCACCTCATG
NB501326:380:HFNNHBGXF:4:11602:18947:1182	CGGATGCTCGAACTGCACCTCATGTTTTAAAAAAAAAAAAAAAGATCGGAA	MN908947:476-557	ATGCTCGAACTGCACCTCAT
NB501326:380:HFNNHBGXF:4:11602:18947:1182	CGGATGCTCGAACTGCACCTCATGTTTTAAAAAAAAAAAAAAAGATCGGAA	MN908947:476-557	ATGCTCGAACTGCACCTCATG
NB501326:380:HFNNHBGXF:4:11602:18947:1182	CGGATGCTCGAACTGCACCTCATGTTTTAAAAAAAAAAAAAAAGATCGGAA	MN908947:476-557	TGCTCGAACTGCACCTCATG
NB501326:380:HFNNHBGXF:4:11602:18947:1182	CGGATGCTCGAACTGCACCTCATGTTTTAAAAAAAAAAAAAAAGATCGGAA	MN908947:476-557	GATGCTCGAACTGCACCTCA
NB501326:380:HFNNHBGXF:4:11607:21915:1664	GGGCAAACGTTCGGATGCTCGAACTGCACCTCATGATAAAAAAAAAAAAAA	MN908947:476-557	GGATGCTCGAACTGCACCTC
NB501326:380:HFNNHBGXF:4:11607:21915:1664	GGGCAAACGTTCGGATGCTCGAACTGCACCTCATGATAAAAAAAAAAAAAA	MN908947:476-557	GGATGCTCGAACTGCACCTCA
NB501326:380:HFNNHBGXF:4:11607:21915:1664	GGGCAAACGTTCGGATGCTCGAACTGCACCTCATGATAAAAAAAAAAAAAA	MN908947:476-557	GGATGCTCGAACTGCACCTCATG
NB501326:380:HFNNHBGXF:4:11607:21915:1664	GGGCAAACGTTCGGATGCTCGAACTGCACCTCATGATAAAAAAAAAAAAAA	MN908947:476-557	GATGCTCGAACTGCACCTCAT
NB501326:380:HFNNHBGXF:4:11607:21915:1664	GGGCAAACGTTCGGATGCTCGAACTGCACCTCATGATAAAAAAAAAAAAAA	MN908947:476-557	GATGCTCGAACTGCACCTCATG
NB501326:380:HFNNHBGXF:4:11607:21915:1664	GGGCAAACGTTCGGATGCTCGAACTGCACCTCATGATAAAAAAAAAAAAAA	MN908947:476-557	ATGCTCGAACTGCACCTCAT
NB501326:380:HFNNHBGXF:4:11607:21915:1664	GGGCAAACGTTCGGATGCTCGAACTGCACCTCATGATAAAAAAAAAAAAAA	MN908947:476-557	ATGCTCGAACTGCACCTCATG
NB501326:380:HFNNHBGXF:4:11607:21915:1664	GGGCAAACGTTCGGATGCTCGAACTGCACCTCATGATAAAAAAAAAAAAAA	MN908947:476-557	TGCTCGAACTGCACCTCATG
NB501326:380:HFNNHBGXF:4:11607:21915:1664	GGGCAAACGTTCGGATGCTCGAACTGCACCTCATGATAAAAAAAAAAAAAA	MN908947:476-557	GATGCTCGAACTGCACCTCA
NB501326:380:HFNNHBGXF:4:11609:8969:9073	CGGGGTAGCAGAACTCGAAGGCATCAAAAAAAAAAAAAAAGATCGGAAGAG	MN908947:476-557	GTAGCAGAACTCGAAGGCAT
NB501326:380:HFNNHBGXF:4:11609:8969:9073	CGGGGTAGCAGAACTCGAAGGCATCAAAAAAAAAAAAAAAGATCGGAAGAG	MN908947:476-557	GGTAGCAGAACTCGAAGGCAT
NB501326:380:HFNNHBGXF:4:12406:10793:4482	GGGGTTCGGATGCTCGAACTGCACCTCTAAAAAAAAAAAAAAAGATCGGAA	MN908947:476-557	GGATGCTCGAACTGCACCTC
NB501326:380:HFNNHBGXF:4:12406:10172:10092	GGGAGCAGAACTCGAAGGCATTCACAAAAAAAAAAAAAAGAACGGAAGAGA	MN908947:476-557	AGCAGAACTCGAAGGCATTCA
NB501326:380:HFNNHBGXF:4:12409:16816:18910	GGCAACGTTCGGATGCTCGAACTGCACCTCAGAAAAAAAAAAAAAAAGATC	MN908947:476-557	GGATGCTCGAACTGCACCTC
NB501326:380:HFNNHBGXF:4:12409:16816:18910	GGCAACGTTCGGATGCTCGAACTGCACCTCAGAAAAAAAAAAAAAAAGATC	MN908947:476-557	GGATGCTCGAACTGCACCTCA
NB501326:380:HFNNHBGXF:4:12409:16816:18910	GGCAACGTTCGGATGCTCGAACTGCACCTCAGAAAAAAAAAAAAAAAGATC	MN908947:476-557	GATGCTCGAACTGCACCTCA
NB501326:380:HFNNHBGXF:4:12503:11195:10755	GCGGATGCTCGAACTGCACCTCACGAAAAAAAAAAAAAAAGATCGGAAGAG	MN908947:476-557	GGATGCTCGAACTGCACCTC
NB501326:380:HFNNHBGXF:4:12503:11195:10755	GCGGATGCTCGAACTGCACCTCACGAAAAAAAAAAAAAAAGATCGGAAGAG	MN908947:476-557	GGATGCTCGAACTGCACCTCA
NB501326:380:HFNNHBGXF:4:12503:11195:10755	GCGGATGCTCGAACTGCACCTCACGAAAAAAAAAAAAAAAGATCGGAAGAG	MN908947:476-557	GATGCTCGAACTGCACCTCA
NB501326:380:HFNNHBGXF:4:12505:14175:3120	CCGGGTTGAGCTGGTAGCAGAACTCGAAGGCAAAAAAAAAAAAAAAGATCG	MN908947:476-557	GAGCTGGTAGCAGAACTCGAAGGC
NB501326:380:HFNNHBGXF:4:12505:14175:3120	CCGGGTTGAGCTGGTAGCAGAACTCGAAGGCAAAAAAAAAAAAAAAGATCG	MN908947:476-557	AGCTGGTAGCAGAACTCGAAGGC
NB501326:380:HFNNHBGXF:4:12505:14175:3120	CCGGGTTGAGCTGGTAGCAGAACTCGAAGGCAAAAAAAAAAAAAAAGATCG	MN908947:476-557	GCTGGTAGCAGAACTCGAAGGC
NB501326:380:HFNNHBGXF:4:12505:14175:3120	CCGGGTTGAGCTGGTAGCAGAACTCGAAGGCAAAAAAAAAAAAAAAGATCG	MN908947:476-557	TGGTAGCAGAACTCGAAGGCA
NB501326:380:HFNNHBGXF:4:12505:14175:3120	CCGGGTTGAGCTGGTAGCAGAACTCGAAGGCAAAAAAAAAAAAAAAGATCG	MN908947:476-557	GCTGGTAGCAGAACTCGAAGGCA
NB501326:380:HFNNHBGXF:4:12505:14175:3120	CCGGGTTGAGCTGGTAGCAGAACTCGAAGGCAAAAAAAAAAAAAAAGATCG	MN908947:476-557	AGCTGGTAGCAGAACTCGAAGGCA
NB501326:380:HFNNHBGXF:4:12505:14175:3120	CCGGGTTGAGCTGGTAGCAGAACTCGAAGGCAAAAAAAAAAAAAAAGATCG	MN908947:476-557	CTGGTAGCAGAACTCGAAGGCA
NB501326:380:HFNNHBGXF:4:12505:2221:14641	CCGGGATGCTCGAACTGCACCTCATGGTAAAAAAAAAAAAAAAGATCGGAA	MN908947:476-557	GGATGCTCGAACTGCACCTC
NB501326:380:HFNNHBGXF:4:12505:2221:14641	CCGGGATGCTCGAACTGCACCTCATGGTAAAAAAAAAAAAAAAGATCGGAA	MN908947:476-557	GGATGCTCGAACTGCACCTCA
NB501326:380:HFNNHBGXF:4:12505:2221:14641	CCGGGATGCTCGAACTGCACCTCATGGTAAAAAAAAAAAAAAAGATCGGAA	MN908947:476-557	GGATGCTCGAACTGCACCTCATG
NB501326:380:HFNNHBGXF:4:12505:2221:14641	CCGGGATGCTCGAACTGCACCTCATGGTAAAAAAAAAAAAAAAGATCGGAA	MN908947:476-557	GATGCTCGAACTGCACCTCAT
NB501326:380:HFNNHBGXF:4:12505:2221:14641	CCGGGATGCTCGAACTGCACCTCATGGTAAAAAAAAAAAAAAAGATCGGAA	MN908947:476-557	GATGCTCGAACTGCACCTCATG
NB501326:380:HFNNHBGXF:4:12505:2221:14641	CCGGGATGCTCGAACTGCACCTCATGGTAAAAAAAAAAAAAAAGATCGGAA	MN908947:476-557	GATGCTCGAACTGCACCTCATGG
NB501326:380:HFNNHBGXF:4:12505:2221:14641	CCGGGATGCTCGAACTGCACCTCATGGTAAAAAAAAAAAAAAAGATCGGAA	MN908947:476-557	GATGCTCGAACTGCACCTCATGGT
NB501326:380:HFNNHBGXF:4:12505:2221:14641	CCGGGATGCTCGAACTGCACCTCATGGTAAAAAAAAAAAAAAAGATCGGAA	MN908947:476-557	ATGCTCGAACTGCACCTCAT
NB501326:380:HFNNHBGXF:4:12505:2221:14641	CCGGGATGCTCGAACTGCACCTCATGGTAAAAAAAAAAAAAAAGATCGGAA	MN908947:476-557	ATGCTCGAACTGCACCTCATG
NB501326:380:HFNNHBGXF:4:12505:2221:14641	CCGGGATGCTCGAACTGCACCTCATGGTAAAAAAAAAAAAAAAGATCGGAA	MN908947:476-557	ATGCTCGAACTGCACCTCATGG
NB501326:380:HFNNHBGXF:4:12505:2221:14641	CCGGGATGCTCGAACTGCACCTCATGGTAAAAAAAAAAAAAAAGATCGGAA	MN908947:476-557	ATGCTCGAACTGCACCTCATGGT
NB501326:380:HFNNHBGXF:4:12505:2221:14641	CCGGGATGCTCGAACTGCACCTCATGGTAAAAAAAAAAAAAAAGATCGGAA	MN908947:476-557	TGCTCGAACTGCACCTCATG
NB501326:380:HFNNHBGXF:4:12505:2221:14641	CCGGGATGCTCGAACTGCACCTCATGGTAAAAAAAAAAAAAAAGATCGGAA	MN908947:476-557	TGCTCGAACTGCACCTCATGG
NB501326:380:HFNNHBGXF:4:12505:2221:14641	CCGGGATGCTCGAACTGCACCTCATGGTAAAAAAAAAAAAAAAGATCGGAA	MN908947:476-557	TGCTCGAACTGCACCTCATGGT
NB501326:380:HFNNHBGXF:4:12505:2221:14641	CCGGGATGCTCGAACTGCACCTCATGGTAAAAAAAAAAAAAAAGATCGGAA	MN908947:476-557	CTCGAACTGCACCTCATGGT
NB501326:380:HFNNHBGXF:4:12505:2221:14641	CCGGGATGCTCGAACTGCACCTCATGGTAAAAAAAAAAAAAAAGATCGGAA	MN908947:476-557	GATGCTCGAACTGCACCTCA
NB501326:380:HFNNHBGXF:4:12505:2221:14641	CCGGGATGCTCGAACTGCACCTCATGGTAAAAAAAAAAAAAAAGATCGGAA	MN908947:476-557	GCTCGAACTGCACCTCATGGT
NB501326:380:HFNNHBGXF:4:12508:17606:13734	GGCATCAAACGTTCGGATGCTCGAACTGCACCTCTAAAAAAAAAAAAAAAA	MN908947:476-557	GGATGCTCGAACTGCACCTC
NB501326:380:HFNNHBGXF:4:12511:7296:19613	GCCGATGCTCGAACTGCACCTCACGAAAAAAAAAAAAAAGATCGGAAGAGC	MN908947:476-557	GATGCTCGAACTGCACCTCA
NB501326:380:HFNNHBGXF:4:12602:11952:11339	CCCCAGATGCTCGAACTGCACCTCATGGGCAAAAAAAAAAAAAAGATCGGA	MN908947:476-557	GATGCTCGAACTGCACCTCAT
NB501326:380:HFNNHBGXF:4:12602:11952:11339	CCCCAGATGCTCGAACTGCACCTCATGGGCAAAAAAAAAAAAAAGATCGGA	MN908947:476-557	GATGCTCGAACTGCACCTCATG
NB501326:380:HFNNHBGXF:4:12602:11952:11339	CCCCAGATGCTCGAACTGCACCTCATGGGCAAAAAAAAAAAAAAGATCGGA	MN908947:476-557	GATGCTCGAACTGCACCTCATGG
NB501326:380:HFNNHBGXF:4:12602:11952:11339	CCCCAGATGCTCGAACTGCACCTCATGGGCAAAAAAAAAAAAAAGATCGGA	MN908947:476-557	ATGCTCGAACTGCACCTCAT
NB501326:380:HFNNHBGXF:4:12602:11952:11339	CCCCAGATGCTCGAACTGCACCTCATGGGCAAAAAAAAAAAAAAGATCGGA	MN908947:476-557	ATGCTCGAACTGCACCTCATG
NB501326:380:HFNNHBGXF:4:12602:11952:11339	CCCCAGATGCTCGAACTGCACCTCATGGGCAAAAAAAAAAAAAAGATCGGA	MN908947:476-557	ATGCTCGAACTGCACCTCATGG
NB501326:380:HFNNHBGXF:4:12602:11952:11339	CCCCAGATGCTCGAACTGCACCTCATGGGCAAAAAAAAAAAAAAGATCGGA	MN908947:476-557	TGCTCGAACTGCACCTCATG
NB501326:380:HFNNHBGXF:4:12602:11952:11339	CCCCAGATGCTCGAACTGCACCTCATGGGCAAAAAAAAAAAAAAGATCGGA	MN908947:476-557	TGCTCGAACTGCACCTCATGG
NB501326:380:HFNNHBGXF:4:12602:11952:11339	CCCCAGATGCTCGAACTGCACCTCATGGGCAAAAAAAAAAAAAAGATCGGA	MN908947:476-557	GATGCTCGAACTGCACCTCA
NB501326:380:HFNNHBGXF:4:12603:16213:12972	CCGAGTAGCAGAACTCGAAGGCATTCAGTACAAAAAAAAAAAAAAGATCGG	MN908947:476-557	GTAGCAGAACTCGAAGGCATTCA
NB501326:380:HFNNHBGXF:4:12603:16213:12972	CCGAGTAGCAGAACTCGAAGGCATTCAGTACAAAAAAAAAAAAAAGATCGG	MN908947:476-557	GTAGCAGAACTCGAAGGCATTC
NB501326:380:HFNNHBGXF:4:12603:16213:12972	CCGAGTAGCAGAACTCGAAGGCATTCAGTACAAAAAAAAAAAAAAGATCGG	MN908947:476-557	GTAGCAGAACTCGAAGGCAT
NB501326:380:HFNNHBGXF:4:12603:16213:12972	CCGAGTAGCAGAACTCGAAGGCATTCAGTACAAAAAAAAAAAAAAGATCGG	MN908947:476-557	GTAGCAGAACTCGAAGGCATTCAG
NB501326:380:HFNNHBGXF:4:12603:16213:12972	CCGAGTAGCAGAACTCGAAGGCATTCAGTACAAAAAAAAAAAAAAGATCGG	MN908947:476-557	TAGCAGAACTCGAAGGCATT
NB501326:380:HFNNHBGXF:4:12603:16213:12972	CCGAGTAGCAGAACTCGAAGGCATTCAGTACAAAAAAAAAAAAAAGATCGG	MN908947:476-557	AGCAGAACTCGAAGGCATTCA
NB501326:380:HFNNHBGXF:4:12603:16213:12972	CCGAGTAGCAGAACTCGAAGGCATTCAGTACAAAAAAAAAAAAAAGATCGG	MN908947:476-557	GTAGCAGAACTCGAAGGCATT
NB501326:380:HFNNHBGXF:4:12603:16213:12972	CCGAGTAGCAGAACTCGAAGGCATTCAGTACAAAAAAAAAAAAAAGATCGG	MN908947:476-557	TAGCAGAACTCGAAGGCATTCA
NB501326:380:HFNNHBGXF:4:12603:16213:12972	CCGAGTAGCAGAACTCGAAGGCATTCAGTACAAAAAAAAAAAAAAGATCGG	MN908947:476-557	TAGCAGAACTCGAAGGCATTC
NB501326:380:HFNNHBGXF:4:12604:9967:2175	CCGGATGCTCGAACTGCACCTCAAAAAAAAAAAAAAAGATCGGTAGAGCAC	MN908947:476-557	GGATGCTCGAACTGCACCTC
NB501326:380:HFNNHBGXF:4:12604:9967:2175	CCGGATGCTCGAACTGCACCTCAAAAAAAAAAAAAAAGATCGGTAGAGCAC	MN908947:476-557	GGATGCTCGAACTGCACCTCA
NB501326:380:HFNNHBGXF:4:12604:9967:2175	CCGGATGCTCGAACTGCACCTCAAAAAAAAAAAAAAAGATCGGTAGAGCAC	MN908947:476-557	GATGCTCGAACTGCACCTCA
NB501326:380:HFNNHBGXF:4:12612:20045:5754	CCCTCGGATGCTCGAACTGCACCTCATGGAAAAAAAAAAAAAAAGATCGGA	MN908947:476-557	GGATGCTCGAACTGCACCTC
NB501326:380:HFNNHBGXF:4:12612:20045:5754	CCCTCGGATGCTCGAACTGCACCTCATGGAAAAAAAAAAAAAAAGATCGGA	MN908947:476-557	GGATGCTCGAACTGCACCTCA
NB501326:380:HFNNHBGXF:4:12612:20045:5754	CCCTCGGATGCTCGAACTGCACCTCATGGAAAAAAAAAAAAAAAGATCGGA	MN908947:476-557	GGATGCTCGAACTGCACCTCATG
NB501326:380:HFNNHBGXF:4:12612:20045:5754	CCCTCGGATGCTCGAACTGCACCTCATGGAAAAAAAAAAAAAAAGATCGGA	MN908947:476-557	GATGCTCGAACTGCACCTCAT
NB501326:380:HFNNHBGXF:4:12612:20045:5754	CCCTCGGATGCTCGAACTGCACCTCATGGAAAAAAAAAAAAAAAGATCGGA	MN908947:476-557	GATGCTCGAACTGCACCTCATG
NB501326:380:HFNNHBGXF:4:12612:20045:5754	CCCTCGGATGCTCGAACTGCACCTCATGGAAAAAAAAAAAAAAAGATCGGA	MN908947:476-557	GATGCTCGAACTGCACCTCATGG
NB501326:380:HFNNHBGXF:4:12612:20045:5754	CCCTCGGATGCTCGAACTGCACCTCATGGAAAAAAAAAAAAAAAGATCGGA	MN908947:476-557	ATGCTCGAACTGCACCTCAT
NB501326:380:HFNNHBGXF:4:12612:20045:5754	CCCTCGGATGCTCGAACTGCACCTCATGGAAAAAAAAAAAAAAAGATCGGA	MN908947:476-557	ATGCTCGAACTGCACCTCATG
NB501326:380:HFNNHBGXF:4:12612:20045:5754	CCCTCGGATGCTCGAACTGCACCTCATGGAAAAAAAAAAAAAAAGATCGGA	MN908947:476-557	ATGCTCGAACTGCACCTCATGG
NB501326:380:HFNNHBGXF:4:12612:20045:5754	CCCTCGGATGCTCGAACTGCACCTCATGGAAAAAAAAAAAAAAAGATCGGA	MN908947:476-557	TGCTCGAACTGCACCTCATG
NB501326:380:HFNNHBGXF:4:12612:20045:5754	CCCTCGGATGCTCGAACTGCACCTCATGGAAAAAAAAAAAAAAAGATCGGA	MN908947:476-557	TGCTCGAACTGCACCTCATGG
NB501326:380:HFNNHBGXF:4:12612:20045:5754	CCCTCGGATGCTCGAACTGCACCTCATGGAAAAAAAAAAAAAAAGATCGGA	MN908947:476-557	GATGCTCGAACTGCACCTCA
NB501326:380:HFNNHBGXF:4:12612:2333:16192	GGCGGTAGCAGAACTCGAAGGCATTAAAAAAAAAAAAAAAGAACGGAAGAG	MN908947:476-557	GGTAGCAGAACTCGAAGGCATT
NB501326:380:HFNNHBGXF:4:12612:2333:16192	GGCGGTAGCAGAACTCGAAGGCATTAAAAAAAAAAAAAAAGAACGGAAGAG	MN908947:476-557	GTAGCAGAACTCGAAGGCAT
NB501326:380:HFNNHBGXF:4:12612:2333:16192	GGCGGTAGCAGAACTCGAAGGCATTAAAAAAAAAAAAAAAGAACGGAAGAG	MN908947:476-557	TAGCAGAACTCGAAGGCATT
NB501326:380:HFNNHBGXF:4:12612:2333:16192	GGCGGTAGCAGAACTCGAAGGCATTAAAAAAAAAAAAAAAGAACGGAAGAG	MN908947:476-557	GTAGCAGAACTCGAAGGCATT
NB501326:380:HFNNHBGXF:4:12612:2333:16192	GGCGGTAGCAGAACTCGAAGGCATTAAAAAAAAAAAAAAAGAACGGAAGAG	MN908947:476-557	GGTAGCAGAACTCGAAGGCAT
NB501326:380:HFNNHBGXF:4:13502:25158:15605	CCCAACGTTCGGATGCTCGAACTGCACCTCAAAAAAAAAAAAAAAGATCGG	MN908947:476-557	GGATGCTCGAACTGCACCTC
NB501326:380:HFNNHBGXF:4:13502:25158:15605	CCCAACGTTCGGATGCTCGAACTGCACCTCAAAAAAAAAAAAAAAGATCGG	MN908947:476-557	GGATGCTCGAACTGCACCTCA
NB501326:380:HFNNHBGXF:4:13502:25158:15605	CCCAACGTTCGGATGCTCGAACTGCACCTCAAAAAAAAAAAAAAAGATCGG	MN908947:476-557	GATGCTCGAACTGCACCTCA
NB501326:380:HFNNHBGXF:4:13505:22441:14966	CGCGGATGCTCGAACTGCACCTCATGGTCATGCAAAAAAAAAAAAAAAGAT	MN908947:476-557	GGATGCTCGAACTGCACCTC
NB501326:380:HFNNHBGXF:4:13505:22441:14966	CGCGGATGCTCGAACTGCACCTCATGGTCATGCAAAAAAAAAAAAAAAGAT	MN908947:476-557	GGATGCTCGAACTGCACCTCA
NB501326:380:HFNNHBGXF:4:13505:22441:14966	CGCGGATGCTCGAACTGCACCTCATGGTCATGCAAAAAAAAAAAAAAAGAT	MN908947:476-557	GGATGCTCGAACTGCACCTCATG
NB501326:380:HFNNHBGXF:4:13505:22441:14966	CGCGGATGCTCGAACTGCACCTCATGGTCATGCAAAAAAAAAAAAAAAGAT	MN908947:476-557	GATGCTCGAACTGCACCTCAT
NB501326:380:HFNNHBGXF:4:13505:22441:14966	CGCGGATGCTCGAACTGCACCTCATGGTCATGCAAAAAAAAAAAAAAAGAT	MN908947:476-557	GATGCTCGAACTGCACCTCATG
NB501326:380:HFNNHBGXF:4:13505:22441:14966	CGCGGATGCTCGAACTGCACCTCATGGTCATGCAAAAAAAAAAAAAAAGAT	MN908947:476-557	GATGCTCGAACTGCACCTCATGG
NB501326:380:HFNNHBGXF:4:13505:22441:14966	CGCGGATGCTCGAACTGCACCTCATGGTCATGCAAAAAAAAAAAAAAAGAT	MN908947:476-557	GATGCTCGAACTGCACCTCATGGT
NB501326:380:HFNNHBGXF:4:13505:22441:14966	CGCGGATGCTCGAACTGCACCTCATGGTCATGCAAAAAAAAAAAAAAAGAT	MN908947:476-557	ATGCTCGAACTGCACCTCAT
NB501326:380:HFNNHBGXF:4:13505:22441:14966	CGCGGATGCTCGAACTGCACCTCATGGTCATGCAAAAAAAAAAAAAAAGAT	MN908947:476-557	ATGCTCGAACTGCACCTCATG
NB501326:380:HFNNHBGXF:4:13505:22441:14966	CGCGGATGCTCGAACTGCACCTCATGGTCATGCAAAAAAAAAAAAAAAGAT	MN908947:476-557	ATGCTCGAACTGCACCTCATGG
NB501326:380:HFNNHBGXF:4:13505:22441:14966	CGCGGATGCTCGAACTGCACCTCATGGTCATGCAAAAAAAAAAAAAAAGAT	MN908947:476-557	ATGCTCGAACTGCACCTCATGGT
NB501326:380:HFNNHBGXF:4:13505:22441:14966	CGCGGATGCTCGAACTGCACCTCATGGTCATGCAAAAAAAAAAAAAAAGAT	MN908947:476-557	TGCTCGAACTGCACCTCATG
NB501326:380:HFNNHBGXF:4:13505:22441:14966	CGCGGATGCTCGAACTGCACCTCATGGTCATGCAAAAAAAAAAAAAAAGAT	MN908947:476-557	TGCTCGAACTGCACCTCATGG
NB501326:380:HFNNHBGXF:4:13505:22441:14966	CGCGGATGCTCGAACTGCACCTCATGGTCATGCAAAAAAAAAAAAAAAGAT	MN908947:476-557	TGCTCGAACTGCACCTCATGGT
NB501326:380:HFNNHBGXF:4:13505:22441:14966	CGCGGATGCTCGAACTGCACCTCATGGTCATGCAAAAAAAAAAAAAAAGAT	MN908947:476-557	TGCTCGAACTGCACCTCATGGTC
NB501326:380:HFNNHBGXF:4:13505:22441:14966	CGCGGATGCTCGAACTGCACCTCATGGTCATGCAAAAAAAAAAAAAAAGAT	MN908947:476-557	GCTCGAACTGCACCTCATGGTC
NB501326:380:HFNNHBGXF:4:13505:22441:14966	CGCGGATGCTCGAACTGCACCTCATGGTCATGCAAAAAAAAAAAAAAAGAT	MN908947:476-557	GCTCGAACTGCACCTCATGGTCA
NB501326:380:HFNNHBGXF:4:13505:22441:14966	CGCGGATGCTCGAACTGCACCTCATGGTCATGCAAAAAAAAAAAAAAAGAT	MN908947:476-557	CTCGAACTGCACCTCATGGT
NB501326:380:HFNNHBGXF:4:13505:22441:14966	CGCGGATGCTCGAACTGCACCTCATGGTCATGCAAAAAAAAAAAAAAAGAT	MN908947:476-557	CTCGAACTGCACCTCATGGTC
NB501326:380:HFNNHBGXF:4:13505:22441:14966	CGCGGATGCTCGAACTGCACCTCATGGTCATGCAAAAAAAAAAAAAAAGAT	MN908947:476-557	CTCGAACTGCACCTCATGGTCA
NB501326:380:HFNNHBGXF:4:13505:22441:14966	CGCGGATGCTCGAACTGCACCTCATGGTCATGCAAAAAAAAAAAAAAAGAT	MN908947:476-557	GATGCTCGAACTGCACCTCA
NB501326:380:HFNNHBGXF:4:13505:22441:14966	CGCGGATGCTCGAACTGCACCTCATGGTCATGCAAAAAAAAAAAAAAAGAT	MN908947:476-557	GCTCGAACTGCACCTCATGGT
NB501326:380:HFNNHBGXF:4:13506:15651:1621	CGCGGATGCTCGAACTGCACCTCAAAAAAAAAAAAAAAGATCGGAAGAGCA	MN908947:476-557	GGATGCTCGAACTGCACCTC
NB501326:380:HFNNHBGXF:4:13506:15651:1621	CGCGGATGCTCGAACTGCACCTCAAAAAAAAAAAAAAAGATCGGAAGAGCA	MN908947:476-557	GGATGCTCGAACTGCACCTCA
NB501326:380:HFNNHBGXF:4:13506:15651:1621	CGCGGATGCTCGAACTGCACCTCAAAAAAAAAAAAAAAGATCGGAAGAGCA	MN908947:476-557	GATGCTCGAACTGCACCTCA
NB501326:380:HFNNHBGXF:4:13608:25193:19431	CGGCTCGAACTGCACCTCATGGTCAAAAAAAAAAAAAAAGATCGGAAGAGC	MN908947:476-557	GCTCGAACTGCACCTCATGGTC
NB501326:380:HFNNHBGXF:4:13608:25193:19431	CGGCTCGAACTGCACCTCATGGTCAAAAAAAAAAAAAAAGATCGGAAGAGC	MN908947:476-557	GCTCGAACTGCACCTCATGGTCA
NB501326:380:HFNNHBGXF:4:13608:25193:19431	CGGCTCGAACTGCACCTCATGGTCAAAAAAAAAAAAAAAGATCGGAAGAGC	MN908947:476-557	CTCGAACTGCACCTCATGGT
NB501326:380:HFNNHBGXF:4:13608:25193:19431	CGGCTCGAACTGCACCTCATGGTCAAAAAAAAAAAAAAAGATCGGAAGAGC	MN908947:476-557	CTCGAACTGCACCTCATGGTC
NB501326:380:HFNNHBGXF:4:13608:25193:19431	CGGCTCGAACTGCACCTCATGGTCAAAAAAAAAAAAAAAGATCGGAAGAGC	MN908947:476-557	CTCGAACTGCACCTCATGGTCA
NB501326:380:HFNNHBGXF:4:13608:25193:19431	CGGCTCGAACTGCACCTCATGGTCAAAAAAAAAAAAAAAGATCGGAAGAGC	MN908947:476-557	GCTCGAACTGCACCTCATGGT
NB501326:380:HFNNHBGXF:4:21401:21971:14242	GGGCGGATGCTCGAACTGCACCTCATGGTTTTAAAAAAAAAAAAAAAGATC	MN908947:476-557	GGATGCTCGAACTGCACCTC
NB501326:380:HFNNHBGXF:4:21401:21971:14242	GGGCGGATGCTCGAACTGCACCTCATGGTTTTAAAAAAAAAAAAAAAGATC	MN908947:476-557	GGATGCTCGAACTGCACCTCA
NB501326:380:HFNNHBGXF:4:21401:21971:14242	GGGCGGATGCTCGAACTGCACCTCATGGTTTTAAAAAAAAAAAAAAAGATC	MN908947:476-557	GGATGCTCGAACTGCACCTCATG
NB501326:380:HFNNHBGXF:4:21401:21971:14242	GGGCGGATGCTCGAACTGCACCTCATGGTTTTAAAAAAAAAAAAAAAGATC	MN908947:476-557	GATGCTCGAACTGCACCTCAT
NB501326:380:HFNNHBGXF:4:21401:21971:14242	GGGCGGATGCTCGAACTGCACCTCATGGTTTTAAAAAAAAAAAAAAAGATC	MN908947:476-557	GATGCTCGAACTGCACCTCATG
NB501326:380:HFNNHBGXF:4:21401:21971:14242	GGGCGGATGCTCGAACTGCACCTCATGGTTTTAAAAAAAAAAAAAAAGATC	MN908947:476-557	GATGCTCGAACTGCACCTCATGG
NB501326:380:HFNNHBGXF:4:21401:21971:14242	GGGCGGATGCTCGAACTGCACCTCATGGTTTTAAAAAAAAAAAAAAAGATC	MN908947:476-557	GATGCTCGAACTGCACCTCATGGT
NB501326:380:HFNNHBGXF:4:21401:21971:14242	GGGCGGATGCTCGAACTGCACCTCATGGTTTTAAAAAAAAAAAAAAAGATC	MN908947:476-557	ATGCTCGAACTGCACCTCAT
NB501326:380:HFNNHBGXF:4:21401:21971:14242	GGGCGGATGCTCGAACTGCACCTCATGGTTTTAAAAAAAAAAAAAAAGATC	MN908947:476-557	ATGCTCGAACTGCACCTCATG
NB501326:380:HFNNHBGXF:4:21401:21971:14242	GGGCGGATGCTCGAACTGCACCTCATGGTTTTAAAAAAAAAAAAAAAGATC	MN908947:476-557	ATGCTCGAACTGCACCTCATGG
NB501326:380:HFNNHBGXF:4:21401:21971:14242	GGGCGGATGCTCGAACTGCACCTCATGGTTTTAAAAAAAAAAAAAAAGATC	MN908947:476-557	ATGCTCGAACTGCACCTCATGGT
NB501326:380:HFNNHBGXF:4:21401:21971:14242	GGGCGGATGCTCGAACTGCACCTCATGGTTTTAAAAAAAAAAAAAAAGATC	MN908947:476-557	TGCTCGAACTGCACCTCATG
NB501326:380:HFNNHBGXF:4:21401:21971:14242	GGGCGGATGCTCGAACTGCACCTCATGGTTTTAAAAAAAAAAAAAAAGATC	MN908947:476-557	TGCTCGAACTGCACCTCATGG
NB501326:380:HFNNHBGXF:4:21401:21971:14242	GGGCGGATGCTCGAACTGCACCTCATGGTTTTAAAAAAAAAAAAAAAGATC	MN908947:476-557	TGCTCGAACTGCACCTCATGGT
NB501326:380:HFNNHBGXF:4:21401:21971:14242	GGGCGGATGCTCGAACTGCACCTCATGGTTTTAAAAAAAAAAAAAAAGATC	MN908947:476-557	CTCGAACTGCACCTCATGGT
NB501326:380:HFNNHBGXF:4:21401:21971:14242	GGGCGGATGCTCGAACTGCACCTCATGGTTTTAAAAAAAAAAAAAAAGATC	MN908947:476-557	GATGCTCGAACTGCACCTCA
NB501326:380:HFNNHBGXF:4:21401:21971:14242	GGGCGGATGCTCGAACTGCACCTCATGGTTTTAAAAAAAAAAAAAAAGATC	MN908947:476-557	GCTCGAACTGCACCTCATGGT
NB501326:380:HFNNHBGXF:4:21404:17917:11485	CGGGATGCTCGAACTGCACCTCATGAAAAAAAAAAAAAAAGATCGGAAGAG	MN908947:476-557	GGATGCTCGAACTGCACCTC
NB501326:380:HFNNHBGXF:4:21404:17917:11485	CGGGATGCTCGAACTGCACCTCATGAAAAAAAAAAAAAAAGATCGGAAGAG	MN908947:476-557	GGATGCTCGAACTGCACCTCA
NB501326:380:HFNNHBGXF:4:21404:17917:11485	CGGGATGCTCGAACTGCACCTCATGAAAAAAAAAAAAAAAGATCGGAAGAG	MN908947:476-557	GGATGCTCGAACTGCACCTCATG
NB501326:380:HFNNHBGXF:4:21404:17917:11485	CGGGATGCTCGAACTGCACCTCATGAAAAAAAAAAAAAAAGATCGGAAGAG	MN908947:476-557	GATGCTCGAACTGCACCTCAT
NB501326:380:HFNNHBGXF:4:21404:17917:11485	CGGGATGCTCGAACTGCACCTCATGAAAAAAAAAAAAAAAGATCGGAAGAG	MN908947:476-557	GATGCTCGAACTGCACCTCATG
NB501326:380:HFNNHBGXF:4:21404:17917:11485	CGGGATGCTCGAACTGCACCTCATGAAAAAAAAAAAAAAAGATCGGAAGAG	MN908947:476-557	ATGCTCGAACTGCACCTCAT
NB501326:380:HFNNHBGXF:4:21404:17917:11485	CGGGATGCTCGAACTGCACCTCATGAAAAAAAAAAAAAAAGATCGGAAGAG	MN908947:476-557	ATGCTCGAACTGCACCTCATG
NB501326:380:HFNNHBGXF:4:21404:17917:11485	CGGGATGCTCGAACTGCACCTCATGAAAAAAAAAAAAAAAGATCGGAAGAG	MN908947:476-557	TGCTCGAACTGCACCTCATG
NB501326:380:HFNNHBGXF:4:21404:17917:11485	CGGGATGCTCGAACTGCACCTCATGAAAAAAAAAAAAAAAGATCGGAAGAG	MN908947:476-557	GATGCTCGAACTGCACCTCA
NB501326:380:HFNNHBGXF:4:21407:2155:13766	GCCAACGTTCGGATGCTCGAACTGCACCTCATGGTCATGTTAAAAAAAAAA	MN908947:476-557	GGATGCTCGAACTGCACCTC
NB501326:380:HFNNHBGXF:4:21407:2155:13766	GCCAACGTTCGGATGCTCGAACTGCACCTCATGGTCATGTTAAAAAAAAAA	MN908947:476-557	GGATGCTCGAACTGCACCTCA
NB501326:380:HFNNHBGXF:4:21407:2155:13766	GCCAACGTTCGGATGCTCGAACTGCACCTCATGGTCATGTTAAAAAAAAAA	MN908947:476-557	GGATGCTCGAACTGCACCTCATG
NB501326:380:HFNNHBGXF:4:21407:2155:13766	GCCAACGTTCGGATGCTCGAACTGCACCTCATGGTCATGTTAAAAAAAAAA	MN908947:476-557	GATGCTCGAACTGCACCTCAT
NB501326:380:HFNNHBGXF:4:21407:2155:13766	GCCAACGTTCGGATGCTCGAACTGCACCTCATGGTCATGTTAAAAAAAAAA	MN908947:476-557	GATGCTCGAACTGCACCTCATG
NB501326:380:HFNNHBGXF:4:21407:2155:13766	GCCAACGTTCGGATGCTCGAACTGCACCTCATGGTCATGTTAAAAAAAAAA	MN908947:476-557	GATGCTCGAACTGCACCTCATGG
NB501326:380:HFNNHBGXF:4:21407:2155:13766	GCCAACGTTCGGATGCTCGAACTGCACCTCATGGTCATGTTAAAAAAAAAA	MN908947:476-557	GATGCTCGAACTGCACCTCATGGT
NB501326:380:HFNNHBGXF:4:21407:2155:13766	GCCAACGTTCGGATGCTCGAACTGCACCTCATGGTCATGTTAAAAAAAAAA	MN908947:476-557	ATGCTCGAACTGCACCTCAT
NB501326:380:HFNNHBGXF:4:21407:2155:13766	GCCAACGTTCGGATGCTCGAACTGCACCTCATGGTCATGTTAAAAAAAAAA	MN908947:476-557	ATGCTCGAACTGCACCTCATG
NB501326:380:HFNNHBGXF:4:21407:2155:13766	GCCAACGTTCGGATGCTCGAACTGCACCTCATGGTCATGTTAAAAAAAAAA	MN908947:476-557	ATGCTCGAACTGCACCTCATGG
NB501326:380:HFNNHBGXF:4:21407:2155:13766	GCCAACGTTCGGATGCTCGAACTGCACCTCATGGTCATGTTAAAAAAAAAA	MN908947:476-557	ATGCTCGAACTGCACCTCATGGT
NB501326:380:HFNNHBGXF:4:21407:2155:13766	GCCAACGTTCGGATGCTCGAACTGCACCTCATGGTCATGTTAAAAAAAAAA	MN908947:476-557	TGCTCGAACTGCACCTCATG
NB501326:380:HFNNHBGXF:4:21407:2155:13766	GCCAACGTTCGGATGCTCGAACTGCACCTCATGGTCATGTTAAAAAAAAAA	MN908947:476-557	TGCTCGAACTGCACCTCATGG
NB501326:380:HFNNHBGXF:4:21407:2155:13766	GCCAACGTTCGGATGCTCGAACTGCACCTCATGGTCATGTTAAAAAAAAAA	MN908947:476-557	TGCTCGAACTGCACCTCATGGT
NB501326:380:HFNNHBGXF:4:21407:2155:13766	GCCAACGTTCGGATGCTCGAACTGCACCTCATGGTCATGTTAAAAAAAAAA	MN908947:476-557	TGCTCGAACTGCACCTCATGGTC
NB501326:380:HFNNHBGXF:4:21407:2155:13766	GCCAACGTTCGGATGCTCGAACTGCACCTCATGGTCATGTTAAAAAAAAAA	MN908947:476-557	GCTCGAACTGCACCTCATGGTC
NB501326:380:HFNNHBGXF:4:21407:2155:13766	GCCAACGTTCGGATGCTCGAACTGCACCTCATGGTCATGTTAAAAAAAAAA	MN908947:476-557	GCTCGAACTGCACCTCATGGTCA
NB501326:380:HFNNHBGXF:4:21407:2155:13766	GCCAACGTTCGGATGCTCGAACTGCACCTCATGGTCATGTTAAAAAAAAAA	MN908947:476-557	CTCGAACTGCACCTCATGGT
NB501326:380:HFNNHBGXF:4:21407:2155:13766	GCCAACGTTCGGATGCTCGAACTGCACCTCATGGTCATGTTAAAAAAAAAA	MN908947:476-557	CTCGAACTGCACCTCATGGTC
NB501326:380:HFNNHBGXF:4:21407:2155:13766	GCCAACGTTCGGATGCTCGAACTGCACCTCATGGTCATGTTAAAAAAAAAA	MN908947:476-557	CTCGAACTGCACCTCATGGTCA
NB501326:380:HFNNHBGXF:4:21407:2155:13766	GCCAACGTTCGGATGCTCGAACTGCACCTCATGGTCATGTTAAAAAAAAAA	MN908947:476-557	GATGCTCGAACTGCACCTCA
NB501326:380:HFNNHBGXF:4:21407:2155:13766	GCCAACGTTCGGATGCTCGAACTGCACCTCATGGTCATGTTAAAAAAAAAA	MN908947:476-557	GCTCGAACTGCACCTCATGGT
NB501326:380:HFNNHBGXF:4:21410:16462:20299	GGGGTTCGGATGCTCGAACTGCACCTCATGTTTTAAAAAAAAAAAAAAAGA	MN908947:476-557	GGATGCTCGAACTGCACCTC
NB501326:380:HFNNHBGXF:4:21410:16462:20299	GGGGTTCGGATGCTCGAACTGCACCTCATGTTTTAAAAAAAAAAAAAAAGA	MN908947:476-557	GGATGCTCGAACTGCACCTCA
NB501326:380:HFNNHBGXF:4:21410:16462:20299	GGGGTTCGGATGCTCGAACTGCACCTCATGTTTTAAAAAAAAAAAAAAAGA	MN908947:476-557	GGATGCTCGAACTGCACCTCATG
NB501326:380:HFNNHBGXF:4:21410:16462:20299	GGGGTTCGGATGCTCGAACTGCACCTCATGTTTTAAAAAAAAAAAAAAAGA	MN908947:476-557	GATGCTCGAACTGCACCTCAT
NB501326:380:HFNNHBGXF:4:21410:16462:20299	GGGGTTCGGATGCTCGAACTGCACCTCATGTTTTAAAAAAAAAAAAAAAGA	MN908947:476-557	GATGCTCGAACTGCACCTCATG
NB501326:380:HFNNHBGXF:4:21410:16462:20299	GGGGTTCGGATGCTCGAACTGCACCTCATGTTTTAAAAAAAAAAAAAAAGA	MN908947:476-557	ATGCTCGAACTGCACCTCAT
NB501326:380:HFNNHBGXF:4:21410:16462:20299	GGGGTTCGGATGCTCGAACTGCACCTCATGTTTTAAAAAAAAAAAAAAAGA	MN908947:476-557	ATGCTCGAACTGCACCTCATG
NB501326:380:HFNNHBGXF:4:21410:16462:20299	GGGGTTCGGATGCTCGAACTGCACCTCATGTTTTAAAAAAAAAAAAAAAGA	MN908947:476-557	TGCTCGAACTGCACCTCATG
NB501326:380:HFNNHBGXF:4:21410:16462:20299	GGGGTTCGGATGCTCGAACTGCACCTCATGTTTTAAAAAAAAAAAAAAAGA	MN908947:476-557	GATGCTCGAACTGCACCTCA
NB501326:380:HFNNHBGXF:4:21501:3453:13618	CCGGATGCTCGAACTGCACCTCAAAAAAAAAAAAAGATCGGAAGAGCACAC	MN908947:476-557	GGATGCTCGAACTGCACCTC
NB501326:380:HFNNHBGXF:4:21501:3453:13618	CCGGATGCTCGAACTGCACCTCAAAAAAAAAAAAAGATCGGAAGAGCACAC	MN908947:476-557	GGATGCTCGAACTGCACCTCA
NB501326:380:HFNNHBGXF:4:21501:3453:13618	CCGGATGCTCGAACTGCACCTCAAAAAAAAAAAAAGATCGGAAGAGCACAC	MN908947:476-557	GATGCTCGAACTGCACCTCA
NB501326:380:HFNNHBGXF:4:21604:10949:20101	CGGTCATCAAACGTTCGGATGCTCGAACTGCACCTCAAAAAAAAAAAAAAA	MN908947:476-557	GGATGCTCGAACTGCACCTC
NB501326:380:HFNNHBGXF:4:21604:10949:20101	CGGTCATCAAACGTTCGGATGCTCGAACTGCACCTCAAAAAAAAAAAAAAA	MN908947:476-557	GGATGCTCGAACTGCACCTCA
NB501326:380:HFNNHBGXF:4:21604:10949:20101	CGGTCATCAAACGTTCGGATGCTCGAACTGCACCTCAAAAAAAAAAAAAAA	MN908947:476-557	GATGCTCGAACTGCACCTCA
NB501326:380:HFNNHBGXF:4:21608:26419:5787	CCCGAGCTGGTAGCAGAACTCGAAGGCAAAAAAAAAAAAAAAGATCGGAAG	MN908947:476-557	GAGCTGGTAGCAGAACTCGAAGGC
NB501326:380:HFNNHBGXF:4:21608:26419:5787	CCCGAGCTGGTAGCAGAACTCGAAGGCAAAAAAAAAAAAAAAGATCGGAAG	MN908947:476-557	AGCTGGTAGCAGAACTCGAAGGC
NB501326:380:HFNNHBGXF:4:21608:26419:5787	CCCGAGCTGGTAGCAGAACTCGAAGGCAAAAAAAAAAAAAAAGATCGGAAG	MN908947:476-557	GCTGGTAGCAGAACTCGAAGGC
NB501326:380:HFNNHBGXF:4:21608:26419:5787	CCCGAGCTGGTAGCAGAACTCGAAGGCAAAAAAAAAAAAAAAGATCGGAAG	MN908947:476-557	TGGTAGCAGAACTCGAAGGCA
NB501326:380:HFNNHBGXF:4:21608:26419:5787	CCCGAGCTGGTAGCAGAACTCGAAGGCAAAAAAAAAAAAAAAGATCGGAAG	MN908947:476-557	GCTGGTAGCAGAACTCGAAGGCA
NB501326:380:HFNNHBGXF:4:21608:26419:5787	CCCGAGCTGGTAGCAGAACTCGAAGGCAAAAAAAAAAAAAAAGATCGGAAG	MN908947:476-557	AGCTGGTAGCAGAACTCGAAGGCA
NB501326:380:HFNNHBGXF:4:21608:26419:5787	CCCGAGCTGGTAGCAGAACTCGAAGGCAAAAAAAAAAAAAAAGATCGGAAG	MN908947:476-557	CTGGTAGCAGAACTCGAAGGCA
NB501326:380:HFNNHBGXF:4:21611:19188:18389	CCCTGCTCGAACTGCACCTCATGGTCCAAAAAAAAAAAAAAAAAAACGAAA	MN908947:476-557	TGCTCGAACTGCACCTCATG
NB501326:380:HFNNHBGXF:4:21611:19188:18389	CCCTGCTCGAACTGCACCTCATGGTCCAAAAAAAAAAAAAAAAAAACGAAA	MN908947:476-557	TGCTCGAACTGCACCTCATGG
NB501326:380:HFNNHBGXF:4:21611:19188:18389	CCCTGCTCGAACTGCACCTCATGGTCCAAAAAAAAAAAAAAAAAAACGAAA	MN908947:476-557	TGCTCGAACTGCACCTCATGGT
NB501326:380:HFNNHBGXF:4:21611:19188:18389	CCCTGCTCGAACTGCACCTCATGGTCCAAAAAAAAAAAAAAAAAAACGAAA	MN908947:476-557	TGCTCGAACTGCACCTCATGGTC
NB501326:380:HFNNHBGXF:4:21611:19188:18389	CCCTGCTCGAACTGCACCTCATGGTCCAAAAAAAAAAAAAAAAAAACGAAA	MN908947:476-557	GCTCGAACTGCACCTCATGGTC
NB501326:380:HFNNHBGXF:4:21611:19188:18389	CCCTGCTCGAACTGCACCTCATGGTCCAAAAAAAAAAAAAAAAAAACGAAA	MN908947:476-557	CTCGAACTGCACCTCATGGT
NB501326:380:HFNNHBGXF:4:21611:19188:18389	CCCTGCTCGAACTGCACCTCATGGTCCAAAAAAAAAAAAAAAAAAACGAAA	MN908947:476-557	CTCGAACTGCACCTCATGGTC
NB501326:380:HFNNHBGXF:4:21611:19188:18389	CCCTGCTCGAACTGCACCTCATGGTCCAAAAAAAAAAAAAAAAAAACGAAA	MN908947:476-557	GCTCGAACTGCACCTCATGGT
NB501326:380:HFNNHBGXF:4:22409:19064:12028	CGCGATGCTCGAACTGCACCTCATGAAAAAAAAAAAAAAGATCGGAAGAGC	MN908947:476-557	GATGCTCGAACTGCACCTCAT
NB501326:380:HFNNHBGXF:4:22409:19064:12028	CGCGATGCTCGAACTGCACCTCATGAAAAAAAAAAAAAAGATCGGAAGAGC	MN908947:476-557	GATGCTCGAACTGCACCTCATG
NB501326:380:HFNNHBGXF:4:22409:19064:12028	CGCGATGCTCGAACTGCACCTCATGAAAAAAAAAAAAAAGATCGGAAGAGC	MN908947:476-557	ATGCTCGAACTGCACCTCAT
NB501326:380:HFNNHBGXF:4:22409:19064:12028	CGCGATGCTCGAACTGCACCTCATGAAAAAAAAAAAAAAGATCGGAAGAGC	MN908947:476-557	ATGCTCGAACTGCACCTCATG
NB501326:380:HFNNHBGXF:4:22409:19064:12028	CGCGATGCTCGAACTGCACCTCATGAAAAAAAAAAAAAAGATCGGAAGAGC	MN908947:476-557	TGCTCGAACTGCACCTCATG
NB501326:380:HFNNHBGXF:4:22409:19064:12028	CGCGATGCTCGAACTGCACCTCATGAAAAAAAAAAAAAAGATCGGAAGAGC	MN908947:476-557	GATGCTCGAACTGCACCTCA
NB501326:380:HFNNHBGXF:4:22603:25584:3020	GCGCGTTCGGATGCTCGAACTGCACCTCATGGTCAAAAAAAAAAAAAAAAT	MN908947:476-557	GGATGCTCGAACTGCACCTC
NB501326:380:HFNNHBGXF:4:22603:25584:3020	GCGCGTTCGGATGCTCGAACTGCACCTCATGGTCAAAAAAAAAAAAAAAAT	MN908947:476-557	GGATGCTCGAACTGCACCTCA
NB501326:380:HFNNHBGXF:4:22603:25584:3020	GCGCGTTCGGATGCTCGAACTGCACCTCATGGTCAAAAAAAAAAAAAAAAT	MN908947:476-557	GGATGCTCGAACTGCACCTCATG
NB501326:380:HFNNHBGXF:4:22603:25584:3020	GCGCGTTCGGATGCTCGAACTGCACCTCATGGTCAAAAAAAAAAAAAAAAT	MN908947:476-557	GATGCTCGAACTGCACCTCAT
NB501326:380:HFNNHBGXF:4:22603:25584:3020	GCGCGTTCGGATGCTCGAACTGCACCTCATGGTCAAAAAAAAAAAAAAAAT	MN908947:476-557	GATGCTCGAACTGCACCTCATG
NB501326:380:HFNNHBGXF:4:22603:25584:3020	GCGCGTTCGGATGCTCGAACTGCACCTCATGGTCAAAAAAAAAAAAAAAAT	MN908947:476-557	GATGCTCGAACTGCACCTCATGG
NB501326:380:HFNNHBGXF:4:22603:25584:3020	GCGCGTTCGGATGCTCGAACTGCACCTCATGGTCAAAAAAAAAAAAAAAAT	MN908947:476-557	GATGCTCGAACTGCACCTCATGGT
NB501326:380:HFNNHBGXF:4:22603:25584:3020	GCGCGTTCGGATGCTCGAACTGCACCTCATGGTCAAAAAAAAAAAAAAAAT	MN908947:476-557	ATGCTCGAACTGCACCTCAT
NB501326:380:HFNNHBGXF:4:22603:25584:3020	GCGCGTTCGGATGCTCGAACTGCACCTCATGGTCAAAAAAAAAAAAAAAAT	MN908947:476-557	ATGCTCGAACTGCACCTCATG
NB501326:380:HFNNHBGXF:4:22603:25584:3020	GCGCGTTCGGATGCTCGAACTGCACCTCATGGTCAAAAAAAAAAAAAAAAT	MN908947:476-557	ATGCTCGAACTGCACCTCATGG
NB501326:380:HFNNHBGXF:4:22603:25584:3020	GCGCGTTCGGATGCTCGAACTGCACCTCATGGTCAAAAAAAAAAAAAAAAT	MN908947:476-557	ATGCTCGAACTGCACCTCATGGT
NB501326:380:HFNNHBGXF:4:22603:25584:3020	GCGCGTTCGGATGCTCGAACTGCACCTCATGGTCAAAAAAAAAAAAAAAAT	MN908947:476-557	TGCTCGAACTGCACCTCATG
NB501326:380:HFNNHBGXF:4:22603:25584:3020	GCGCGTTCGGATGCTCGAACTGCACCTCATGGTCAAAAAAAAAAAAAAAAT	MN908947:476-557	TGCTCGAACTGCACCTCATGG
NB501326:380:HFNNHBGXF:4:22603:25584:3020	GCGCGTTCGGATGCTCGAACTGCACCTCATGGTCAAAAAAAAAAAAAAAAT	MN908947:476-557	TGCTCGAACTGCACCTCATGGT
NB501326:380:HFNNHBGXF:4:22603:25584:3020	GCGCGTTCGGATGCTCGAACTGCACCTCATGGTCAAAAAAAAAAAAAAAAT	MN908947:476-557	TGCTCGAACTGCACCTCATGGTC
NB501326:380:HFNNHBGXF:4:22603:25584:3020	GCGCGTTCGGATGCTCGAACTGCACCTCATGGTCAAAAAAAAAAAAAAAAT	MN908947:476-557	GCTCGAACTGCACCTCATGGTC
NB501326:380:HFNNHBGXF:4:22603:25584:3020	GCGCGTTCGGATGCTCGAACTGCACCTCATGGTCAAAAAAAAAAAAAAAAT	MN908947:476-557	GCTCGAACTGCACCTCATGGTCA
NB501326:380:HFNNHBGXF:4:22603:25584:3020	GCGCGTTCGGATGCTCGAACTGCACCTCATGGTCAAAAAAAAAAAAAAAAT	MN908947:476-557	CTCGAACTGCACCTCATGGT
NB501326:380:HFNNHBGXF:4:22603:25584:3020	GCGCGTTCGGATGCTCGAACTGCACCTCATGGTCAAAAAAAAAAAAAAAAT	MN908947:476-557	CTCGAACTGCACCTCATGGTC
NB501326:380:HFNNHBGXF:4:22603:25584:3020	GCGCGTTCGGATGCTCGAACTGCACCTCATGGTCAAAAAAAAAAAAAAAAT	MN908947:476-557	CTCGAACTGCACCTCATGGTCA
NB501326:380:HFNNHBGXF:4:22603:25584:3020	GCGCGTTCGGATGCTCGAACTGCACCTCATGGTCAAAAAAAAAAAAAAAAT	MN908947:476-557	GATGCTCGAACTGCACCTCA
NB501326:380:HFNNHBGXF:4:22603:25584:3020	GCGCGTTCGGATGCTCGAACTGCACCTCATGGTCAAAAAAAAAAAAAAAAT	MN908947:476-557	GCTCGAACTGCACCTCATGGT
NB501326:380:HFNNHBGXF:4:22604:8337:14066	CCCCAAACGTTCGGATGCTCGAACTGCACCTCATAAAAAAAAAAAAAAAAA	MN908947:476-557	GGATGCTCGAACTGCACCTC
NB501326:380:HFNNHBGXF:4:22604:8337:14066	CCCCAAACGTTCGGATGCTCGAACTGCACCTCATAAAAAAAAAAAAAAAAA	MN908947:476-557	GGATGCTCGAACTGCACCTCA
NB501326:380:HFNNHBGXF:4:22604:8337:14066	CCCCAAACGTTCGGATGCTCGAACTGCACCTCATAAAAAAAAAAAAAAAAA	MN908947:476-557	GATGCTCGAACTGCACCTCAT
NB501326:380:HFNNHBGXF:4:22604:8337:14066	CCCCAAACGTTCGGATGCTCGAACTGCACCTCATAAAAAAAAAAAAAAAAA	MN908947:476-557	ATGCTCGAACTGCACCTCAT
NB501326:380:HFNNHBGXF:4:22604:8337:14066	CCCCAAACGTTCGGATGCTCGAACTGCACCTCATAAAAAAAAAAAAAAAAA	MN908947:476-557	GATGCTCGAACTGCACCTCA
NB501326:380:HFNNHBGXF:4:22608:22639:10582	CGGACGTTCGGATGCTCGAACTGCACCTCATAAAAAAAAAAAAAAAGATCG	MN908947:476-557	GGATGCTCGAACTGCACCTC
NB501326:380:HFNNHBGXF:4:22608:22639:10582	CGGACGTTCGGATGCTCGAACTGCACCTCATAAAAAAAAAAAAAAAGATCG	MN908947:476-557	GGATGCTCGAACTGCACCTCA
NB501326:380:HFNNHBGXF:4:22608:22639:10582	CGGACGTTCGGATGCTCGAACTGCACCTCATAAAAAAAAAAAAAAAGATCG	MN908947:476-557	GATGCTCGAACTGCACCTCAT
NB501326:380:HFNNHBGXF:4:22608:22639:10582	CGGACGTTCGGATGCTCGAACTGCACCTCATAAAAAAAAAAAAAAAGATCG	MN908947:476-557	ATGCTCGAACTGCACCTCAT
NB501326:380:HFNNHBGXF:4:22608:22639:10582	CGGACGTTCGGATGCTCGAACTGCACCTCATAAAAAAAAAAAAAAAGATCG	MN908947:476-557	GATGCTCGAACTGCACCTCA
NB501326:380:HFNNHBGXF:4:22610:14310:19721	GCGATCAAACGTTCGGATGCTCGAACTGCACCTCATGAAAAAAAAAAAAAA	MN908947:476-557	GGATGCTCGAACTGCACCTC
NB501326:380:HFNNHBGXF:4:22610:14310:19721	GCGATCAAACGTTCGGATGCTCGAACTGCACCTCATGAAAAAAAAAAAAAA	MN908947:476-557	GGATGCTCGAACTGCACCTCA
NB501326:380:HFNNHBGXF:4:22610:14310:19721	GCGATCAAACGTTCGGATGCTCGAACTGCACCTCATGAAAAAAAAAAAAAA	MN908947:476-557	GGATGCTCGAACTGCACCTCATG
NB501326:380:HFNNHBGXF:4:22610:14310:19721	GCGATCAAACGTTCGGATGCTCGAACTGCACCTCATGAAAAAAAAAAAAAA	MN908947:476-557	GATGCTCGAACTGCACCTCAT
NB501326:380:HFNNHBGXF:4:22610:14310:19721	GCGATCAAACGTTCGGATGCTCGAACTGCACCTCATGAAAAAAAAAAAAAA	MN908947:476-557	GATGCTCGAACTGCACCTCATG
NB501326:380:HFNNHBGXF:4:22610:14310:19721	GCGATCAAACGTTCGGATGCTCGAACTGCACCTCATGAAAAAAAAAAAAAA	MN908947:476-557	ATGCTCGAACTGCACCTCAT
NB501326:380:HFNNHBGXF:4:22610:14310:19721	GCGATCAAACGTTCGGATGCTCGAACTGCACCTCATGAAAAAAAAAAAAAA	MN908947:476-557	ATGCTCGAACTGCACCTCATG
NB501326:380:HFNNHBGXF:4:22610:14310:19721	GCGATCAAACGTTCGGATGCTCGAACTGCACCTCATGAAAAAAAAAAAAAA	MN908947:476-557	TGCTCGAACTGCACCTCATG
NB501326:380:HFNNHBGXF:4:22610:14310:19721	GCGATCAAACGTTCGGATGCTCGAACTGCACCTCATGAAAAAAAAAAAAAA	MN908947:476-557	GATGCTCGAACTGCACCTCA
NB501326:380:HFNNHBGXF:4:23402:16018:9443	GCCAATCAAACGTTCGGATGCTCGAACTGCACCTCAAAAAAAAAAAAAAAG	MN908947:476-557	GGATGCTCGAACTGCACCTC
NB501326:380:HFNNHBGXF:4:23402:16018:9443	GCCAATCAAACGTTCGGATGCTCGAACTGCACCTCAAAAAAAAAAAAAAAG	MN908947:476-557	GGATGCTCGAACTGCACCTCA
NB501326:380:HFNNHBGXF:4:23402:16018:9443	GCCAATCAAACGTTCGGATGCTCGAACTGCACCTCAAAAAAAAAAAAAAAG	MN908947:476-557	GATGCTCGAACTGCACCTCA
NB501326:380:HFNNHBGXF:4:23403:10825:17377	GGGGAGCTGGTAGCAGAACTCGAAGGCAAAAAAAAAAAAAAAGAACGGAAG	MN908947:476-557	GAGCTGGTAGCAGAACTCGAAGGC
NB501326:380:HFNNHBGXF:4:23403:10825:17377	GGGGAGCTGGTAGCAGAACTCGAAGGCAAAAAAAAAAAAAAAGAACGGAAG	MN908947:476-557	AGCTGGTAGCAGAACTCGAAGGC
NB501326:380:HFNNHBGXF:4:23403:10825:17377	GGGGAGCTGGTAGCAGAACTCGAAGGCAAAAAAAAAAAAAAAGAACGGAAG	MN908947:476-557	GCTGGTAGCAGAACTCGAAGGC
NB501326:380:HFNNHBGXF:4:23403:10825:17377	GGGGAGCTGGTAGCAGAACTCGAAGGCAAAAAAAAAAAAAAAGAACGGAAG	MN908947:476-557	TGGTAGCAGAACTCGAAGGCA
NB501326:380:HFNNHBGXF:4:23403:10825:17377	GGGGAGCTGGTAGCAGAACTCGAAGGCAAAAAAAAAAAAAAAGAACGGAAG	MN908947:476-557	GCTGGTAGCAGAACTCGAAGGCA
NB501326:380:HFNNHBGXF:4:23403:10825:17377	GGGGAGCTGGTAGCAGAACTCGAAGGCAAAAAAAAAAAAAAAGAACGGAAG	MN908947:476-557	AGCTGGTAGCAGAACTCGAAGGCA
NB501326:380:HFNNHBGXF:4:23403:10825:17377	GGGGAGCTGGTAGCAGAACTCGAAGGCAAAAAAAAAAAAAAAGAACGGAAG	MN908947:476-557	CTGGTAGCAGAACTCGAAGGCA
NB501326:380:HFNNHBGXF:4:23406:11250:14277	GCCCATCAAACGTTCGGATGCTCGAACTGCACCTCAAAAAAAAAAAAAAAG	MN908947:476-557	GGATGCTCGAACTGCACCTC
NB501326:380:HFNNHBGXF:4:23406:11250:14277	GCCCATCAAACGTTCGGATGCTCGAACTGCACCTCAAAAAAAAAAAAAAAG	MN908947:476-557	GGATGCTCGAACTGCACCTCA
NB501326:380:HFNNHBGXF:4:23406:11250:14277	GCCCATCAAACGTTCGGATGCTCGAACTGCACCTCAAAAAAAAAAAAAAAG	MN908947:476-557	GATGCTCGAACTGCACCTCA
NB501326:380:HFNNHBGXF:4:23410:12773:13191	GCGATCAAACGTTCGGATGCTCGAACTGCACCTCAAAAAAAAAAAAAAAAG	MN908947:476-557	GGATGCTCGAACTGCACCTC
NB501326:380:HFNNHBGXF:4:23410:12773:13191	GCGATCAAACGTTCGGATGCTCGAACTGCACCTCAAAAAAAAAAAAAAAAG	MN908947:476-557	GGATGCTCGAACTGCACCTCA
NB501326:380:HFNNHBGXF:4:23410:12773:13191	GCGATCAAACGTTCGGATGCTCGAACTGCACCTCAAAAAAAAAAAAAAAAG	MN908947:476-557	GATGCTCGAACTGCACCTCA
NB501326:380:HFNNHBGXF:4:23509:1435:14317	GCGGATGCTCGAACTGCACCTCATAAAAAAAAAAAAAAAGATCGGAAGAGC	MN908947:476-557	GGATGCTCGAACTGCACCTC
NB501326:380:HFNNHBGXF:4:23509:1435:14317	GCGGATGCTCGAACTGCACCTCATAAAAAAAAAAAAAAAGATCGGAAGAGC	MN908947:476-557	GGATGCTCGAACTGCACCTCA
NB501326:380:HFNNHBGXF:4:23509:1435:14317	GCGGATGCTCGAACTGCACCTCATAAAAAAAAAAAAAAAGATCGGAAGAGC	MN908947:476-557	GATGCTCGAACTGCACCTCAT
NB501326:380:HFNNHBGXF:4:23509:1435:14317	GCGGATGCTCGAACTGCACCTCATAAAAAAAAAAAAAAAGATCGGAAGAGC	MN908947:476-557	ATGCTCGAACTGCACCTCAT
NB501326:380:HFNNHBGXF:4:23509:1435:14317	GCGGATGCTCGAACTGCACCTCATAAAAAAAAAAAAAAAGATCGGAAGAGC	MN908947:476-557	GATGCTCGAACTGCACCTCA
NB501326:380:HFNNHBGXF:4:23612:23752:12559	GCGGCTCGAACTGCACCTCATGGTCTAAAAAAAAAAAAAAAAGATCGGAAG	MN908947:476-557	GCTCGAACTGCACCTCATGGTC
NB501326:380:HFNNHBGXF:4:23612:23752:12559	GCGGCTCGAACTGCACCTCATGGTCTAAAAAAAAAAAAAAAAGATCGGAAG	MN908947:476-557	CTCGAACTGCACCTCATGGT
NB501326:380:HFNNHBGXF:4:23612:23752:12559	GCGGCTCGAACTGCACCTCATGGTCTAAAAAAAAAAAAAAAAGATCGGAAG	MN908947:476-557	CTCGAACTGCACCTCATGGTC
NB501326:380:HFNNHBGXF:4:23612:23752:12559	GCGGCTCGAACTGCACCTCATGGTCTAAAAAAAAAAAAAAAAGATCGGAAG	MN908947:476-557	GCTCGAACTGCACCTCATGGT
NB501326:380:HFNNHBGXF:1:11101:15620:12732	CGCGGATTCTCGAACTGCACCTCATGGTCAAAAAAAAAAAAAAAGATAGGA	MN908947:476-557	CTCGAACTGCACCTCATGGT
NB501326:380:HFNNHBGXF:1:11101:15620:12732	CGCGGATTCTCGAACTGCACCTCATGGTCAAAAAAAAAAAAAAAGATAGGA	MN908947:476-557	CTCGAACTGCACCTCATGGTC
NB501326:380:HFNNHBGXF:1:11101:15620:12732	CGCGGATTCTCGAACTGCACCTCATGGTCAAAAAAAAAAAAAAAGATAGGA	MN908947:476-557	CTCGAACTGCACCTCATGGTCA
NB501326:380:HFNNHBGXF:1:11103:23830:1917	GCGGAGCTGGTAGCAGAACTCGAAGGCAAAAAAAAAAAAAAAGCTCGGAAG	MN908947:476-557	GAGCTGGTAGCAGAACTCGAAGGC
NB501326:380:HFNNHBGXF:1:11103:23830:1917	GCGGAGCTGGTAGCAGAACTCGAAGGCAAAAAAAAAAAAAAAGCTCGGAAG	MN908947:476-557	AGCTGGTAGCAGAACTCGAAGGC
NB501326:380:HFNNHBGXF:1:11103:23830:1917	GCGGAGCTGGTAGCAGAACTCGAAGGCAAAAAAAAAAAAAAAGCTCGGAAG	MN908947:476-557	GCTGGTAGCAGAACTCGAAGGC
NB501326:380:HFNNHBGXF:1:11103:23830:1917	GCGGAGCTGGTAGCAGAACTCGAAGGCAAAAAAAAAAAAAAAGCTCGGAAG	MN908947:476-557	TGGTAGCAGAACTCGAAGGCA
NB501326:380:HFNNHBGXF:1:11103:23830:1917	GCGGAGCTGGTAGCAGAACTCGAAGGCAAAAAAAAAAAAAAAGCTCGGAAG	MN908947:476-557	GCTGGTAGCAGAACTCGAAGGCA
NB501326:380:HFNNHBGXF:1:11103:23830:1917	GCGGAGCTGGTAGCAGAACTCGAAGGCAAAAAAAAAAAAAAAGCTCGGAAG	MN908947:476-557	AGCTGGTAGCAGAACTCGAAGGCA
NB501326:380:HFNNHBGXF:1:11103:23830:1917	GCGGAGCTGGTAGCAGAACTCGAAGGCAAAAAAAAAAAAAAAGCTCGGAAG	MN908947:476-557	CTGGTAGCAGAACTCGAAGGCA
NB501326:380:HFNNHBGXF:1:11103:13684:10490	GGGTGCTCGAACTGCACCTCATGGTTAAAAAAAAAAAAAAAGATCGGAAGA	MN908947:476-557	TGCTCGAACTGCACCTCATG
NB501326:380:HFNNHBGXF:1:11103:13684:10490	GGGTGCTCGAACTGCACCTCATGGTTAAAAAAAAAAAAAAAGATCGGAAGA	MN908947:476-557	TGCTCGAACTGCACCTCATGG
NB501326:380:HFNNHBGXF:1:11103:13684:10490	GGGTGCTCGAACTGCACCTCATGGTTAAAAAAAAAAAAAAAGATCGGAAGA	MN908947:476-557	TGCTCGAACTGCACCTCATGGT
NB501326:380:HFNNHBGXF:1:11103:13684:10490	GGGTGCTCGAACTGCACCTCATGGTTAAAAAAAAAAAAAAAGATCGGAAGA	MN908947:476-557	CTCGAACTGCACCTCATGGT
NB501326:380:HFNNHBGXF:1:11103:13684:10490	GGGTGCTCGAACTGCACCTCATGGTTAAAAAAAAAAAAAAAGATCGGAAGA	MN908947:476-557	GCTCGAACTGCACCTCATGGT
NB501326:380:HFNNHBGXF:1:11108:6147:11787	GGCAACGTTCGGATGCTCGAACTGCACCTCAAGAAAAAAAAAAAAAAGATC	MN908947:476-557	GGATGCTCGAACTGCACCTC
NB501326:380:HFNNHBGXF:1:11108:6147:11787	GGCAACGTTCGGATGCTCGAACTGCACCTCAAGAAAAAAAAAAAAAAGATC	MN908947:476-557	GGATGCTCGAACTGCACCTCA
NB501326:380:HFNNHBGXF:1:11108:6147:11787	GGCAACGTTCGGATGCTCGAACTGCACCTCAAGAAAAAAAAAAAAAAGATC	MN908947:476-557	GATGCTCGAACTGCACCTCA
NB501326:380:HFNNHBGXF:1:11111:22208:17482	CCCGATGCTCGAACTGCACCTCATGAAAAAAAAAAAAAAAGATCGGAAGAC	MN908947:476-557	GATGCTCGAACTGCACCTCAT
NB501326:380:HFNNHBGXF:1:11111:22208:17482	CCCGATGCTCGAACTGCACCTCATGAAAAAAAAAAAAAAAGATCGGAAGAC	MN908947:476-557	GATGCTCGAACTGCACCTCATG
NB501326:380:HFNNHBGXF:1:11111:22208:17482	CCCGATGCTCGAACTGCACCTCATGAAAAAAAAAAAAAAAGATCGGAAGAC	MN908947:476-557	ATGCTCGAACTGCACCTCAT
NB501326:380:HFNNHBGXF:1:11111:22208:17482	CCCGATGCTCGAACTGCACCTCATGAAAAAAAAAAAAAAAGATCGGAAGAC	MN908947:476-557	ATGCTCGAACTGCACCTCATG
NB501326:380:HFNNHBGXF:1:11111:22208:17482	CCCGATGCTCGAACTGCACCTCATGAAAAAAAAAAAAAAAGATCGGAAGAC	MN908947:476-557	TGCTCGAACTGCACCTCATG
NB501326:380:HFNNHBGXF:1:11111:22208:17482	CCCGATGCTCGAACTGCACCTCATGAAAAAAAAAAAAAAAGATCGGAAGAC	MN908947:476-557	GATGCTCGAACTGCACCTCA
NB501326:380:HFNNHBGXF:1:11112:20299:6285	CGTCAAACGTTCGGATGCTCGAACTGCACCTCAAAAAAAAAAAAAAAGATC	MN908947:476-557	GGATGCTCGAACTGCACCTC
NB501326:380:HFNNHBGXF:1:11112:20299:6285	CGTCAAACGTTCGGATGCTCGAACTGCACCTCAAAAAAAAAAAAAAAGATC	MN908947:476-557	GGATGCTCGAACTGCACCTCA
NB501326:380:HFNNHBGXF:1:11112:20299:6285	CGTCAAACGTTCGGATGCTCGAACTGCACCTCAAAAAAAAAAAAAAAGATC	MN908947:476-557	GATGCTCGAACTGCACCTCA
NB501326:380:HFNNHBGXF:1:11202:23900:5638	GCCTCATCAAACGTTCGGATGCTCGAACTGCACCTCAAAAAAAAAAAAAAA	MN908947:476-557	GGATGCTCGAACTGCACCTC
NB501326:380:HFNNHBGXF:1:11202:23900:5638	GCCTCATCAAACGTTCGGATGCTCGAACTGCACCTCAAAAAAAAAAAAAAA	MN908947:476-557	GGATGCTCGAACTGCACCTCA
NB501326:380:HFNNHBGXF:1:11202:23900:5638	GCCTCATCAAACGTTCGGATGCTCGAACTGCACCTCAAAAAAAAAAAAAAA	MN908947:476-557	GATGCTCGAACTGCACCTCA
NB501326:380:HFNNHBGXF:1:11204:23664:12951	CGCGGATGCTCGAACTGCACCTCATGGTCTAAAAAAAAAAAAAAGAAAGGA	MN908947:476-557	GGATGCTCGAACTGCACCTC
NB501326:380:HFNNHBGXF:1:11204:23664:12951	CGCGGATGCTCGAACTGCACCTCATGGTCTAAAAAAAAAAAAAAGAAAGGA	MN908947:476-557	GGATGCTCGAACTGCACCTCA
NB501326:380:HFNNHBGXF:1:11204:23664:12951	CGCGGATGCTCGAACTGCACCTCATGGTCTAAAAAAAAAAAAAAGAAAGGA	MN908947:476-557	GGATGCTCGAACTGCACCTCATG
NB501326:380:HFNNHBGXF:1:11204:23664:12951	CGCGGATGCTCGAACTGCACCTCATGGTCTAAAAAAAAAAAAAAGAAAGGA	MN908947:476-557	GATGCTCGAACTGCACCTCAT
NB501326:380:HFNNHBGXF:1:11204:23664:12951	CGCGGATGCTCGAACTGCACCTCATGGTCTAAAAAAAAAAAAAAGAAAGGA	MN908947:476-557	GATGCTCGAACTGCACCTCATG
NB501326:380:HFNNHBGXF:1:11204:23664:12951	CGCGGATGCTCGAACTGCACCTCATGGTCTAAAAAAAAAAAAAAGAAAGGA	MN908947:476-557	GATGCTCGAACTGCACCTCATGG
NB501326:380:HFNNHBGXF:1:11204:23664:12951	CGCGGATGCTCGAACTGCACCTCATGGTCTAAAAAAAAAAAAAAGAAAGGA	MN908947:476-557	GATGCTCGAACTGCACCTCATGGT
NB501326:380:HFNNHBGXF:1:11204:23664:12951	CGCGGATGCTCGAACTGCACCTCATGGTCTAAAAAAAAAAAAAAGAAAGGA	MN908947:476-557	ATGCTCGAACTGCACCTCAT
NB501326:380:HFNNHBGXF:1:11204:23664:12951	CGCGGATGCTCGAACTGCACCTCATGGTCTAAAAAAAAAAAAAAGAAAGGA	MN908947:476-557	ATGCTCGAACTGCACCTCATG
NB501326:380:HFNNHBGXF:1:11204:23664:12951	CGCGGATGCTCGAACTGCACCTCATGGTCTAAAAAAAAAAAAAAGAAAGGA	MN908947:476-557	ATGCTCGAACTGCACCTCATGG
NB501326:380:HFNNHBGXF:1:11204:23664:12951	CGCGGATGCTCGAACTGCACCTCATGGTCTAAAAAAAAAAAAAAGAAAGGA	MN908947:476-557	ATGCTCGAACTGCACCTCATGGT
NB501326:380:HFNNHBGXF:1:11204:23664:12951	CGCGGATGCTCGAACTGCACCTCATGGTCTAAAAAAAAAAAAAAGAAAGGA	MN908947:476-557	TGCTCGAACTGCACCTCATG
NB501326:380:HFNNHBGXF:1:11204:23664:12951	CGCGGATGCTCGAACTGCACCTCATGGTCTAAAAAAAAAAAAAAGAAAGGA	MN908947:476-557	TGCTCGAACTGCACCTCATGG
NB501326:380:HFNNHBGXF:1:11204:23664:12951	CGCGGATGCTCGAACTGCACCTCATGGTCTAAAAAAAAAAAAAAGAAAGGA	MN908947:476-557	TGCTCGAACTGCACCTCATGGT
NB501326:380:HFNNHBGXF:1:11204:23664:12951	CGCGGATGCTCGAACTGCACCTCATGGTCTAAAAAAAAAAAAAAGAAAGGA	MN908947:476-557	TGCTCGAACTGCACCTCATGGTC
NB501326:380:HFNNHBGXF:1:11204:23664:12951	CGCGGATGCTCGAACTGCACCTCATGGTCTAAAAAAAAAAAAAAGAAAGGA	MN908947:476-557	GCTCGAACTGCACCTCATGGTC
NB501326:380:HFNNHBGXF:1:11204:23664:12951	CGCGGATGCTCGAACTGCACCTCATGGTCTAAAAAAAAAAAAAAGAAAGGA	MN908947:476-557	CTCGAACTGCACCTCATGGT
NB501326:380:HFNNHBGXF:1:11204:23664:12951	CGCGGATGCTCGAACTGCACCTCATGGTCTAAAAAAAAAAAAAAGAAAGGA	MN908947:476-557	CTCGAACTGCACCTCATGGTC
NB501326:380:HFNNHBGXF:1:11204:23664:12951	CGCGGATGCTCGAACTGCACCTCATGGTCTAAAAAAAAAAAAAAGAAAGGA	MN908947:476-557	GATGCTCGAACTGCACCTCA
NB501326:380:HFNNHBGXF:1:11204:23664:12951	CGCGGATGCTCGAACTGCACCTCATGGTCTAAAAAAAAAAAAAAGAAAGGA	MN908947:476-557	GCTCGAACTGCACCTCATGGT
NB501326:380:HFNNHBGXF:1:11205:8561:17186	CGCTCGAACTGCACCTCATGGTCATGTTTTAAAAAAAAAAAAAAAGATCGG	MN908947:476-557	GCTCGAACTGCACCTCATGGTC
NB501326:380:HFNNHBGXF:1:11205:8561:17186	CGCTCGAACTGCACCTCATGGTCATGTTTTAAAAAAAAAAAAAAAGATCGG	MN908947:476-557	GCTCGAACTGCACCTCATGGTCA
NB501326:380:HFNNHBGXF:1:11205:8561:17186	CGCTCGAACTGCACCTCATGGTCATGTTTTAAAAAAAAAAAAAAAGATCGG	MN908947:476-557	CTCGAACTGCACCTCATGGT
NB501326:380:HFNNHBGXF:1:11205:8561:17186	CGCTCGAACTGCACCTCATGGTCATGTTTTAAAAAAAAAAAAAAAGATCGG	MN908947:476-557	CTCGAACTGCACCTCATGGTC
NB501326:380:HFNNHBGXF:1:11205:8561:17186	CGCTCGAACTGCACCTCATGGTCATGTTTTAAAAAAAAAAAAAAAGATCGG	MN908947:476-557	CTCGAACTGCACCTCATGGTCA
NB501326:380:HFNNHBGXF:1:11205:8561:17186	CGCTCGAACTGCACCTCATGGTCATGTTTTAAAAAAAAAAAAAAAGATCGG	MN908947:476-557	GCTCGAACTGCACCTCATGGT
NB501326:380:HFNNHBGXF:1:11208:9755:14722	CGGACGTTCGGATGCTCGAACTGCACCTCAAAAAAAAAAAAAAAGATCGGA	MN908947:476-557	GGATGCTCGAACTGCACCTC
NB501326:380:HFNNHBGXF:1:11208:9755:14722	CGGACGTTCGGATGCTCGAACTGCACCTCAAAAAAAAAAAAAAAGATCGGA	MN908947:476-557	GGATGCTCGAACTGCACCTCA
NB501326:380:HFNNHBGXF:1:11208:9755:14722	CGGACGTTCGGATGCTCGAACTGCACCTCAAAAAAAAAAAAAAAGATCGGA	MN908947:476-557	GATGCTCGAACTGCACCTCA
NB501326:380:HFNNHBGXF:1:11208:4427:17254	CGCGTTCGGATGCTCGAACTGCACCTCATAAAAAAAAAAAAAAAGATCGGA	MN908947:476-557	GGATGCTCGAACTGCACCTC
NB501326:380:HFNNHBGXF:1:11208:4427:17254	CGCGTTCGGATGCTCGAACTGCACCTCATAAAAAAAAAAAAAAAGATCGGA	MN908947:476-557	GGATGCTCGAACTGCACCTCA
NB501326:380:HFNNHBGXF:1:11208:4427:17254	CGCGTTCGGATGCTCGAACTGCACCTCATAAAAAAAAAAAAAAAGATCGGA	MN908947:476-557	GATGCTCGAACTGCACCTCAT
NB501326:380:HFNNHBGXF:1:11208:4427:17254	CGCGTTCGGATGCTCGAACTGCACCTCATAAAAAAAAAAAAAAAGATCGGA	MN908947:476-557	ATGCTCGAACTGCACCTCAT
NB501326:380:HFNNHBGXF:1:11208:4427:17254	CGCGTTCGGATGCTCGAACTGCACCTCATAAAAAAAAAAAAAAAGATCGGA	MN908947:476-557	GATGCTCGAACTGCACCTCA
NB501326:380:HFNNHBGXF:1:11210:9870:13025	GGCGGATGCTCGAACTGCACCTCAAAAAAAAAAAAAAAGATCGGAAGAGCA	MN908947:476-557	GGATGCTCGAACTGCACCTC
NB501326:380:HFNNHBGXF:1:11210:9870:13025	GGCGGATGCTCGAACTGCACCTCAAAAAAAAAAAAAAAGATCGGAAGAGCA	MN908947:476-557	GGATGCTCGAACTGCACCTCA
NB501326:380:HFNNHBGXF:1:11210:9870:13025	GGCGGATGCTCGAACTGCACCTCAAAAAAAAAAAAAAAGATCGGAAGAGCA	MN908947:476-557	GATGCTCGAACTGCACCTCA
NB501326:380:HFNNHBGXF:1:11210:16664:18459	GGCGGATGCTCGAACTGCACCTCATGGTCTAAAAAAAAAAAAAGATCGGAA	MN908947:476-557	GGATGCTCGAACTGCACCTC
NB501326:380:HFNNHBGXF:1:11210:16664:18459	GGCGGATGCTCGAACTGCACCTCATGGTCTAAAAAAAAAAAAAGATCGGAA	MN908947:476-557	GGATGCTCGAACTGCACCTCA
NB501326:380:HFNNHBGXF:1:11210:16664:18459	GGCGGATGCTCGAACTGCACCTCATGGTCTAAAAAAAAAAAAAGATCGGAA	MN908947:476-557	GGATGCTCGAACTGCACCTCATG
NB501326:380:HFNNHBGXF:1:11210:16664:18459	GGCGGATGCTCGAACTGCACCTCATGGTCTAAAAAAAAAAAAAGATCGGAA	MN908947:476-557	GATGCTCGAACTGCACCTCAT
NB501326:380:HFNNHBGXF:1:11210:16664:18459	GGCGGATGCTCGAACTGCACCTCATGGTCTAAAAAAAAAAAAAGATCGGAA	MN908947:476-557	GATGCTCGAACTGCACCTCATG
NB501326:380:HFNNHBGXF:1:11210:16664:18459	GGCGGATGCTCGAACTGCACCTCATGGTCTAAAAAAAAAAAAAGATCGGAA	MN908947:476-557	GATGCTCGAACTGCACCTCATGG
NB501326:380:HFNNHBGXF:1:11210:16664:18459	GGCGGATGCTCGAACTGCACCTCATGGTCTAAAAAAAAAAAAAGATCGGAA	MN908947:476-557	GATGCTCGAACTGCACCTCATGGT
NB501326:380:HFNNHBGXF:1:11210:16664:18459	GGCGGATGCTCGAACTGCACCTCATGGTCTAAAAAAAAAAAAAGATCGGAA	MN908947:476-557	ATGCTCGAACTGCACCTCAT
NB501326:380:HFNNHBGXF:1:11210:16664:18459	GGCGGATGCTCGAACTGCACCTCATGGTCTAAAAAAAAAAAAAGATCGGAA	MN908947:476-557	ATGCTCGAACTGCACCTCATG
NB501326:380:HFNNHBGXF:1:11210:16664:18459	GGCGGATGCTCGAACTGCACCTCATGGTCTAAAAAAAAAAAAAGATCGGAA	MN908947:476-557	ATGCTCGAACTGCACCTCATGG
NB501326:380:HFNNHBGXF:1:11210:16664:18459	GGCGGATGCTCGAACTGCACCTCATGGTCTAAAAAAAAAAAAAGATCGGAA	MN908947:476-557	ATGCTCGAACTGCACCTCATGGT
NB501326:380:HFNNHBGXF:1:11210:16664:18459	GGCGGATGCTCGAACTGCACCTCATGGTCTAAAAAAAAAAAAAGATCGGAA	MN908947:476-557	TGCTCGAACTGCACCTCATG
NB501326:380:HFNNHBGXF:1:11210:16664:18459	GGCGGATGCTCGAACTGCACCTCATGGTCTAAAAAAAAAAAAAGATCGGAA	MN908947:476-557	TGCTCGAACTGCACCTCATGG
NB501326:380:HFNNHBGXF:1:11210:16664:18459	GGCGGATGCTCGAACTGCACCTCATGGTCTAAAAAAAAAAAAAGATCGGAA	MN908947:476-557	TGCTCGAACTGCACCTCATGGT
NB501326:380:HFNNHBGXF:1:11210:16664:18459	GGCGGATGCTCGAACTGCACCTCATGGTCTAAAAAAAAAAAAAGATCGGAA	MN908947:476-557	TGCTCGAACTGCACCTCATGGTC
NB501326:380:HFNNHBGXF:1:11210:16664:18459	GGCGGATGCTCGAACTGCACCTCATGGTCTAAAAAAAAAAAAAGATCGGAA	MN908947:476-557	GCTCGAACTGCACCTCATGGTC
NB501326:380:HFNNHBGXF:1:11210:16664:18459	GGCGGATGCTCGAACTGCACCTCATGGTCTAAAAAAAAAAAAAGATCGGAA	MN908947:476-557	CTCGAACTGCACCTCATGGT
NB501326:380:HFNNHBGXF:1:11210:16664:18459	GGCGGATGCTCGAACTGCACCTCATGGTCTAAAAAAAAAAAAAGATCGGAA	MN908947:476-557	CTCGAACTGCACCTCATGGTC
NB501326:380:HFNNHBGXF:1:11210:16664:18459	GGCGGATGCTCGAACTGCACCTCATGGTCTAAAAAAAAAAAAAGATCGGAA	MN908947:476-557	GATGCTCGAACTGCACCTCA
NB501326:380:HFNNHBGXF:1:11210:16664:18459	GGCGGATGCTCGAACTGCACCTCATGGTCTAAAAAAAAAAAAAGATCGGAA	MN908947:476-557	GCTCGAACTGCACCTCATGGT
NB501326:380:HFNNHBGXF:1:11211:26050:5514	GCCTGCTCGAACTGCACCTCATGTAAAAAAAAAAAAAAGATCGGAAGAGCA	MN908947:476-557	TGCTCGAACTGCACCTCATG
NB501326:380:HFNNHBGXF:1:11211:21173:11884	CCGTGGTTGAGCTGGTAGCAGAACTCGAAGGCATCCAAAAAAAAAAAAAGA	MN908947:476-557	GCTGGTAGCAGAACTCGAAGGCAT
NB501326:380:HFNNHBGXF:1:11211:21173:11884	CCGTGGTTGAGCTGGTAGCAGAACTCGAAGGCATCCAAAAAAAAAAAAAGA	MN908947:476-557	CTGGTAGCAGAACTCGAAGGCAT
NB501326:380:HFNNHBGXF:1:11211:21173:11884	CCGTGGTTGAGCTGGTAGCAGAACTCGAAGGCATCCAAAAAAAAAAAAAGA	MN908947:476-557	TGGTAGCAGAACTCGAAGGCAT
NB501326:380:HFNNHBGXF:1:11211:21173:11884	CCGTGGTTGAGCTGGTAGCAGAACTCGAAGGCATCCAAAAAAAAAAAAAGA	MN908947:476-557	GAGCTGGTAGCAGAACTCGAAGGC
NB501326:380:HFNNHBGXF:1:11211:21173:11884	CCGTGGTTGAGCTGGTAGCAGAACTCGAAGGCATCCAAAAAAAAAAAAAGA	MN908947:476-557	AGCTGGTAGCAGAACTCGAAGGC
NB501326:380:HFNNHBGXF:1:11211:21173:11884	CCGTGGTTGAGCTGGTAGCAGAACTCGAAGGCATCCAAAAAAAAAAAAAGA	MN908947:476-557	GCTGGTAGCAGAACTCGAAGGC
NB501326:380:HFNNHBGXF:1:11211:21173:11884	CCGTGGTTGAGCTGGTAGCAGAACTCGAAGGCATCCAAAAAAAAAAAAAGA	MN908947:476-557	TGGTAGCAGAACTCGAAGGCA
NB501326:380:HFNNHBGXF:1:11211:21173:11884	CCGTGGTTGAGCTGGTAGCAGAACTCGAAGGCATCCAAAAAAAAAAAAAGA	MN908947:476-557	GTAGCAGAACTCGAAGGCAT
NB501326:380:HFNNHBGXF:1:11211:21173:11884	CCGTGGTTGAGCTGGTAGCAGAACTCGAAGGCATCCAAAAAAAAAAAAAGA	MN908947:476-557	GCTGGTAGCAGAACTCGAAGGCA
NB501326:380:HFNNHBGXF:1:11211:21173:11884	CCGTGGTTGAGCTGGTAGCAGAACTCGAAGGCATCCAAAAAAAAAAAAAGA	MN908947:476-557	AGCTGGTAGCAGAACTCGAAGGCA
NB501326:380:HFNNHBGXF:1:11211:21173:11884	CCGTGGTTGAGCTGGTAGCAGAACTCGAAGGCATCCAAAAAAAAAAAAAGA	MN908947:476-557	CTGGTAGCAGAACTCGAAGGCA
NB501326:380:HFNNHBGXF:1:11211:21173:11884	CCGTGGTTGAGCTGGTAGCAGAACTCGAAGGCATCCAAAAAAAAAAAAAGA	MN908947:476-557	GGTAGCAGAACTCGAAGGCAT
NB501326:380:HFNNHBGXF:1:11211:10833:19562	CCGCTCGAACTGCACCTCATGGTCAAAAAAAAAAAAAAAGATCGAAAGAGC	MN908947:476-557	GCTCGAACTGCACCTCATGGTC
NB501326:380:HFNNHBGXF:1:11211:10833:19562	CCGCTCGAACTGCACCTCATGGTCAAAAAAAAAAAAAAAGATCGAAAGAGC	MN908947:476-557	GCTCGAACTGCACCTCATGGTCA
NB501326:380:HFNNHBGXF:1:11211:10833:19562	CCGCTCGAACTGCACCTCATGGTCAAAAAAAAAAAAAAAGATCGAAAGAGC	MN908947:476-557	CTCGAACTGCACCTCATGGT
NB501326:380:HFNNHBGXF:1:11211:10833:19562	CCGCTCGAACTGCACCTCATGGTCAAAAAAAAAAAAAAAGATCGAAAGAGC	MN908947:476-557	CTCGAACTGCACCTCATGGTC
NB501326:380:HFNNHBGXF:1:11211:10833:19562	CCGCTCGAACTGCACCTCATGGTCAAAAAAAAAAAAAAAGATCGAAAGAGC	MN908947:476-557	CTCGAACTGCACCTCATGGTCA
NB501326:380:HFNNHBGXF:1:11211:10833:19562	CCGCTCGAACTGCACCTCATGGTCAAAAAAAAAAAAAAAGATCGAAAGAGC	MN908947:476-557	GCTCGAACTGCACCTCATGGT
NB501326:380:HFNNHBGXF:1:11301:7082:12668	CGGCGTTCGGATGCTCGAACTGCACCTCAAAAAAAAAAAAAAAGATCGGAA	MN908947:476-557	GGATGCTCGAACTGCACCTC
NB501326:380:HFNNHBGXF:1:11301:7082:12668	CGGCGTTCGGATGCTCGAACTGCACCTCAAAAAAAAAAAAAAAGATCGGAA	MN908947:476-557	GGATGCTCGAACTGCACCTCA
NB501326:380:HFNNHBGXF:1:11301:7082:12668	CGGCGTTCGGATGCTCGAACTGCACCTCAAAAAAAAAAAAAAAGATCGGAA	MN908947:476-557	GATGCTCGAACTGCACCTCA
NB501326:380:HFNNHBGXF:1:11303:15019:18336	CCGCAAACGTTCGGATGCTCGAACTGCACCTCATGAAAAAAAAAAAAAAAG	MN908947:476-557	GGATGCTCGAACTGCACCTC
NB501326:380:HFNNHBGXF:1:11303:15019:18336	CCGCAAACGTTCGGATGCTCGAACTGCACCTCATGAAAAAAAAAAAAAAAG	MN908947:476-557	GGATGCTCGAACTGCACCTCA
NB501326:380:HFNNHBGXF:1:11303:15019:18336	CCGCAAACGTTCGGATGCTCGAACTGCACCTCATGAAAAAAAAAAAAAAAG	MN908947:476-557	GGATGCTCGAACTGCACCTCATG
NB501326:380:HFNNHBGXF:1:11303:15019:18336	CCGCAAACGTTCGGATGCTCGAACTGCACCTCATGAAAAAAAAAAAAAAAG	MN908947:476-557	GATGCTCGAACTGCACCTCAT
NB501326:380:HFNNHBGXF:1:11303:15019:18336	CCGCAAACGTTCGGATGCTCGAACTGCACCTCATGAAAAAAAAAAAAAAAG	MN908947:476-557	GATGCTCGAACTGCACCTCATG
NB501326:380:HFNNHBGXF:1:11303:15019:18336	CCGCAAACGTTCGGATGCTCGAACTGCACCTCATGAAAAAAAAAAAAAAAG	MN908947:476-557	ATGCTCGAACTGCACCTCAT
NB501326:380:HFNNHBGXF:1:11303:15019:18336	CCGCAAACGTTCGGATGCTCGAACTGCACCTCATGAAAAAAAAAAAAAAAG	MN908947:476-557	ATGCTCGAACTGCACCTCATG
NB501326:380:HFNNHBGXF:1:11303:15019:18336	CCGCAAACGTTCGGATGCTCGAACTGCACCTCATGAAAAAAAAAAAAAAAG	MN908947:476-557	TGCTCGAACTGCACCTCATG
NB501326:380:HFNNHBGXF:1:11303:15019:18336	CCGCAAACGTTCGGATGCTCGAACTGCACCTCATGAAAAAAAAAAAAAAAG	MN908947:476-557	GATGCTCGAACTGCACCTCA
NB501326:380:HFNNHBGXF:1:11305:2267:19853	GGGGATGCTCGAACTGCACCTCATGGTAAAAAAAAAAAAAAGATCGGAAGA	MN908947:476-557	GGATGCTCGAACTGCACCTC
NB501326:380:HFNNHBGXF:1:11305:2267:19853	GGGGATGCTCGAACTGCACCTCATGGTAAAAAAAAAAAAAAGATCGGAAGA	MN908947:476-557	GGATGCTCGAACTGCACCTCA
NB501326:380:HFNNHBGXF:1:11305:2267:19853	GGGGATGCTCGAACTGCACCTCATGGTAAAAAAAAAAAAAAGATCGGAAGA	MN908947:476-557	GGATGCTCGAACTGCACCTCATG
NB501326:380:HFNNHBGXF:1:11305:2267:19853	GGGGATGCTCGAACTGCACCTCATGGTAAAAAAAAAAAAAAGATCGGAAGA	MN908947:476-557	GATGCTCGAACTGCACCTCAT
NB501326:380:HFNNHBGXF:1:11305:2267:19853	GGGGATGCTCGAACTGCACCTCATGGTAAAAAAAAAAAAAAGATCGGAAGA	MN908947:476-557	GATGCTCGAACTGCACCTCATG
NB501326:380:HFNNHBGXF:1:11305:2267:19853	GGGGATGCTCGAACTGCACCTCATGGTAAAAAAAAAAAAAAGATCGGAAGA	MN908947:476-557	GATGCTCGAACTGCACCTCATGG
NB501326:380:HFNNHBGXF:1:11305:2267:19853	GGGGATGCTCGAACTGCACCTCATGGTAAAAAAAAAAAAAAGATCGGAAGA	MN908947:476-557	GATGCTCGAACTGCACCTCATGGT
NB501326:380:HFNNHBGXF:1:11305:2267:19853	GGGGATGCTCGAACTGCACCTCATGGTAAAAAAAAAAAAAAGATCGGAAGA	MN908947:476-557	ATGCTCGAACTGCACCTCAT
NB501326:380:HFNNHBGXF:1:11305:2267:19853	GGGGATGCTCGAACTGCACCTCATGGTAAAAAAAAAAAAAAGATCGGAAGA	MN908947:476-557	ATGCTCGAACTGCACCTCATG
NB501326:380:HFNNHBGXF:1:11305:2267:19853	GGGGATGCTCGAACTGCACCTCATGGTAAAAAAAAAAAAAAGATCGGAAGA	MN908947:476-557	ATGCTCGAACTGCACCTCATGG
NB501326:380:HFNNHBGXF:1:11305:2267:19853	GGGGATGCTCGAACTGCACCTCATGGTAAAAAAAAAAAAAAGATCGGAAGA	MN908947:476-557	ATGCTCGAACTGCACCTCATGGT
NB501326:380:HFNNHBGXF:1:11305:2267:19853	GGGGATGCTCGAACTGCACCTCATGGTAAAAAAAAAAAAAAGATCGGAAGA	MN908947:476-557	TGCTCGAACTGCACCTCATG
NB501326:380:HFNNHBGXF:1:11305:2267:19853	GGGGATGCTCGAACTGCACCTCATGGTAAAAAAAAAAAAAAGATCGGAAGA	MN908947:476-557	TGCTCGAACTGCACCTCATGG
NB501326:380:HFNNHBGXF:1:11305:2267:19853	GGGGATGCTCGAACTGCACCTCATGGTAAAAAAAAAAAAAAGATCGGAAGA	MN908947:476-557	TGCTCGAACTGCACCTCATGGT
NB501326:380:HFNNHBGXF:1:11305:2267:19853	GGGGATGCTCGAACTGCACCTCATGGTAAAAAAAAAAAAAAGATCGGAAGA	MN908947:476-557	CTCGAACTGCACCTCATGGT
NB501326:380:HFNNHBGXF:1:11305:2267:19853	GGGGATGCTCGAACTGCACCTCATGGTAAAAAAAAAAAAAAGATCGGAAGA	MN908947:476-557	GATGCTCGAACTGCACCTCA
NB501326:380:HFNNHBGXF:1:11305:2267:19853	GGGGATGCTCGAACTGCACCTCATGGTAAAAAAAAAAAAAAGATCGGAAGA	MN908947:476-557	GCTCGAACTGCACCTCATGGT
NB501326:380:HFNNHBGXF:1:11306:13851:2079	GGGTAGCAGAACTCGAAGGCATTCAGTACGGTCGAAAAAAAAAAAAAAAAA	MN908947:476-557	GGTAGCAGAACTCGAAGGCATTC
NB501326:380:HFNNHBGXF:1:11306:13851:2079	GGGTAGCAGAACTCGAAGGCATTCAGTACGGTCGAAAAAAAAAAAAAAAAA	MN908947:476-557	GGTAGCAGAACTCGAAGGCATTCA
NB501326:380:HFNNHBGXF:1:11306:13851:2079	GGGTAGCAGAACTCGAAGGCATTCAGTACGGTCGAAAAAAAAAAAAAAAAA	MN908947:476-557	GGTAGCAGAACTCGAAGGCATT
NB501326:380:HFNNHBGXF:1:11306:13851:2079	GGGTAGCAGAACTCGAAGGCATTCAGTACGGTCGAAAAAAAAAAAAAAAAA	MN908947:476-557	GTAGCAGAACTCGAAGGCATTCA
NB501326:380:HFNNHBGXF:1:11306:13851:2079	GGGTAGCAGAACTCGAAGGCATTCAGTACGGTCGAAAAAAAAAAAAAAAAA	MN908947:476-557	GTAGCAGAACTCGAAGGCATTC
NB501326:380:HFNNHBGXF:1:11306:13851:2079	GGGTAGCAGAACTCGAAGGCATTCAGTACGGTCGAAAAAAAAAAAAAAAAA	MN908947:476-557	GTAGCAGAACTCGAAGGCAT
NB501326:380:HFNNHBGXF:1:11306:13851:2079	GGGTAGCAGAACTCGAAGGCATTCAGTACGGTCGAAAAAAAAAAAAAAAAA	MN908947:476-557	GTAGCAGAACTCGAAGGCATTCAG
NB501326:380:HFNNHBGXF:1:11306:13851:2079	GGGTAGCAGAACTCGAAGGCATTCAGTACGGTCGAAAAAAAAAAAAAAAAA	MN908947:476-557	TAGCAGAACTCGAAGGCATT
NB501326:380:HFNNHBGXF:1:11306:13851:2079	GGGTAGCAGAACTCGAAGGCATTCAGTACGGTCGAAAAAAAAAAAAAAAAA	MN908947:476-557	AGCAGAACTCGAAGGCATTCA
NB501326:380:HFNNHBGXF:1:11306:13851:2079	GGGTAGCAGAACTCGAAGGCATTCAGTACGGTCGAAAAAAAAAAAAAAAAA	MN908947:476-557	GTAGCAGAACTCGAAGGCATT
NB501326:380:HFNNHBGXF:1:11306:13851:2079	GGGTAGCAGAACTCGAAGGCATTCAGTACGGTCGAAAAAAAAAAAAAAAAA	MN908947:476-557	TAGCAGAACTCGAAGGCATTCA
NB501326:380:HFNNHBGXF:1:11306:13851:2079	GGGTAGCAGAACTCGAAGGCATTCAGTACGGTCGAAAAAAAAAAAAAAAAA	MN908947:476-557	TAGCAGAACTCGAAGGCATTC
NB501326:380:HFNNHBGXF:1:11306:13851:2079	GGGTAGCAGAACTCGAAGGCATTCAGTACGGTCGAAAAAAAAAAAAAAAAA	MN908947:476-557	GGTAGCAGAACTCGAAGGCAT
NB501326:380:HFNNHBGXF:1:11306:15793:9145	CGGGTTCGGATGCTCGAACTGCACCTCAAAAAAAAAAAAAAAAGATCGGAA	MN908947:476-557	GGATGCTCGAACTGCACCTC
NB501326:380:HFNNHBGXF:1:11306:15793:9145	CGGGTTCGGATGCTCGAACTGCACCTCAAAAAAAAAAAAAAAAGATCGGAA	MN908947:476-557	GGATGCTCGAACTGCACCTCA
NB501326:380:HFNNHBGXF:1:11306:15793:9145	CGGGTTCGGATGCTCGAACTGCACCTCAAAAAAAAAAAAAAAAGATCGGAA	MN908947:476-557	GATGCTCGAACTGCACCTCA
NB501326:380:HFNNHBGXF:1:11306:3360:9809	CCGATGCTCGAACTGCACCTCATGTTAAAAAAAAAAAAAAGATCGGAAGAG	MN908947:476-557	GATGCTCGAACTGCACCTCAT
NB501326:380:HFNNHBGXF:1:11306:3360:9809	CCGATGCTCGAACTGCACCTCATGTTAAAAAAAAAAAAAAGATCGGAAGAG	MN908947:476-557	GATGCTCGAACTGCACCTCATG
NB501326:380:HFNNHBGXF:1:11306:3360:9809	CCGATGCTCGAACTGCACCTCATGTTAAAAAAAAAAAAAAGATCGGAAGAG	MN908947:476-557	ATGCTCGAACTGCACCTCAT
NB501326:380:HFNNHBGXF:1:11306:3360:9809	CCGATGCTCGAACTGCACCTCATGTTAAAAAAAAAAAAAAGATCGGAAGAG	MN908947:476-557	ATGCTCGAACTGCACCTCATG
NB501326:380:HFNNHBGXF:1:11306:3360:9809	CCGATGCTCGAACTGCACCTCATGTTAAAAAAAAAAAAAAGATCGGAAGAG	MN908947:476-557	TGCTCGAACTGCACCTCATG
NB501326:380:HFNNHBGXF:1:11306:3360:9809	CCGATGCTCGAACTGCACCTCATGTTAAAAAAAAAAAAAAGATCGGAAGAG	MN908947:476-557	GATGCTCGAACTGCACCTCA
NB501326:380:HFNNHBGXF:1:11306:25048:16147	CCGGTTGAGCTGGTAGCAGAACTCGAAGGCATTCAGTAAAAAAAAAAAAAA	MN908947:476-557	CTGGTAGCAGAACTCGAAGGCATT
NB501326:380:HFNNHBGXF:1:11306:25048:16147	CCGGTTGAGCTGGTAGCAGAACTCGAAGGCATTCAGTAAAAAAAAAAAAAA	MN908947:476-557	TGGTAGCAGAACTCGAAGGCATT
NB501326:380:HFNNHBGXF:1:11306:25048:16147	CCGGTTGAGCTGGTAGCAGAACTCGAAGGCATTCAGTAAAAAAAAAAAAAA	MN908947:476-557	TGGTAGCAGAACTCGAAGGCATTC
NB501326:380:HFNNHBGXF:1:11306:25048:16147	CCGGTTGAGCTGGTAGCAGAACTCGAAGGCATTCAGTAAAAAAAAAAAAAA	MN908947:476-557	GGTAGCAGAACTCGAAGGCATTC
NB501326:380:HFNNHBGXF:1:11306:25048:16147	CCGGTTGAGCTGGTAGCAGAACTCGAAGGCATTCAGTAAAAAAAAAAAAAA	MN908947:476-557	GGTAGCAGAACTCGAAGGCATTCA
NB501326:380:HFNNHBGXF:1:11306:25048:16147	CCGGTTGAGCTGGTAGCAGAACTCGAAGGCATTCAGTAAAAAAAAAAAAAA	MN908947:476-557	GCTGGTAGCAGAACTCGAAGGCAT
NB501326:380:HFNNHBGXF:1:11306:25048:16147	CCGGTTGAGCTGGTAGCAGAACTCGAAGGCATTCAGTAAAAAAAAAAAAAA	MN908947:476-557	CTGGTAGCAGAACTCGAAGGCAT
NB501326:380:HFNNHBGXF:1:11306:25048:16147	CCGGTTGAGCTGGTAGCAGAACTCGAAGGCATTCAGTAAAAAAAAAAAAAA	MN908947:476-557	GGTAGCAGAACTCGAAGGCATT
NB501326:380:HFNNHBGXF:1:11306:25048:16147	CCGGTTGAGCTGGTAGCAGAACTCGAAGGCATTCAGTAAAAAAAAAAAAAA	MN908947:476-557	GTAGCAGAACTCGAAGGCATTCA
NB501326:380:HFNNHBGXF:1:11306:25048:16147	CCGGTTGAGCTGGTAGCAGAACTCGAAGGCATTCAGTAAAAAAAAAAAAAA	MN908947:476-557	GTAGCAGAACTCGAAGGCATTC
NB501326:380:HFNNHBGXF:1:11306:25048:16147	CCGGTTGAGCTGGTAGCAGAACTCGAAGGCATTCAGTAAAAAAAAAAAAAA	MN908947:476-557	TGGTAGCAGAACTCGAAGGCAT
NB501326:380:HFNNHBGXF:1:11306:25048:16147	CCGGTTGAGCTGGTAGCAGAACTCGAAGGCATTCAGTAAAAAAAAAAAAAA	MN908947:476-557	GAGCTGGTAGCAGAACTCGAAGGC
NB501326:380:HFNNHBGXF:1:11306:25048:16147	CCGGTTGAGCTGGTAGCAGAACTCGAAGGCATTCAGTAAAAAAAAAAAAAA	MN908947:476-557	AGCTGGTAGCAGAACTCGAAGGC
NB501326:380:HFNNHBGXF:1:11306:25048:16147	CCGGTTGAGCTGGTAGCAGAACTCGAAGGCATTCAGTAAAAAAAAAAAAAA	MN908947:476-557	GCTGGTAGCAGAACTCGAAGGC
NB501326:380:HFNNHBGXF:1:11306:25048:16147	CCGGTTGAGCTGGTAGCAGAACTCGAAGGCATTCAGTAAAAAAAAAAAAAA	MN908947:476-557	TGGTAGCAGAACTCGAAGGCA
NB501326:380:HFNNHBGXF:1:11306:25048:16147	CCGGTTGAGCTGGTAGCAGAACTCGAAGGCATTCAGTAAAAAAAAAAAAAA	MN908947:476-557	GTAGCAGAACTCGAAGGCAT
NB501326:380:HFNNHBGXF:1:11306:25048:16147	CCGGTTGAGCTGGTAGCAGAACTCGAAGGCATTCAGTAAAAAAAAAAAAAA	MN908947:476-557	GTAGCAGAACTCGAAGGCATTCAG
NB501326:380:HFNNHBGXF:1:11306:25048:16147	CCGGTTGAGCTGGTAGCAGAACTCGAAGGCATTCAGTAAAAAAAAAAAAAA	MN908947:476-557	TAGCAGAACTCGAAGGCATT
NB501326:380:HFNNHBGXF:1:11306:25048:16147	CCGGTTGAGCTGGTAGCAGAACTCGAAGGCATTCAGTAAAAAAAAAAAAAA	MN908947:476-557	AGCAGAACTCGAAGGCATTCA
NB501326:380:HFNNHBGXF:1:11306:25048:16147	CCGGTTGAGCTGGTAGCAGAACTCGAAGGCATTCAGTAAAAAAAAAAAAAA	MN908947:476-557	GCTGGTAGCAGAACTCGAAGGCA
NB501326:380:HFNNHBGXF:1:11306:25048:16147	CCGGTTGAGCTGGTAGCAGAACTCGAAGGCATTCAGTAAAAAAAAAAAAAA	MN908947:476-557	AGCTGGTAGCAGAACTCGAAGGCA
NB501326:380:HFNNHBGXF:1:11306:25048:16147	CCGGTTGAGCTGGTAGCAGAACTCGAAGGCATTCAGTAAAAAAAAAAAAAA	MN908947:476-557	GTAGCAGAACTCGAAGGCATT
NB501326:380:HFNNHBGXF:1:11306:25048:16147	CCGGTTGAGCTGGTAGCAGAACTCGAAGGCATTCAGTAAAAAAAAAAAAAA	MN908947:476-557	TAGCAGAACTCGAAGGCATTCA
NB501326:380:HFNNHBGXF:1:11306:25048:16147	CCGGTTGAGCTGGTAGCAGAACTCGAAGGCATTCAGTAAAAAAAAAAAAAA	MN908947:476-557	CTGGTAGCAGAACTCGAAGGCA
NB501326:380:HFNNHBGXF:1:11306:25048:16147	CCGGTTGAGCTGGTAGCAGAACTCGAAGGCATTCAGTAAAAAAAAAAAAAA	MN908947:476-557	TAGCAGAACTCGAAGGCATTC
NB501326:380:HFNNHBGXF:1:11306:25048:16147	CCGGTTGAGCTGGTAGCAGAACTCGAAGGCATTCAGTAAAAAAAAAAAAAA	MN908947:476-557	GGTAGCAGAACTCGAAGGCAT
NB501326:380:HFNNHBGXF:1:11307:2617:14255	CGCGGATGCTCGAACTGCACCTCATGGTCAAAAAAAAAAAAAAAGAACGGA	MN908947:476-557	GGATGCTCGAACTGCACCTC
NB501326:380:HFNNHBGXF:1:11307:2617:14255	CGCGGATGCTCGAACTGCACCTCATGGTCAAAAAAAAAAAAAAAGAACGGA	MN908947:476-557	GGATGCTCGAACTGCACCTCA
NB501326:380:HFNNHBGXF:1:11307:2617:14255	CGCGGATGCTCGAACTGCACCTCATGGTCAAAAAAAAAAAAAAAGAACGGA	MN908947:476-557	GGATGCTCGAACTGCACCTCATG
NB501326:380:HFNNHBGXF:1:11307:2617:14255	CGCGGATGCTCGAACTGCACCTCATGGTCAAAAAAAAAAAAAAAGAACGGA	MN908947:476-557	GATGCTCGAACTGCACCTCAT
NB501326:380:HFNNHBGXF:1:11307:2617:14255	CGCGGATGCTCGAACTGCACCTCATGGTCAAAAAAAAAAAAAAAGAACGGA	MN908947:476-557	GATGCTCGAACTGCACCTCATG
NB501326:380:HFNNHBGXF:1:11307:2617:14255	CGCGGATGCTCGAACTGCACCTCATGGTCAAAAAAAAAAAAAAAGAACGGA	MN908947:476-557	GATGCTCGAACTGCACCTCATGG
NB501326:380:HFNNHBGXF:1:11307:2617:14255	CGCGGATGCTCGAACTGCACCTCATGGTCAAAAAAAAAAAAAAAGAACGGA	MN908947:476-557	GATGCTCGAACTGCACCTCATGGT
NB501326:380:HFNNHBGXF:1:11307:2617:14255	CGCGGATGCTCGAACTGCACCTCATGGTCAAAAAAAAAAAAAAAGAACGGA	MN908947:476-557	ATGCTCGAACTGCACCTCAT
NB501326:380:HFNNHBGXF:1:11307:2617:14255	CGCGGATGCTCGAACTGCACCTCATGGTCAAAAAAAAAAAAAAAGAACGGA	MN908947:476-557	ATGCTCGAACTGCACCTCATG
NB501326:380:HFNNHBGXF:1:11307:2617:14255	CGCGGATGCTCGAACTGCACCTCATGGTCAAAAAAAAAAAAAAAGAACGGA	MN908947:476-557	ATGCTCGAACTGCACCTCATGG
NB501326:380:HFNNHBGXF:1:11307:2617:14255	CGCGGATGCTCGAACTGCACCTCATGGTCAAAAAAAAAAAAAAAGAACGGA	MN908947:476-557	ATGCTCGAACTGCACCTCATGGT
NB501326:380:HFNNHBGXF:1:11307:2617:14255	CGCGGATGCTCGAACTGCACCTCATGGTCAAAAAAAAAAAAAAAGAACGGA	MN908947:476-557	TGCTCGAACTGCACCTCATG
NB501326:380:HFNNHBGXF:1:11307:2617:14255	CGCGGATGCTCGAACTGCACCTCATGGTCAAAAAAAAAAAAAAAGAACGGA	MN908947:476-557	TGCTCGAACTGCACCTCATGG
NB501326:380:HFNNHBGXF:1:11307:2617:14255	CGCGGATGCTCGAACTGCACCTCATGGTCAAAAAAAAAAAAAAAGAACGGA	MN908947:476-557	TGCTCGAACTGCACCTCATGGT
[truncated: 5,458 more rows]

## Sheet: Supplemental Table S6-2
Supplemental Table S6-2: Original data for Fig 4H (GSE148729)
pre CvmiR-2 sequence ID	a	t	c	a	a	a	c	g	t	t	c	g	g	a	t	g	c	t	c	g	a	a	c	t	g	c	a	c	c	t	c	a	t	g	g	t	c	a	t	g	t	t	a	t	g	g	t	t	g
>11
>27
>102																																																	G
>35
>10
>62
>45
>46
>47
>1
>2																																																	G
>4																																													G	G	T	T	G
>9																																												A	G	G	T	T	G
>7																																																A	G
>44																																																A	G
>88																																																A	G
>64
>92
>66
>67
>28																																														G	T	T	G
>38																																														G	T	T	G
>108																																														G	T	T	G
>86
>20
>105
>106
>21																																													G	G	T	T	G
>22																																													G	G	T	T	G
>107																																													G	G	T	T	G
>12																																																	G
>13																																																	G
>37																																																	G
>49																																																	G
>59																																																	G
>60																																																	G
>68																																																	G
>69																																																	G
>70																																																	G
>71																																																	G
>72																																																	G
>95																																																	G
>96																																																	G
>97																																																	G
>98																																																	G
>99																																																	G
>100																																																	G
>101																																																	G
>48																																																	G
>85																																																	G
>14
>15
>16
>24
>25
>74
>76
>77
>104
>32																																												T	G	G	T	T	G
>42																																												T	G	G	T	T	G
>57																																												T	G	G	T	T	G
>58																																												T	G	G	T	T	G
>82																																												T	G	G	T	T	G
>111																																												T	G	G	T	T	G
>40
>91
>84
>3																																																	G
>5																																														G	T	T	G
>43																																												T	G	G	T	T	G
>17
>50
>93
>26
>53
>78
>109																																														G	T	T	G
>51
>19
>18
>23																																													G	G	T	T	G
>75																																													G	G	T	T	G
>73																																																	G
>61																																																	G
>34																																																	G
>52
>6																																												T	G	G	T	T	G
>33																																												T	G	G	T	T	G
>83																																												T	G	G	T	T	G
>56
>89
>90
Number of bases																																											A	1	0	0	0	3	0
																																											C	0	0	0	0	0	0
																																											T	10	0	0	22	22	0
																																											G	0	17	22	0	0	51
[truncated: 33 more columns]
