# Supplementary material for: Identification of a SARS-CoV-2 virus-derived vmiRNA in COVID-19 patients holding potential as a diagnostic biomarker
Source: Front Cell Infect Microbiol. 2023 Jun 2;13:1190870. doi: 10.3389/fcimb.2023.1190870 (PMC10272551; doi:10.3389/fcimb.2023.1190870)
Supplement: Table S7-1 — Comparison of predicted mature CvmiR sequences and small RNA sequencing results in Calu3, PC-9 and A549-hACE2 cells infected SARS-CoV-2 (GSE183280). [file Table_7.xlsx]

## Sheet: Supplemental Table S7-1
Supplemental Table S7-1: Comparison of predicted CvmiRNA mature sequence and small RNA sequencing results in Calu3, PC-9 and A549-hACE2 cells infected SARS-CoV-2 (GSE183280)
Small RNA sequencing ID	Small RNA sequencing sequence	Pre-CvmiR-2 location	Predicted mature sequence of CvmiR-2
SRR15700545.3449539	CGCTTGGTAGCAGAACTCGAAGGCATTTTTTTGGAATTCTCGGGTGCCAAGGAACTCCAGTCACCCGTCCATCTCG	MN908947:476-557:53_23	TGGTAGCAGAACTCGAAGGCATT
SRR15700545.3449539	CGCTTGGTAGCAGAACTCGAAGGCATTTTTTTGGAATTCTCGGGTGCCAAGGAACTCCAGTCACCCGTCCATCTCG	MN908947:476-557:54_22	GGTAGCAGAACTCGAAGGCATT
SRR15700545.3449539	CGCTTGGTAGCAGAACTCGAAGGCATTTTTTTGGAATTCTCGGGTGCCAAGGAACTCCAGTCACCCGTCCATCTCG	MN908947:476-557:53_22	TGGTAGCAGAACTCGAAGGCAT
SRR15700545.3449539	CGCTTGGTAGCAGAACTCGAAGGCATTTTTTTGGAATTCTCGGGTGCCAAGGAACTCCAGTCACCCGTCCATCTCG	MN908947:476-557:55_21	GTAGCAGAACTCGAAGGCATT
SRR15700545.3449539	CGCTTGGTAGCAGAACTCGAAGGCATTTTTTTGGAATTCTCGGGTGCCAAGGAACTCCAGTCACCCGTCCATCTCG	MN908947:476-557:54_21	GGTAGCAGAACTCGAAGGCAT
SRR15700545.3449539	CGCTTGGTAGCAGAACTCGAAGGCATTTTTTTGGAATTCTCGGGTGCCAAGGAACTCCAGTCACCCGTCCATCTCG	MN908947:476-557:53_21	TGGTAGCAGAACTCGAAGGCA
SRR15700545.3449539	CGCTTGGTAGCAGAACTCGAAGGCATTTTTTTGGAATTCTCGGGTGCCAAGGAACTCCAGTCACCCGTCCATCTCG	MN908947:476-557:56_20	TAGCAGAACTCGAAGGCATT
SRR15700545.3449539	CGCTTGGTAGCAGAACTCGAAGGCATTTTTTTGGAATTCTCGGGTGCCAAGGAACTCCAGTCACCCGTCCATCTCG	MN908947:476-557:55_20	GTAGCAGAACTCGAAGGCAT
SRR15700545.10073974	CGCTTGGTAGCAGAACTCGAAGGCATTTTTTTGGAATTCTCGGGTGCCAAGGAACTCCAGTCACCCGTCCATCTCG	MN908947:476-557:53_23	TGGTAGCAGAACTCGAAGGCATT
SRR15700545.10073974	CGCTTGGTAGCAGAACTCGAAGGCATTTTTTTGGAATTCTCGGGTGCCAAGGAACTCCAGTCACCCGTCCATCTCG	MN908947:476-557:54_22	GGTAGCAGAACTCGAAGGCATT
SRR15700545.10073974	CGCTTGGTAGCAGAACTCGAAGGCATTTTTTTGGAATTCTCGGGTGCCAAGGAACTCCAGTCACCCGTCCATCTCG	MN908947:476-557:53_22	TGGTAGCAGAACTCGAAGGCAT
SRR15700545.10073974	CGCTTGGTAGCAGAACTCGAAGGCATTTTTTTGGAATTCTCGGGTGCCAAGGAACTCCAGTCACCCGTCCATCTCG	MN908947:476-557:55_21	GTAGCAGAACTCGAAGGCATT
SRR15700545.10073974	CGCTTGGTAGCAGAACTCGAAGGCATTTTTTTGGAATTCTCGGGTGCCAAGGAACTCCAGTCACCCGTCCATCTCG	MN908947:476-557:54_21	GGTAGCAGAACTCGAAGGCAT
SRR15700545.10073974	CGCTTGGTAGCAGAACTCGAAGGCATTTTTTTGGAATTCTCGGGTGCCAAGGAACTCCAGTCACCCGTCCATCTCG	MN908947:476-557:53_21	TGGTAGCAGAACTCGAAGGCA
SRR15700545.10073974	CGCTTGGTAGCAGAACTCGAAGGCATTTTTTTGGAATTCTCGGGTGCCAAGGAACTCCAGTCACCCGTCCATCTCG	MN908947:476-557:56_20	TAGCAGAACTCGAAGGCATT
SRR15700545.10073974	CGCTTGGTAGCAGAACTCGAAGGCATTTTTTTGGAATTCTCGGGTGCCAAGGAACTCCAGTCACCCGTCCATCTCG	MN908947:476-557:55_20	GTAGCAGAACTCGAAGGCAT
SRR15700545.12146266	CGCTTGGTAGCAGAACTCGAAGGCATTTTTTTGGAATTCTCGGGTGCCAAGGAACTCCAGTCACCCGTCCATCTCG	MN908947:476-557:53_23	TGGTAGCAGAACTCGAAGGCATT
SRR15700545.12146266	CGCTTGGTAGCAGAACTCGAAGGCATTTTTTTGGAATTCTCGGGTGCCAAGGAACTCCAGTCACCCGTCCATCTCG	MN908947:476-557:54_22	GGTAGCAGAACTCGAAGGCATT
SRR15700545.12146266	CGCTTGGTAGCAGAACTCGAAGGCATTTTTTTGGAATTCTCGGGTGCCAAGGAACTCCAGTCACCCGTCCATCTCG	MN908947:476-557:53_22	TGGTAGCAGAACTCGAAGGCAT
SRR15700545.12146266	CGCTTGGTAGCAGAACTCGAAGGCATTTTTTTGGAATTCTCGGGTGCCAAGGAACTCCAGTCACCCGTCCATCTCG	MN908947:476-557:55_21	GTAGCAGAACTCGAAGGCATT
SRR15700545.12146266	CGCTTGGTAGCAGAACTCGAAGGCATTTTTTTGGAATTCTCGGGTGCCAAGGAACTCCAGTCACCCGTCCATCTCG	MN908947:476-557:54_21	GGTAGCAGAACTCGAAGGCAT
SRR15700545.12146266	CGCTTGGTAGCAGAACTCGAAGGCATTTTTTTGGAATTCTCGGGTGCCAAGGAACTCCAGTCACCCGTCCATCTCG	MN908947:476-557:53_21	TGGTAGCAGAACTCGAAGGCA
SRR15700545.12146266	CGCTTGGTAGCAGAACTCGAAGGCATTTTTTTGGAATTCTCGGGTGCCAAGGAACTCCAGTCACCCGTCCATCTCG	MN908947:476-557:56_20	TAGCAGAACTCGAAGGCATT
SRR15700545.12146266	CGCTTGGTAGCAGAACTCGAAGGCATTTTTTTGGAATTCTCGGGTGCCAAGGAACTCCAGTCACCCGTCCATCTCG	MN908947:476-557:55_20	GTAGCAGAACTCGAAGGCAT
SRR15700545.17794659	CGCTTGGTAGCAGAACTCGAAGGCATTTTTTTGGAATTCTCGGGTGCCAAGGAACTCCAGTCACCCGTCCATCTCG	MN908947:476-557:53_23	TGGTAGCAGAACTCGAAGGCATT
SRR15700545.17794659	CGCTTGGTAGCAGAACTCGAAGGCATTTTTTTGGAATTCTCGGGTGCCAAGGAACTCCAGTCACCCGTCCATCTCG	MN908947:476-557:54_22	GGTAGCAGAACTCGAAGGCATT
SRR15700545.17794659	CGCTTGGTAGCAGAACTCGAAGGCATTTTTTTGGAATTCTCGGGTGCCAAGGAACTCCAGTCACCCGTCCATCTCG	MN908947:476-557:53_22	TGGTAGCAGAACTCGAAGGCAT
SRR15700545.17794659	CGCTTGGTAGCAGAACTCGAAGGCATTTTTTTGGAATTCTCGGGTGCCAAGGAACTCCAGTCACCCGTCCATCTCG	MN908947:476-557:55_21	GTAGCAGAACTCGAAGGCATT
SRR15700545.17794659	CGCTTGGTAGCAGAACTCGAAGGCATTTTTTTGGAATTCTCGGGTGCCAAGGAACTCCAGTCACCCGTCCATCTCG	MN908947:476-557:54_21	GGTAGCAGAACTCGAAGGCAT
SRR15700545.17794659	CGCTTGGTAGCAGAACTCGAAGGCATTTTTTTGGAATTCTCGGGTGCCAAGGAACTCCAGTCACCCGTCCATCTCG	MN908947:476-557:53_21	TGGTAGCAGAACTCGAAGGCA
SRR15700545.17794659	CGCTTGGTAGCAGAACTCGAAGGCATTTTTTTGGAATTCTCGGGTGCCAAGGAACTCCAGTCACCCGTCCATCTCG	MN908947:476-557:56_20	TAGCAGAACTCGAAGGCATT
SRR15700545.17794659	CGCTTGGTAGCAGAACTCGAAGGCATTTTTTTGGAATTCTCGGGTGCCAAGGAACTCCAGTCACCCGTCCATCTCG	MN908947:476-557:55_20	GTAGCAGAACTCGAAGGCAT
SRR15700547.10195801	AATATGAGCTGGTAGCAGAACTCGAAGGCATTCAGTATTTTTGGAATTCTCGGGTGCCAAGGAACTCCAGTCACGC	MN908947:476-557:53_23	TGGTAGCAGAACTCGAAGGCATT
SRR15700547.10195801	AATATGAGCTGGTAGCAGAACTCGAAGGCATTCAGTATTTTTGGAATTCTCGGGTGCCAAGGAACTCCAGTCACGC	MN908947:476-557:53_24	TGGTAGCAGAACTCGAAGGCATTC
SRR15700547.10195801	AATATGAGCTGGTAGCAGAACTCGAAGGCATTCAGTATTTTTGGAATTCTCGGGTGCCAAGGAACTCCAGTCACGC	MN908947:476-557:52_24	CTGGTAGCAGAACTCGAAGGCATT
SRR15700547.10195801	AATATGAGCTGGTAGCAGAACTCGAAGGCATTCAGTATTTTTGGAATTCTCGGGTGCCAAGGAACTCCAGTCACGC	MN908947:476-557:54_23	GGTAGCAGAACTCGAAGGCATTC
SRR15700547.10195801	AATATGAGCTGGTAGCAGAACTCGAAGGCATTCAGTATTTTTGGAATTCTCGGGTGCCAAGGAACTCCAGTCACGC	MN908947:476-557:54_24	GGTAGCAGAACTCGAAGGCATTCA
SRR15700547.10195801	AATATGAGCTGGTAGCAGAACTCGAAGGCATTCAGTATTTTTGGAATTCTCGGGTGCCAAGGAACTCCAGTCACGC	MN908947:476-557:51_24	GCTGGTAGCAGAACTCGAAGGCAT
SRR15700547.10195801	AATATGAGCTGGTAGCAGAACTCGAAGGCATTCAGTATTTTTGGAATTCTCGGGTGCCAAGGAACTCCAGTCACGC	MN908947:476-557:52_23	CTGGTAGCAGAACTCGAAGGCAT
SRR15700547.10195801	AATATGAGCTGGTAGCAGAACTCGAAGGCATTCAGTATTTTTGGAATTCTCGGGTGCCAAGGAACTCCAGTCACGC	MN908947:476-557:54_22	GGTAGCAGAACTCGAAGGCATT
SRR15700547.10195801	AATATGAGCTGGTAGCAGAACTCGAAGGCATTCAGTATTTTTGGAATTCTCGGGTGCCAAGGAACTCCAGTCACGC	MN908947:476-557:55_23	GTAGCAGAACTCGAAGGCATTCA
SRR15700547.10195801	AATATGAGCTGGTAGCAGAACTCGAAGGCATTCAGTATTTTTGGAATTCTCGGGTGCCAAGGAACTCCAGTCACGC	MN908947:476-557:55_22	GTAGCAGAACTCGAAGGCATTC
SRR15700547.10195801	AATATGAGCTGGTAGCAGAACTCGAAGGCATTCAGTATTTTTGGAATTCTCGGGTGCCAAGGAACTCCAGTCACGC	MN908947:476-557:53_22	TGGTAGCAGAACTCGAAGGCAT
SRR15700547.10195801	AATATGAGCTGGTAGCAGAACTCGAAGGCATTCAGTATTTTTGGAATTCTCGGGTGCCAAGGAACTCCAGTCACGC	MN908947:476-557:51_23	GCTGGTAGCAGAACTCGAAGGCA
SRR15700547.10195801	AATATGAGCTGGTAGCAGAACTCGAAGGCATTCAGTATTTTTGGAATTCTCGGGTGCCAAGGAACTCCAGTCACGC	MN908947:476-557:50_24	AGCTGGTAGCAGAACTCGAAGGCA
SRR15700547.10195801	AATATGAGCTGGTAGCAGAACTCGAAGGCATTCAGTATTTTTGGAATTCTCGGGTGCCAAGGAACTCCAGTCACGC	MN908947:476-557:55_21	GTAGCAGAACTCGAAGGCATT
SRR15700547.10195801	AATATGAGCTGGTAGCAGAACTCGAAGGCATTCAGTATTTTTGGAATTCTCGGGTGCCAAGGAACTCCAGTCACGC	MN908947:476-557:56_22	TAGCAGAACTCGAAGGCATTCA
SRR15700547.10195801	AATATGAGCTGGTAGCAGAACTCGAAGGCATTCAGTATTTTTGGAATTCTCGGGTGCCAAGGAACTCCAGTCACGC	MN908947:476-557:52_22	CTGGTAGCAGAACTCGAAGGCA
SRR15700547.10195801	AATATGAGCTGGTAGCAGAACTCGAAGGCATTCAGTATTTTTGGAATTCTCGGGTGCCAAGGAACTCCAGTCACGC	MN908947:476-557:56_21	TAGCAGAACTCGAAGGCATTC
SRR15700547.10195801	AATATGAGCTGGTAGCAGAACTCGAAGGCATTCAGTATTTTTGGAATTCTCGGGTGCCAAGGAACTCCAGTCACGC	MN908947:476-557:54_21	GGTAGCAGAACTCGAAGGCAT
SRR15700547.10195801	AATATGAGCTGGTAGCAGAACTCGAAGGCATTCAGTATTTTTGGAATTCTCGGGTGCCAAGGAACTCCAGTCACGC	MN908947:476-557:49_24	GAGCTGGTAGCAGAACTCGAAGGC
SRR15700547.10195801	AATATGAGCTGGTAGCAGAACTCGAAGGCATTCAGTATTTTTGGAATTCTCGGGTGCCAAGGAACTCCAGTCACGC	MN908947:476-557:55_24	GTAGCAGAACTCGAAGGCATTCAG
SRR15700547.10195801	AATATGAGCTGGTAGCAGAACTCGAAGGCATTCAGTATTTTTGGAATTCTCGGGTGCCAAGGAACTCCAGTCACGC	MN908947:476-557:51_22	GCTGGTAGCAGAACTCGAAGGC
SRR15700547.10195801	AATATGAGCTGGTAGCAGAACTCGAAGGCATTCAGTATTTTTGGAATTCTCGGGTGCCAAGGAACTCCAGTCACGC	MN908947:476-557:50_23	AGCTGGTAGCAGAACTCGAAGGC
SRR15700547.10195801	AATATGAGCTGGTAGCAGAACTCGAAGGCATTCAGTATTTTTGGAATTCTCGGGTGCCAAGGAACTCCAGTCACGC	MN908947:476-557:53_21	TGGTAGCAGAACTCGAAGGCA
SRR15700547.10195801	AATATGAGCTGGTAGCAGAACTCGAAGGCATTCAGTATTTTTGGAATTCTCGGGTGCCAAGGAACTCCAGTCACGC	MN908947:476-557:56_20	TAGCAGAACTCGAAGGCATT
SRR15700547.10195801	AATATGAGCTGGTAGCAGAACTCGAAGGCATTCAGTATTTTTGGAATTCTCGGGTGCCAAGGAACTCCAGTCACGC	MN908947:476-557:57_21	AGCAGAACTCGAAGGCATTCA
SRR15700547.10195801	AATATGAGCTGGTAGCAGAACTCGAAGGCATTCAGTATTTTTGGAATTCTCGGGTGCCAAGGAACTCCAGTCACGC	MN908947:476-557:55_20	GTAGCAGAACTCGAAGGCAT
SRR15700557.748788	TTCGGAGCTGGTAGCAGAACTCGAAGGCTTTTTGGAATTCTCGGGTGCCAAGGAACTCCAGTCACCGATGTATCTC	MN908947:476-557:49_24	GAGCTGGTAGCAGAACTCGAAGGC
SRR15700557.748788	TTCGGAGCTGGTAGCAGAACTCGAAGGCTTTTTGGAATTCTCGGGTGCCAAGGAACTCCAGTCACCGATGTATCTC	MN908947:476-557:51_22	GCTGGTAGCAGAACTCGAAGGC
SRR15700557.748788	TTCGGAGCTGGTAGCAGAACTCGAAGGCTTTTTGGAATTCTCGGGTGCCAAGGAACTCCAGTCACCGATGTATCTC	MN908947:476-557:50_23	AGCTGGTAGCAGAACTCGAAGGC
SRR15700557.1257096	TTCGGAGCTGGTAGCAGAACTCGAAGGCTTTTTGGAATTCTCGGGTGCCAAGGAACTCCAGTCACCGATGTATCTC	MN908947:476-557:49_24	GAGCTGGTAGCAGAACTCGAAGGC
SRR15700557.1257096	TTCGGAGCTGGTAGCAGAACTCGAAGGCTTTTTGGAATTCTCGGGTGCCAAGGAACTCCAGTCACCGATGTATCTC	MN908947:476-557:51_22	GCTGGTAGCAGAACTCGAAGGC
SRR15700557.1257096	TTCGGAGCTGGTAGCAGAACTCGAAGGCTTTTTGGAATTCTCGGGTGCCAAGGAACTCCAGTCACCGATGTATCTC	MN908947:476-557:50_23	AGCTGGTAGCAGAACTCGAAGGC
SRR15700557.1319417	ACTAAGCTGGTAGCAGAACTCGAAGGCTTTTTGGAATTCTCGGGTGCCAAGGAACTCCAGTCACCGATGTATCTCG	MN908947:476-557:51_22	GCTGGTAGCAGAACTCGAAGGC
SRR15700557.1319417	ACTAAGCTGGTAGCAGAACTCGAAGGCTTTTTGGAATTCTCGGGTGCCAAGGAACTCCAGTCACCGATGTATCTCG	MN908947:476-557:50_23	AGCTGGTAGCAGAACTCGAAGGC
SRR15700557.2197937	TTCGGAGCTGGTAGCAGAACTCGAAGGCTTTTTGGAATTCTCGGGTGCCAAGGAACTCCAGTCACCGATGTATCTC	MN908947:476-557:49_24	GAGCTGGTAGCAGAACTCGAAGGC
SRR15700557.2197937	TTCGGAGCTGGTAGCAGAACTCGAAGGCTTTTTGGAATTCTCGGGTGCCAAGGAACTCCAGTCACCGATGTATCTC	MN908947:476-557:51_22	GCTGGTAGCAGAACTCGAAGGC
SRR15700557.2197937	TTCGGAGCTGGTAGCAGAACTCGAAGGCTTTTTGGAATTCTCGGGTGCCAAGGAACTCCAGTCACCGATGTATCTC	MN908947:476-557:50_23	AGCTGGTAGCAGAACTCGAAGGC
SRR15700557.3549401	TTAAGAGCTGGTAGCAGAACTCGAAGGCTTTTTGGAATTCTCGGGTGCCAAGGAACTCCAGTCACCGATGTATCTC	MN908947:476-557:49_24	GAGCTGGTAGCAGAACTCGAAGGC
SRR15700557.3549401	TTAAGAGCTGGTAGCAGAACTCGAAGGCTTTTTGGAATTCTCGGGTGCCAAGGAACTCCAGTCACCGATGTATCTC	MN908947:476-557:51_22	GCTGGTAGCAGAACTCGAAGGC
SRR15700557.3549401	TTAAGAGCTGGTAGCAGAACTCGAAGGCTTTTTGGAATTCTCGGGTGCCAAGGAACTCCAGTCACCGATGTATCTC	MN908947:476-557:50_23	AGCTGGTAGCAGAACTCGAAGGC
SRR15700557.8547926	GGACGAGCTGGTAGCAGAACTCGAAGGCTTTTTGGAATTCTCGGGTGCCAAGGAACCCAGTCACCGACGTATCTCG	MN908947:476-557:49_24	GAGCTGGTAGCAGAACTCGAAGGC
SRR15700557.8547926	GGACGAGCTGGTAGCAGAACTCGAAGGCTTTTTGGAATTCTCGGGTGCCAAGGAACCCAGTCACCGACGTATCTCG	MN908947:476-557:51_22	GCTGGTAGCAGAACTCGAAGGC
SRR15700557.8547926	GGACGAGCTGGTAGCAGAACTCGAAGGCTTTTTGGAATTCTCGGGTGCCAAGGAACCCAGTCACCGACGTATCTCG	MN908947:476-557:50_23	AGCTGGTAGCAGAACTCGAAGGC
SRR15700557.8782020	GGATGGTTGAGCTGGTAGCAGAACTCGAAGGCATTTTTCCTTTGGAATTCTCGGGTGCCAAGGAACTCCAGTCACC	MN908947:476-557:53_23	TGGTAGCAGAACTCGAAGGCATT
SRR15700557.8782020	GGATGGTTGAGCTGGTAGCAGAACTCGAAGGCATTTTTCCTTTGGAATTCTCGGGTGCCAAGGAACTCCAGTCACC	MN908947:476-557:52_24	CTGGTAGCAGAACTCGAAGGCATT
SRR15700557.8782020	GGATGGTTGAGCTGGTAGCAGAACTCGAAGGCATTTTTCCTTTGGAATTCTCGGGTGCCAAGGAACTCCAGTCACC	MN908947:476-557:51_24	GCTGGTAGCAGAACTCGAAGGCAT
SRR15700557.8782020	GGATGGTTGAGCTGGTAGCAGAACTCGAAGGCATTTTTCCTTTGGAATTCTCGGGTGCCAAGGAACTCCAGTCACC	MN908947:476-557:52_23	CTGGTAGCAGAACTCGAAGGCAT
SRR15700557.8782020	GGATGGTTGAGCTGGTAGCAGAACTCGAAGGCATTTTTCCTTTGGAATTCTCGGGTGCCAAGGAACTCCAGTCACC	MN908947:476-557:54_22	GGTAGCAGAACTCGAAGGCATT
SRR15700557.8782020	GGATGGTTGAGCTGGTAGCAGAACTCGAAGGCATTTTTCCTTTGGAATTCTCGGGTGCCAAGGAACTCCAGTCACC	MN908947:476-557:53_22	TGGTAGCAGAACTCGAAGGCAT
SRR15700557.8782020	GGATGGTTGAGCTGGTAGCAGAACTCGAAGGCATTTTTCCTTTGGAATTCTCGGGTGCCAAGGAACTCCAGTCACC	MN908947:476-557:51_23	GCTGGTAGCAGAACTCGAAGGCA
SRR15700557.8782020	GGATGGTTGAGCTGGTAGCAGAACTCGAAGGCATTTTTCCTTTGGAATTCTCGGGTGCCAAGGAACTCCAGTCACC	MN908947:476-557:50_24	AGCTGGTAGCAGAACTCGAAGGCA
SRR15700557.8782020	GGATGGTTGAGCTGGTAGCAGAACTCGAAGGCATTTTTCCTTTGGAATTCTCGGGTGCCAAGGAACTCCAGTCACC	MN908947:476-557:55_21	GTAGCAGAACTCGAAGGCATT
SRR15700557.8782020	GGATGGTTGAGCTGGTAGCAGAACTCGAAGGCATTTTTCCTTTGGAATTCTCGGGTGCCAAGGAACTCCAGTCACC	MN908947:476-557:52_22	CTGGTAGCAGAACTCGAAGGCA
SRR15700557.8782020	GGATGGTTGAGCTGGTAGCAGAACTCGAAGGCATTTTTCCTTTGGAATTCTCGGGTGCCAAGGAACTCCAGTCACC	MN908947:476-557:54_21	GGTAGCAGAACTCGAAGGCAT
SRR15700557.8782020	GGATGGTTGAGCTGGTAGCAGAACTCGAAGGCATTTTTCCTTTGGAATTCTCGGGTGCCAAGGAACTCCAGTCACC	MN908947:476-557:49_24	GAGCTGGTAGCAGAACTCGAAGGC
SRR15700557.8782020	GGATGGTTGAGCTGGTAGCAGAACTCGAAGGCATTTTTCCTTTGGAATTCTCGGGTGCCAAGGAACTCCAGTCACC	MN908947:476-557:51_22	GCTGGTAGCAGAACTCGAAGGC
SRR15700557.8782020	GGATGGTTGAGCTGGTAGCAGAACTCGAAGGCATTTTTCCTTTGGAATTCTCGGGTGCCAAGGAACTCCAGTCACC	MN908947:476-557:50_23	AGCTGGTAGCAGAACTCGAAGGC
SRR15700557.8782020	GGATGGTTGAGCTGGTAGCAGAACTCGAAGGCATTTTTCCTTTGGAATTCTCGGGTGCCAAGGAACTCCAGTCACC	MN908947:476-557:53_21	TGGTAGCAGAACTCGAAGGCA
SRR15700557.8782020	GGATGGTTGAGCTGGTAGCAGAACTCGAAGGCATTTTTCCTTTGGAATTCTCGGGTGCCAAGGAACTCCAGTCACC	MN908947:476-557:56_20	TAGCAGAACTCGAAGGCATT
SRR15700557.8782020	GGATGGTTGAGCTGGTAGCAGAACTCGAAGGCATTTTTCCTTTGGAATTCTCGGGTGCCAAGGAACTCCAGTCACC	MN908947:476-557:55_20	GTAGCAGAACTCGAAGGCAT
SRR15700557.10596825	GCCATGAGCTGGTAGCAGAACTCGAAGGCATTTTTTTGGAATTCTCGGGTGCCAAGGAACTCCAGTCACCGATGTA	MN908947:476-557:53_23	TGGTAGCAGAACTCGAAGGCATT
SRR15700557.10596825	GCCATGAGCTGGTAGCAGAACTCGAAGGCATTTTTTTGGAATTCTCGGGTGCCAAGGAACTCCAGTCACCGATGTA	MN908947:476-557:52_24	CTGGTAGCAGAACTCGAAGGCATT
SRR15700557.10596825	GCCATGAGCTGGTAGCAGAACTCGAAGGCATTTTTTTGGAATTCTCGGGTGCCAAGGAACTCCAGTCACCGATGTA	MN908947:476-557:51_24	GCTGGTAGCAGAACTCGAAGGCAT
SRR15700557.10596825	GCCATGAGCTGGTAGCAGAACTCGAAGGCATTTTTTTGGAATTCTCGGGTGCCAAGGAACTCCAGTCACCGATGTA	MN908947:476-557:52_23	CTGGTAGCAGAACTCGAAGGCAT
SRR15700557.10596825	GCCATGAGCTGGTAGCAGAACTCGAAGGCATTTTTTTGGAATTCTCGGGTGCCAAGGAACTCCAGTCACCGATGTA	MN908947:476-557:54_22	GGTAGCAGAACTCGAAGGCATT
SRR15700557.10596825	GCCATGAGCTGGTAGCAGAACTCGAAGGCATTTTTTTGGAATTCTCGGGTGCCAAGGAACTCCAGTCACCGATGTA	MN908947:476-557:53_22	TGGTAGCAGAACTCGAAGGCAT
SRR15700557.10596825	GCCATGAGCTGGTAGCAGAACTCGAAGGCATTTTTTTGGAATTCTCGGGTGCCAAGGAACTCCAGTCACCGATGTA	MN908947:476-557:51_23	GCTGGTAGCAGAACTCGAAGGCA
SRR15700557.10596825	GCCATGAGCTGGTAGCAGAACTCGAAGGCATTTTTTTGGAATTCTCGGGTGCCAAGGAACTCCAGTCACCGATGTA	MN908947:476-557:50_24	AGCTGGTAGCAGAACTCGAAGGCA
SRR15700557.10596825	GCCATGAGCTGGTAGCAGAACTCGAAGGCATTTTTTTGGAATTCTCGGGTGCCAAGGAACTCCAGTCACCGATGTA	MN908947:476-557:55_21	GTAGCAGAACTCGAAGGCATT
SRR15700557.10596825	GCCATGAGCTGGTAGCAGAACTCGAAGGCATTTTTTTGGAATTCTCGGGTGCCAAGGAACTCCAGTCACCGATGTA	MN908947:476-557:52_22	CTGGTAGCAGAACTCGAAGGCA
SRR15700557.10596825	GCCATGAGCTGGTAGCAGAACTCGAAGGCATTTTTTTGGAATTCTCGGGTGCCAAGGAACTCCAGTCACCGATGTA	MN908947:476-557:54_21	GGTAGCAGAACTCGAAGGCAT
SRR15700557.10596825	GCCATGAGCTGGTAGCAGAACTCGAAGGCATTTTTTTGGAATTCTCGGGTGCCAAGGAACTCCAGTCACCGATGTA	MN908947:476-557:49_24	GAGCTGGTAGCAGAACTCGAAGGC
SRR15700557.10596825	GCCATGAGCTGGTAGCAGAACTCGAAGGCATTTTTTTGGAATTCTCGGGTGCCAAGGAACTCCAGTCACCGATGTA	MN908947:476-557:51_22	GCTGGTAGCAGAACTCGAAGGC
SRR15700557.10596825	GCCATGAGCTGGTAGCAGAACTCGAAGGCATTTTTTTGGAATTCTCGGGTGCCAAGGAACTCCAGTCACCGATGTA	MN908947:476-557:50_23	AGCTGGTAGCAGAACTCGAAGGC
SRR15700557.10596825	GCCATGAGCTGGTAGCAGAACTCGAAGGCATTTTTTTGGAATTCTCGGGTGCCAAGGAACTCCAGTCACCGATGTA	MN908947:476-557:53_21	TGGTAGCAGAACTCGAAGGCA
SRR15700557.10596825	GCCATGAGCTGGTAGCAGAACTCGAAGGCATTTTTTTGGAATTCTCGGGTGCCAAGGAACTCCAGTCACCGATGTA	MN908947:476-557:56_20	TAGCAGAACTCGAAGGCATT
SRR15700557.10596825	GCCATGAGCTGGTAGCAGAACTCGAAGGCATTTTTTTGGAATTCTCGGGTGCCAAGGAACTCCAGTCACCGATGTA	MN908947:476-557:55_20	GTAGCAGAACTCGAAGGCAT
SRR15700557.11919776	CTCGGGTAGCAGAACTCGAAGGCATTCAGTACGGTTTTTTGGAATTCTCGGGTGCCAAGGAACTCCAGTCACCGAT	MN908947:476-557:54_23	GGTAGCAGAACTCGAAGGCATTC
SRR15700557.11919776	CTCGGGTAGCAGAACTCGAAGGCATTCAGTACGGTTTTTTGGAATTCTCGGGTGCCAAGGAACTCCAGTCACCGAT	MN908947:476-557:54_24	GGTAGCAGAACTCGAAGGCATTCA
SRR15700557.11919776	CTCGGGTAGCAGAACTCGAAGGCATTCAGTACGGTTTTTTGGAATTCTCGGGTGCCAAGGAACTCCAGTCACCGAT	MN908947:476-557:54_22	GGTAGCAGAACTCGAAGGCATT
SRR15700557.11919776	CTCGGGTAGCAGAACTCGAAGGCATTCAGTACGGTTTTTTGGAATTCTCGGGTGCCAAGGAACTCCAGTCACCGAT	MN908947:476-557:55_23	GTAGCAGAACTCGAAGGCATTCA
SRR15700557.11919776	CTCGGGTAGCAGAACTCGAAGGCATTCAGTACGGTTTTTTGGAATTCTCGGGTGCCAAGGAACTCCAGTCACCGAT	MN908947:476-557:55_22	GTAGCAGAACTCGAAGGCATTC
SRR15700557.11919776	CTCGGGTAGCAGAACTCGAAGGCATTCAGTACGGTTTTTTGGAATTCTCGGGTGCCAAGGAACTCCAGTCACCGAT	MN908947:476-557:55_21	GTAGCAGAACTCGAAGGCATT
SRR15700557.11919776	CTCGGGTAGCAGAACTCGAAGGCATTCAGTACGGTTTTTTGGAATTCTCGGGTGCCAAGGAACTCCAGTCACCGAT	MN908947:476-557:56_22	TAGCAGAACTCGAAGGCATTCA
SRR15700557.11919776	CTCGGGTAGCAGAACTCGAAGGCATTCAGTACGGTTTTTTGGAATTCTCGGGTGCCAAGGAACTCCAGTCACCGAT	MN908947:476-557:56_21	TAGCAGAACTCGAAGGCATTC
SRR15700557.11919776	CTCGGGTAGCAGAACTCGAAGGCATTCAGTACGGTTTTTTGGAATTCTCGGGTGCCAAGGAACTCCAGTCACCGAT	MN908947:476-557:54_21	GGTAGCAGAACTCGAAGGCAT
SRR15700557.11919776	CTCGGGTAGCAGAACTCGAAGGCATTCAGTACGGTTTTTTGGAATTCTCGGGTGCCAAGGAACTCCAGTCACCGAT	MN908947:476-557:55_24	GTAGCAGAACTCGAAGGCATTCAG
SRR15700557.11919776	CTCGGGTAGCAGAACTCGAAGGCATTCAGTACGGTTTTTTGGAATTCTCGGGTGCCAAGGAACTCCAGTCACCGAT	MN908947:476-557:56_20	TAGCAGAACTCGAAGGCATT
SRR15700557.11919776	CTCGGGTAGCAGAACTCGAAGGCATTCAGTACGGTTTTTTGGAATTCTCGGGTGCCAAGGAACTCCAGTCACCGAT	MN908947:476-557:57_21	AGCAGAACTCGAAGGCATTCA
SRR15700557.11919776	CTCGGGTAGCAGAACTCGAAGGCATTCAGTACGGTTTTTTGGAATTCTCGGGTGCCAAGGAACTCCAGTCACCGAT	MN908947:476-557:55_20	GTAGCAGAACTCGAAGGCAT
SRR15700557.13961894	ACTAAGCTGGTAGCAGAACTCGAAGGCTTTTTGGAATTCTCGGGTGCCAAGGAACTCCAGTCACCGATGTATCTCG	MN908947:476-557:51_22	GCTGGTAGCAGAACTCGAAGGC
SRR15700557.13961894	ACTAAGCTGGTAGCAGAACTCGAAGGCTTTTTGGAATTCTCGGGTGCCAAGGAACTCCAGTCACCGATGTATCTCG	MN908947:476-557:50_23	AGCTGGTAGCAGAACTCGAAGGC
SRR15700557.14654631	CGTCTGGTAGCAGAACTCGAAGGCATTCAGTACGGTTTTTTGGAATTCTCGGGTGCCAAGGAACTCCAGTCACCGA	MN908947:476-557:53_23	TGGTAGCAGAACTCGAAGGCATT
SRR15700557.14654631	CGTCTGGTAGCAGAACTCGAAGGCATTCAGTACGGTTTTTTGGAATTCTCGGGTGCCAAGGAACTCCAGTCACCGA	MN908947:476-557:53_24	TGGTAGCAGAACTCGAAGGCATTC
SRR15700557.14654631	CGTCTGGTAGCAGAACTCGAAGGCATTCAGTACGGTTTTTTGGAATTCTCGGGTGCCAAGGAACTCCAGTCACCGA	MN908947:476-557:52_24	CTGGTAGCAGAACTCGAAGGCATT
SRR15700557.14654631	CGTCTGGTAGCAGAACTCGAAGGCATTCAGTACGGTTTTTTGGAATTCTCGGGTGCCAAGGAACTCCAGTCACCGA	MN908947:476-557:54_23	GGTAGCAGAACTCGAAGGCATTC
SRR15700557.14654631	CGTCTGGTAGCAGAACTCGAAGGCATTCAGTACGGTTTTTTGGAATTCTCGGGTGCCAAGGAACTCCAGTCACCGA	MN908947:476-557:54_24	GGTAGCAGAACTCGAAGGCATTCA
SRR15700557.14654631	CGTCTGGTAGCAGAACTCGAAGGCATTCAGTACGGTTTTTTGGAATTCTCGGGTGCCAAGGAACTCCAGTCACCGA	MN908947:476-557:52_23	CTGGTAGCAGAACTCGAAGGCAT
SRR15700557.14654631	CGTCTGGTAGCAGAACTCGAAGGCATTCAGTACGGTTTTTTGGAATTCTCGGGTGCCAAGGAACTCCAGTCACCGA	MN908947:476-557:54_22	GGTAGCAGAACTCGAAGGCATT
SRR15700557.14654631	CGTCTGGTAGCAGAACTCGAAGGCATTCAGTACGGTTTTTTGGAATTCTCGGGTGCCAAGGAACTCCAGTCACCGA	MN908947:476-557:55_23	GTAGCAGAACTCGAAGGCATTCA
SRR15700557.14654631	CGTCTGGTAGCAGAACTCGAAGGCATTCAGTACGGTTTTTTGGAATTCTCGGGTGCCAAGGAACTCCAGTCACCGA	MN908947:476-557:55_22	GTAGCAGAACTCGAAGGCATTC
SRR15700557.14654631	CGTCTGGTAGCAGAACTCGAAGGCATTCAGTACGGTTTTTTGGAATTCTCGGGTGCCAAGGAACTCCAGTCACCGA	MN908947:476-557:53_22	TGGTAGCAGAACTCGAAGGCAT
SRR15700557.14654631	CGTCTGGTAGCAGAACTCGAAGGCATTCAGTACGGTTTTTTGGAATTCTCGGGTGCCAAGGAACTCCAGTCACCGA	MN908947:476-557:55_21	GTAGCAGAACTCGAAGGCATT
SRR15700557.14654631	CGTCTGGTAGCAGAACTCGAAGGCATTCAGTACGGTTTTTTGGAATTCTCGGGTGCCAAGGAACTCCAGTCACCGA	MN908947:476-557:56_22	TAGCAGAACTCGAAGGCATTCA
SRR15700557.14654631	CGTCTGGTAGCAGAACTCGAAGGCATTCAGTACGGTTTTTTGGAATTCTCGGGTGCCAAGGAACTCCAGTCACCGA	MN908947:476-557:52_22	CTGGTAGCAGAACTCGAAGGCA
SRR15700557.14654631	CGTCTGGTAGCAGAACTCGAAGGCATTCAGTACGGTTTTTTGGAATTCTCGGGTGCCAAGGAACTCCAGTCACCGA	MN908947:476-557:56_21	TAGCAGAACTCGAAGGCATTC
SRR15700557.14654631	CGTCTGGTAGCAGAACTCGAAGGCATTCAGTACGGTTTTTTGGAATTCTCGGGTGCCAAGGAACTCCAGTCACCGA	MN908947:476-557:54_21	GGTAGCAGAACTCGAAGGCAT
SRR15700557.14654631	CGTCTGGTAGCAGAACTCGAAGGCATTCAGTACGGTTTTTTGGAATTCTCGGGTGCCAAGGAACTCCAGTCACCGA	MN908947:476-557:55_24	GTAGCAGAACTCGAAGGCATTCAG
SRR15700557.14654631	CGTCTGGTAGCAGAACTCGAAGGCATTCAGTACGGTTTTTTGGAATTCTCGGGTGCCAAGGAACTCCAGTCACCGA	MN908947:476-557:53_21	TGGTAGCAGAACTCGAAGGCA
SRR15700557.14654631	CGTCTGGTAGCAGAACTCGAAGGCATTCAGTACGGTTTTTTGGAATTCTCGGGTGCCAAGGAACTCCAGTCACCGA	MN908947:476-557:56_20	TAGCAGAACTCGAAGGCATT
SRR15700557.14654631	CGTCTGGTAGCAGAACTCGAAGGCATTCAGTACGGTTTTTTGGAATTCTCGGGTGCCAAGGAACTCCAGTCACCGA	MN908947:476-557:57_21	AGCAGAACTCGAAGGCATTCA
SRR15700557.14654631	CGTCTGGTAGCAGAACTCGAAGGCATTCAGTACGGTTTTTTGGAATTCTCGGGTGCCAAGGAACTCCAGTCACCGA	MN908947:476-557:55_20	GTAGCAGAACTCGAAGGCAT
SRR15700557.15021450	CTGAGAGCTGGTAGCAGAACTCGAAGGCTTTTTGGAATTCTCGGGTGCCAAGGAACTCCCAGTCACCGATGTATCT	MN908947:476-557:49_24	GAGCTGGTAGCAGAACTCGAAGGC
SRR15700557.15021450	CTGAGAGCTGGTAGCAGAACTCGAAGGCTTTTTGGAATTCTCGGGTGCCAAGGAACTCCCAGTCACCGATGTATCT	MN908947:476-557:51_22	GCTGGTAGCAGAACTCGAAGGC
SRR15700557.15021450	CTGAGAGCTGGTAGCAGAACTCGAAGGCTTTTTGGAATTCTCGGGTGCCAAGGAACTCCCAGTCACCGATGTATCT	MN908947:476-557:50_23	AGCTGGTAGCAGAACTCGAAGGC
SRR15700559.750717	GGATAGCAGAACTCGAAGGCATTCAGTTTTTTGGAATTCTCGGGTGCCAAGGAACTCCAGTCACGCCAATATCTCG	MN908947:476-557:56_22	TAGCAGAACTCGAAGGCATTCA
SRR15700559.750717	GGATAGCAGAACTCGAAGGCATTCAGTTTTTTGGAATTCTCGGGTGCCAAGGAACTCCAGTCACGCCAATATCTCG	MN908947:476-557:56_21	TAGCAGAACTCGAAGGCATTC
SRR15700559.750717	GGATAGCAGAACTCGAAGGCATTCAGTTTTTTGGAATTCTCGGGTGCCAAGGAACTCCAGTCACGCCAATATCTCG	MN908947:476-557:56_20	TAGCAGAACTCGAAGGCATT
SRR15700559.750717	GGATAGCAGAACTCGAAGGCATTCAGTTTTTTGGAATTCTCGGGTGCCAAGGAACTCCAGTCACGCCAATATCTCG	MN908947:476-557:57_21	AGCAGAACTCGAAGGCATTCA
SRR15700559.2088348	GTTTAGCTGGTAGCAGAACTCGAAGGCTTTTTGGAATTCTCGGGTGCCAAGGAACTCCAGTCACGCCAATATCTCG	MN908947:476-557:51_22	GCTGGTAGCAGAACTCGAAGGC
SRR15700559.2088348	GTTTAGCTGGTAGCAGAACTCGAAGGCTTTTTGGAATTCTCGGGTGCCAAGGAACTCCAGTCACGCCAATATCTCG	MN908947:476-557:50_23	AGCTGGTAGCAGAACTCGAAGGC
SRR15700559.2432763	GTATGAGCTGGTAGCAGAACTCGAAGGCATTTTTCTGGAATTCTCGGGTGCCAAGGAACTCCAGTCACGCCAATAT	MN908947:476-557:53_23	TGGTAGCAGAACTCGAAGGCATT
SRR15700559.2432763	GTATGAGCTGGTAGCAGAACTCGAAGGCATTTTTCTGGAATTCTCGGGTGCCAAGGAACTCCAGTCACGCCAATAT	MN908947:476-557:52_24	CTGGTAGCAGAACTCGAAGGCATT
SRR15700559.2432763	GTATGAGCTGGTAGCAGAACTCGAAGGCATTTTTCTGGAATTCTCGGGTGCCAAGGAACTCCAGTCACGCCAATAT	MN908947:476-557:51_24	GCTGGTAGCAGAACTCGAAGGCAT
SRR15700559.2432763	GTATGAGCTGGTAGCAGAACTCGAAGGCATTTTTCTGGAATTCTCGGGTGCCAAGGAACTCCAGTCACGCCAATAT	MN908947:476-557:52_23	CTGGTAGCAGAACTCGAAGGCAT
SRR15700559.2432763	GTATGAGCTGGTAGCAGAACTCGAAGGCATTTTTCTGGAATTCTCGGGTGCCAAGGAACTCCAGTCACGCCAATAT	MN908947:476-557:54_22	GGTAGCAGAACTCGAAGGCATT
SRR15700559.2432763	GTATGAGCTGGTAGCAGAACTCGAAGGCATTTTTCTGGAATTCTCGGGTGCCAAGGAACTCCAGTCACGCCAATAT	MN908947:476-557:53_22	TGGTAGCAGAACTCGAAGGCAT
SRR15700559.2432763	GTATGAGCTGGTAGCAGAACTCGAAGGCATTTTTCTGGAATTCTCGGGTGCCAAGGAACTCCAGTCACGCCAATAT	MN908947:476-557:51_23	GCTGGTAGCAGAACTCGAAGGCA
SRR15700559.2432763	GTATGAGCTGGTAGCAGAACTCGAAGGCATTTTTCTGGAATTCTCGGGTGCCAAGGAACTCCAGTCACGCCAATAT	MN908947:476-557:50_24	AGCTGGTAGCAGAACTCGAAGGCA
SRR15700559.2432763	GTATGAGCTGGTAGCAGAACTCGAAGGCATTTTTCTGGAATTCTCGGGTGCCAAGGAACTCCAGTCACGCCAATAT	MN908947:476-557:55_21	GTAGCAGAACTCGAAGGCATT
SRR15700559.2432763	GTATGAGCTGGTAGCAGAACTCGAAGGCATTTTTCTGGAATTCTCGGGTGCCAAGGAACTCCAGTCACGCCAATAT	MN908947:476-557:52_22	CTGGTAGCAGAACTCGAAGGCA
SRR15700559.2432763	GTATGAGCTGGTAGCAGAACTCGAAGGCATTTTTCTGGAATTCTCGGGTGCCAAGGAACTCCAGTCACGCCAATAT	MN908947:476-557:54_21	GGTAGCAGAACTCGAAGGCAT
SRR15700559.2432763	GTATGAGCTGGTAGCAGAACTCGAAGGCATTTTTCTGGAATTCTCGGGTGCCAAGGAACTCCAGTCACGCCAATAT	MN908947:476-557:49_24	GAGCTGGTAGCAGAACTCGAAGGC
SRR15700559.2432763	GTATGAGCTGGTAGCAGAACTCGAAGGCATTTTTCTGGAATTCTCGGGTGCCAAGGAACTCCAGTCACGCCAATAT	MN908947:476-557:51_22	GCTGGTAGCAGAACTCGAAGGC
SRR15700559.2432763	GTATGAGCTGGTAGCAGAACTCGAAGGCATTTTTCTGGAATTCTCGGGTGCCAAGGAACTCCAGTCACGCCAATAT	MN908947:476-557:50_23	AGCTGGTAGCAGAACTCGAAGGC
SRR15700559.2432763	GTATGAGCTGGTAGCAGAACTCGAAGGCATTTTTCTGGAATTCTCGGGTGCCAAGGAACTCCAGTCACGCCAATAT	MN908947:476-557:53_21	TGGTAGCAGAACTCGAAGGCA
SRR15700559.2432763	GTATGAGCTGGTAGCAGAACTCGAAGGCATTTTTCTGGAATTCTCGGGTGCCAAGGAACTCCAGTCACGCCAATAT	MN908947:476-557:56_20	TAGCAGAACTCGAAGGCATT
SRR15700559.2432763	GTATGAGCTGGTAGCAGAACTCGAAGGCATTTTTCTGGAATTCTCGGGTGCCAAGGAACTCCAGTCACGCCAATAT	MN908947:476-557:55_20	GTAGCAGAACTCGAAGGCAT
SRR15700559.6371728	CAGAAGCTGGTAGCAGAACTCGAAGGCATTTTTCTGGAATTCTCGGGTGCCAAGGAACTCCAGTCACGCCAATATC	MN908947:476-557:53_23	TGGTAGCAGAACTCGAAGGCATT
SRR15700559.6371728	CAGAAGCTGGTAGCAGAACTCGAAGGCATTTTTCTGGAATTCTCGGGTGCCAAGGAACTCCAGTCACGCCAATATC	MN908947:476-557:52_24	CTGGTAGCAGAACTCGAAGGCATT
SRR15700559.6371728	CAGAAGCTGGTAGCAGAACTCGAAGGCATTTTTCTGGAATTCTCGGGTGCCAAGGAACTCCAGTCACGCCAATATC	MN908947:476-557:51_24	GCTGGTAGCAGAACTCGAAGGCAT
SRR15700559.6371728	CAGAAGCTGGTAGCAGAACTCGAAGGCATTTTTCTGGAATTCTCGGGTGCCAAGGAACTCCAGTCACGCCAATATC	MN908947:476-557:52_23	CTGGTAGCAGAACTCGAAGGCAT
SRR15700559.6371728	CAGAAGCTGGTAGCAGAACTCGAAGGCATTTTTCTGGAATTCTCGGGTGCCAAGGAACTCCAGTCACGCCAATATC	MN908947:476-557:54_22	GGTAGCAGAACTCGAAGGCATT
SRR15700559.6371728	CAGAAGCTGGTAGCAGAACTCGAAGGCATTTTTCTGGAATTCTCGGGTGCCAAGGAACTCCAGTCACGCCAATATC	MN908947:476-557:53_22	TGGTAGCAGAACTCGAAGGCAT
SRR15700559.6371728	CAGAAGCTGGTAGCAGAACTCGAAGGCATTTTTCTGGAATTCTCGGGTGCCAAGGAACTCCAGTCACGCCAATATC	MN908947:476-557:51_23	GCTGGTAGCAGAACTCGAAGGCA
SRR15700559.6371728	CAGAAGCTGGTAGCAGAACTCGAAGGCATTTTTCTGGAATTCTCGGGTGCCAAGGAACTCCAGTCACGCCAATATC	MN908947:476-557:50_24	AGCTGGTAGCAGAACTCGAAGGCA
SRR15700559.6371728	CAGAAGCTGGTAGCAGAACTCGAAGGCATTTTTCTGGAATTCTCGGGTGCCAAGGAACTCCAGTCACGCCAATATC	MN908947:476-557:55_21	GTAGCAGAACTCGAAGGCATT
SRR15700559.6371728	CAGAAGCTGGTAGCAGAACTCGAAGGCATTTTTCTGGAATTCTCGGGTGCCAAGGAACTCCAGTCACGCCAATATC	MN908947:476-557:52_22	CTGGTAGCAGAACTCGAAGGCA
SRR15700559.6371728	CAGAAGCTGGTAGCAGAACTCGAAGGCATTTTTCTGGAATTCTCGGGTGCCAAGGAACTCCAGTCACGCCAATATC	MN908947:476-557:54_21	GGTAGCAGAACTCGAAGGCAT
SRR15700559.6371728	CAGAAGCTGGTAGCAGAACTCGAAGGCATTTTTCTGGAATTCTCGGGTGCCAAGGAACTCCAGTCACGCCAATATC	MN908947:476-557:51_22	GCTGGTAGCAGAACTCGAAGGC
SRR15700559.6371728	CAGAAGCTGGTAGCAGAACTCGAAGGCATTTTTCTGGAATTCTCGGGTGCCAAGGAACTCCAGTCACGCCAATATC	MN908947:476-557:50_23	AGCTGGTAGCAGAACTCGAAGGC
SRR15700559.6371728	CAGAAGCTGGTAGCAGAACTCGAAGGCATTTTTCTGGAATTCTCGGGTGCCAAGGAACTCCAGTCACGCCAATATC	MN908947:476-557:53_21	TGGTAGCAGAACTCGAAGGCA
SRR15700559.6371728	CAGAAGCTGGTAGCAGAACTCGAAGGCATTTTTCTGGAATTCTCGGGTGCCAAGGAACTCCAGTCACGCCAATATC	MN908947:476-557:56_20	TAGCAGAACTCGAAGGCATT
SRR15700559.6371728	CAGAAGCTGGTAGCAGAACTCGAAGGCATTTTTCTGGAATTCTCGGGTGCCAAGGAACTCCAGTCACGCCAATATC	MN908947:476-557:55_20	GTAGCAGAACTCGAAGGCAT
SRR15700559.9994180	ACAAAGCTGGTAGCAGAACTCGAAGGCATTCTTTTTGGAATTCTCGGGTGCCAAGGAACTCCAGTCACGCCAATAT	MN908947:476-557:53_23	TGGTAGCAGAACTCGAAGGCATT
SRR15700559.9994180	ACAAAGCTGGTAGCAGAACTCGAAGGCATTCTTTTTGGAATTCTCGGGTGCCAAGGAACTCCAGTCACGCCAATAT	MN908947:476-557:53_24	TGGTAGCAGAACTCGAAGGCATTC
SRR15700559.9994180	ACAAAGCTGGTAGCAGAACTCGAAGGCATTCTTTTTGGAATTCTCGGGTGCCAAGGAACTCCAGTCACGCCAATAT	MN908947:476-557:52_24	CTGGTAGCAGAACTCGAAGGCATT
SRR15700559.9994180	ACAAAGCTGGTAGCAGAACTCGAAGGCATTCTTTTTGGAATTCTCGGGTGCCAAGGAACTCCAGTCACGCCAATAT	MN908947:476-557:54_23	GGTAGCAGAACTCGAAGGCATTC
SRR15700559.9994180	ACAAAGCTGGTAGCAGAACTCGAAGGCATTCTTTTTGGAATTCTCGGGTGCCAAGGAACTCCAGTCACGCCAATAT	MN908947:476-557:51_24	GCTGGTAGCAGAACTCGAAGGCAT
SRR15700559.9994180	ACAAAGCTGGTAGCAGAACTCGAAGGCATTCTTTTTGGAATTCTCGGGTGCCAAGGAACTCCAGTCACGCCAATAT	MN908947:476-557:52_23	CTGGTAGCAGAACTCGAAGGCAT
SRR15700559.9994180	ACAAAGCTGGTAGCAGAACTCGAAGGCATTCTTTTTGGAATTCTCGGGTGCCAAGGAACTCCAGTCACGCCAATAT	MN908947:476-557:54_22	GGTAGCAGAACTCGAAGGCATT
SRR15700559.9994180	ACAAAGCTGGTAGCAGAACTCGAAGGCATTCTTTTTGGAATTCTCGGGTGCCAAGGAACTCCAGTCACGCCAATAT	MN908947:476-557:55_22	GTAGCAGAACTCGAAGGCATTC
SRR15700559.9994180	ACAAAGCTGGTAGCAGAACTCGAAGGCATTCTTTTTGGAATTCTCGGGTGCCAAGGAACTCCAGTCACGCCAATAT	MN908947:476-557:53_22	TGGTAGCAGAACTCGAAGGCAT
SRR15700559.9994180	ACAAAGCTGGTAGCAGAACTCGAAGGCATTCTTTTTGGAATTCTCGGGTGCCAAGGAACTCCAGTCACGCCAATAT	MN908947:476-557:51_23	GCTGGTAGCAGAACTCGAAGGCA
SRR15700559.9994180	ACAAAGCTGGTAGCAGAACTCGAAGGCATTCTTTTTGGAATTCTCGGGTGCCAAGGAACTCCAGTCACGCCAATAT	MN908947:476-557:50_24	AGCTGGTAGCAGAACTCGAAGGCA
SRR15700559.9994180	ACAAAGCTGGTAGCAGAACTCGAAGGCATTCTTTTTGGAATTCTCGGGTGCCAAGGAACTCCAGTCACGCCAATAT	MN908947:476-557:55_21	GTAGCAGAACTCGAAGGCATT
SRR15700559.9994180	ACAAAGCTGGTAGCAGAACTCGAAGGCATTCTTTTTGGAATTCTCGGGTGCCAAGGAACTCCAGTCACGCCAATAT	MN908947:476-557:52_22	CTGGTAGCAGAACTCGAAGGCA
SRR15700559.9994180	ACAAAGCTGGTAGCAGAACTCGAAGGCATTCTTTTTGGAATTCTCGGGTGCCAAGGAACTCCAGTCACGCCAATAT	MN908947:476-557:56_21	TAGCAGAACTCGAAGGCATTC
SRR15700559.9994180	ACAAAGCTGGTAGCAGAACTCGAAGGCATTCTTTTTGGAATTCTCGGGTGCCAAGGAACTCCAGTCACGCCAATAT	MN908947:476-557:54_21	GGTAGCAGAACTCGAAGGCAT
SRR15700559.9994180	ACAAAGCTGGTAGCAGAACTCGAAGGCATTCTTTTTGGAATTCTCGGGTGCCAAGGAACTCCAGTCACGCCAATAT	MN908947:476-557:51_22	GCTGGTAGCAGAACTCGAAGGC
SRR15700559.9994180	ACAAAGCTGGTAGCAGAACTCGAAGGCATTCTTTTTGGAATTCTCGGGTGCCAAGGAACTCCAGTCACGCCAATAT	MN908947:476-557:50_23	AGCTGGTAGCAGAACTCGAAGGC
SRR15700559.9994180	ACAAAGCTGGTAGCAGAACTCGAAGGCATTCTTTTTGGAATTCTCGGGTGCCAAGGAACTCCAGTCACGCCAATAT	MN908947:476-557:53_21	TGGTAGCAGAACTCGAAGGCA
SRR15700559.9994180	ACAAAGCTGGTAGCAGAACTCGAAGGCATTCTTTTTGGAATTCTCGGGTGCCAAGGAACTCCAGTCACGCCAATAT	MN908947:476-557:56_20	TAGCAGAACTCGAAGGCATT
SRR15700559.9994180	ACAAAGCTGGTAGCAGAACTCGAAGGCATTCTTTTTGGAATTCTCGGGTGCCAAGGAACTCCAGTCACGCCAATAT	MN908947:476-557:55_20	GTAGCAGAACTCGAAGGCAT
SRR15700559.10189103	GGAATGGTTGAGCTGGTAGCAGAACTCGAAGGCATTCTTTTTGGAATTCTCGGGTGCCAAGGAACTCCAGTCACGC	MN908947:476-557:53_23	TGGTAGCAGAACTCGAAGGCATT
SRR15700559.10189103	GGAATGGTTGAGCTGGTAGCAGAACTCGAAGGCATTCTTTTTGGAATTCTCGGGTGCCAAGGAACTCCAGTCACGC	MN908947:476-557:53_24	TGGTAGCAGAACTCGAAGGCATTC
SRR15700559.10189103	GGAATGGTTGAGCTGGTAGCAGAACTCGAAGGCATTCTTTTTGGAATTCTCGGGTGCCAAGGAACTCCAGTCACGC	MN908947:476-557:52_24	CTGGTAGCAGAACTCGAAGGCATT
SRR15700559.10189103	GGAATGGTTGAGCTGGTAGCAGAACTCGAAGGCATTCTTTTTGGAATTCTCGGGTGCCAAGGAACTCCAGTCACGC	MN908947:476-557:54_23	GGTAGCAGAACTCGAAGGCATTC
SRR15700559.10189103	GGAATGGTTGAGCTGGTAGCAGAACTCGAAGGCATTCTTTTTGGAATTCTCGGGTGCCAAGGAACTCCAGTCACGC	MN908947:476-557:51_24	GCTGGTAGCAGAACTCGAAGGCAT
SRR15700559.10189103	GGAATGGTTGAGCTGGTAGCAGAACTCGAAGGCATTCTTTTTGGAATTCTCGGGTGCCAAGGAACTCCAGTCACGC	MN908947:476-557:52_23	CTGGTAGCAGAACTCGAAGGCAT
SRR15700559.10189103	GGAATGGTTGAGCTGGTAGCAGAACTCGAAGGCATTCTTTTTGGAATTCTCGGGTGCCAAGGAACTCCAGTCACGC	MN908947:476-557:54_22	GGTAGCAGAACTCGAAGGCATT
SRR15700559.10189103	GGAATGGTTGAGCTGGTAGCAGAACTCGAAGGCATTCTTTTTGGAATTCTCGGGTGCCAAGGAACTCCAGTCACGC	MN908947:476-557:55_22	GTAGCAGAACTCGAAGGCATTC
SRR15700559.10189103	GGAATGGTTGAGCTGGTAGCAGAACTCGAAGGCATTCTTTTTGGAATTCTCGGGTGCCAAGGAACTCCAGTCACGC	MN908947:476-557:53_22	TGGTAGCAGAACTCGAAGGCAT
SRR15700559.10189103	GGAATGGTTGAGCTGGTAGCAGAACTCGAAGGCATTCTTTTTGGAATTCTCGGGTGCCAAGGAACTCCAGTCACGC	MN908947:476-557:51_23	GCTGGTAGCAGAACTCGAAGGCA
SRR15700559.10189103	GGAATGGTTGAGCTGGTAGCAGAACTCGAAGGCATTCTTTTTGGAATTCTCGGGTGCCAAGGAACTCCAGTCACGC	MN908947:476-557:50_24	AGCTGGTAGCAGAACTCGAAGGCA
SRR15700559.10189103	GGAATGGTTGAGCTGGTAGCAGAACTCGAAGGCATTCTTTTTGGAATTCTCGGGTGCCAAGGAACTCCAGTCACGC	MN908947:476-557:55_21	GTAGCAGAACTCGAAGGCATT
SRR15700559.10189103	GGAATGGTTGAGCTGGTAGCAGAACTCGAAGGCATTCTTTTTGGAATTCTCGGGTGCCAAGGAACTCCAGTCACGC	MN908947:476-557:52_22	CTGGTAGCAGAACTCGAAGGCA
SRR15700559.10189103	GGAATGGTTGAGCTGGTAGCAGAACTCGAAGGCATTCTTTTTGGAATTCTCGGGTGCCAAGGAACTCCAGTCACGC	MN908947:476-557:56_21	TAGCAGAACTCGAAGGCATTC
SRR15700559.10189103	GGAATGGTTGAGCTGGTAGCAGAACTCGAAGGCATTCTTTTTGGAATTCTCGGGTGCCAAGGAACTCCAGTCACGC	MN908947:476-557:54_21	GGTAGCAGAACTCGAAGGCAT
SRR15700559.10189103	GGAATGGTTGAGCTGGTAGCAGAACTCGAAGGCATTCTTTTTGGAATTCTCGGGTGCCAAGGAACTCCAGTCACGC	MN908947:476-557:49_24	GAGCTGGTAGCAGAACTCGAAGGC
SRR15700559.10189103	GGAATGGTTGAGCTGGTAGCAGAACTCGAAGGCATTCTTTTTGGAATTCTCGGGTGCCAAGGAACTCCAGTCACGC	MN908947:476-557:51_22	GCTGGTAGCAGAACTCGAAGGC
SRR15700559.10189103	GGAATGGTTGAGCTGGTAGCAGAACTCGAAGGCATTCTTTTTGGAATTCTCGGGTGCCAAGGAACTCCAGTCACGC	MN908947:476-557:50_23	AGCTGGTAGCAGAACTCGAAGGC
SRR15700559.10189103	GGAATGGTTGAGCTGGTAGCAGAACTCGAAGGCATTCTTTTTGGAATTCTCGGGTGCCAAGGAACTCCAGTCACGC	MN908947:476-557:53_21	TGGTAGCAGAACTCGAAGGCA
SRR15700559.10189103	GGAATGGTTGAGCTGGTAGCAGAACTCGAAGGCATTCTTTTTGGAATTCTCGGGTGCCAAGGAACTCCAGTCACGC	MN908947:476-557:56_20	TAGCAGAACTCGAAGGCATT
SRR15700559.10189103	GGAATGGTTGAGCTGGTAGCAGAACTCGAAGGCATTCTTTTTGGAATTCTCGGGTGCCAAGGAACTCCAGTCACGC	MN908947:476-557:55_20	GTAGCAGAACTCGAAGGCAT
SRR15700559.10653708	GTTCTGGTTGAGCTGGTAGCAGAACTCGAAGGCATTCAGTATTTTTATGTGGAATTCTCGGGTGCCAAGGAACTCC	MN908947:476-557:53_23	TGGTAGCAGAACTCGAAGGCATT
SRR15700559.10653708	GTTCTGGTTGAGCTGGTAGCAGAACTCGAAGGCATTCAGTATTTTTATGTGGAATTCTCGGGTGCCAAGGAACTCC	MN908947:476-557:53_24	TGGTAGCAGAACTCGAAGGCATTC
SRR15700559.10653708	GTTCTGGTTGAGCTGGTAGCAGAACTCGAAGGCATTCAGTATTTTTATGTGGAATTCTCGGGTGCCAAGGAACTCC	MN908947:476-557:52_24	CTGGTAGCAGAACTCGAAGGCATT
SRR15700559.10653708	GTTCTGGTTGAGCTGGTAGCAGAACTCGAAGGCATTCAGTATTTTTATGTGGAATTCTCGGGTGCCAAGGAACTCC	MN908947:476-557:54_23	GGTAGCAGAACTCGAAGGCATTC
SRR15700559.10653708	GTTCTGGTTGAGCTGGTAGCAGAACTCGAAGGCATTCAGTATTTTTATGTGGAATTCTCGGGTGCCAAGGAACTCC	MN908947:476-557:54_24	GGTAGCAGAACTCGAAGGCATTCA
SRR15700559.10653708	GTTCTGGTTGAGCTGGTAGCAGAACTCGAAGGCATTCAGTATTTTTATGTGGAATTCTCGGGTGCCAAGGAACTCC	MN908947:476-557:51_24	GCTGGTAGCAGAACTCGAAGGCAT
SRR15700559.10653708	GTTCTGGTTGAGCTGGTAGCAGAACTCGAAGGCATTCAGTATTTTTATGTGGAATTCTCGGGTGCCAAGGAACTCC	MN908947:476-557:52_23	CTGGTAGCAGAACTCGAAGGCAT
SRR15700559.10653708	GTTCTGGTTGAGCTGGTAGCAGAACTCGAAGGCATTCAGTATTTTTATGTGGAATTCTCGGGTGCCAAGGAACTCC	MN908947:476-557:54_22	GGTAGCAGAACTCGAAGGCATT
SRR15700559.10653708	GTTCTGGTTGAGCTGGTAGCAGAACTCGAAGGCATTCAGTATTTTTATGTGGAATTCTCGGGTGCCAAGGAACTCC	MN908947:476-557:55_23	GTAGCAGAACTCGAAGGCATTCA
SRR15700559.10653708	GTTCTGGTTGAGCTGGTAGCAGAACTCGAAGGCATTCAGTATTTTTATGTGGAATTCTCGGGTGCCAAGGAACTCC	MN908947:476-557:55_22	GTAGCAGAACTCGAAGGCATTC
SRR15700559.10653708	GTTCTGGTTGAGCTGGTAGCAGAACTCGAAGGCATTCAGTATTTTTATGTGGAATTCTCGGGTGCCAAGGAACTCC	MN908947:476-557:53_22	TGGTAGCAGAACTCGAAGGCAT
SRR15700559.10653708	GTTCTGGTTGAGCTGGTAGCAGAACTCGAAGGCATTCAGTATTTTTATGTGGAATTCTCGGGTGCCAAGGAACTCC	MN908947:476-557:51_23	GCTGGTAGCAGAACTCGAAGGCA
SRR15700559.10653708	GTTCTGGTTGAGCTGGTAGCAGAACTCGAAGGCATTCAGTATTTTTATGTGGAATTCTCGGGTGCCAAGGAACTCC	MN908947:476-557:50_24	AGCTGGTAGCAGAACTCGAAGGCA
SRR15700559.10653708	GTTCTGGTTGAGCTGGTAGCAGAACTCGAAGGCATTCAGTATTTTTATGTGGAATTCTCGGGTGCCAAGGAACTCC	MN908947:476-557:55_21	GTAGCAGAACTCGAAGGCATT
SRR15700559.10653708	GTTCTGGTTGAGCTGGTAGCAGAACTCGAAGGCATTCAGTATTTTTATGTGGAATTCTCGGGTGCCAAGGAACTCC	MN908947:476-557:56_22	TAGCAGAACTCGAAGGCATTCA
SRR15700559.10653708	GTTCTGGTTGAGCTGGTAGCAGAACTCGAAGGCATTCAGTATTTTTATGTGGAATTCTCGGGTGCCAAGGAACTCC	MN908947:476-557:52_22	CTGGTAGCAGAACTCGAAGGCA
SRR15700559.10653708	GTTCTGGTTGAGCTGGTAGCAGAACTCGAAGGCATTCAGTATTTTTATGTGGAATTCTCGGGTGCCAAGGAACTCC	MN908947:476-557:56_21	TAGCAGAACTCGAAGGCATTC
SRR15700559.10653708	GTTCTGGTTGAGCTGGTAGCAGAACTCGAAGGCATTCAGTATTTTTATGTGGAATTCTCGGGTGCCAAGGAACTCC	MN908947:476-557:54_21	GGTAGCAGAACTCGAAGGCAT
SRR15700559.10653708	GTTCTGGTTGAGCTGGTAGCAGAACTCGAAGGCATTCAGTATTTTTATGTGGAATTCTCGGGTGCCAAGGAACTCC	MN908947:476-557:49_24	GAGCTGGTAGCAGAACTCGAAGGC
SRR15700559.10653708	GTTCTGGTTGAGCTGGTAGCAGAACTCGAAGGCATTCAGTATTTTTATGTGGAATTCTCGGGTGCCAAGGAACTCC	MN908947:476-557:55_24	GTAGCAGAACTCGAAGGCATTCAG
SRR15700559.10653708	GTTCTGGTTGAGCTGGTAGCAGAACTCGAAGGCATTCAGTATTTTTATGTGGAATTCTCGGGTGCCAAGGAACTCC	MN908947:476-557:51_22	GCTGGTAGCAGAACTCGAAGGC
SRR15700559.10653708	GTTCTGGTTGAGCTGGTAGCAGAACTCGAAGGCATTCAGTATTTTTATGTGGAATTCTCGGGTGCCAAGGAACTCC	MN908947:476-557:50_23	AGCTGGTAGCAGAACTCGAAGGC
SRR15700559.10653708	GTTCTGGTTGAGCTGGTAGCAGAACTCGAAGGCATTCAGTATTTTTATGTGGAATTCTCGGGTGCCAAGGAACTCC	MN908947:476-557:53_21	TGGTAGCAGAACTCGAAGGCA
SRR15700559.10653708	GTTCTGGTTGAGCTGGTAGCAGAACTCGAAGGCATTCAGTATTTTTATGTGGAATTCTCGGGTGCCAAGGAACTCC	MN908947:476-557:56_20	TAGCAGAACTCGAAGGCATT
SRR15700559.10653708	GTTCTGGTTGAGCTGGTAGCAGAACTCGAAGGCATTCAGTATTTTTATGTGGAATTCTCGGGTGCCAAGGAACTCC	MN908947:476-557:57_21	AGCAGAACTCGAAGGCATTCA
SRR15700559.10653708	GTTCTGGTTGAGCTGGTAGCAGAACTCGAAGGCATTCAGTATTTTTATGTGGAATTCTCGGGTGCCAAGGAACTCC	MN908947:476-557:55_20	GTAGCAGAACTCGAAGGCAT
SRR15700559.11024611	GTATGAGCTGGTAGCAGAACTCGAAGGCATTTTTCTGGAATTCTCGGGTGCCAAGGAACTCCAGTCACGCCAATAA	MN908947:476-557:53_23	TGGTAGCAGAACTCGAAGGCATT
SRR15700559.11024611	GTATGAGCTGGTAGCAGAACTCGAAGGCATTTTTCTGGAATTCTCGGGTGCCAAGGAACTCCAGTCACGCCAATAA	MN908947:476-557:52_24	CTGGTAGCAGAACTCGAAGGCATT
SRR15700559.11024611	GTATGAGCTGGTAGCAGAACTCGAAGGCATTTTTCTGGAATTCTCGGGTGCCAAGGAACTCCAGTCACGCCAATAA	MN908947:476-557:51_24	GCTGGTAGCAGAACTCGAAGGCAT
SRR15700559.11024611	GTATGAGCTGGTAGCAGAACTCGAAGGCATTTTTCTGGAATTCTCGGGTGCCAAGGAACTCCAGTCACGCCAATAA	MN908947:476-557:52_23	CTGGTAGCAGAACTCGAAGGCAT
SRR15700559.11024611	GTATGAGCTGGTAGCAGAACTCGAAGGCATTTTTCTGGAATTCTCGGGTGCCAAGGAACTCCAGTCACGCCAATAA	MN908947:476-557:54_22	GGTAGCAGAACTCGAAGGCATT
SRR15700559.11024611	GTATGAGCTGGTAGCAGAACTCGAAGGCATTTTTCTGGAATTCTCGGGTGCCAAGGAACTCCAGTCACGCCAATAA	MN908947:476-557:53_22	TGGTAGCAGAACTCGAAGGCAT
SRR15700559.11024611	GTATGAGCTGGTAGCAGAACTCGAAGGCATTTTTCTGGAATTCTCGGGTGCCAAGGAACTCCAGTCACGCCAATAA	MN908947:476-557:51_23	GCTGGTAGCAGAACTCGAAGGCA
SRR15700559.11024611	GTATGAGCTGGTAGCAGAACTCGAAGGCATTTTTCTGGAATTCTCGGGTGCCAAGGAACTCCAGTCACGCCAATAA	MN908947:476-557:50_24	AGCTGGTAGCAGAACTCGAAGGCA
SRR15700559.11024611	GTATGAGCTGGTAGCAGAACTCGAAGGCATTTTTCTGGAATTCTCGGGTGCCAAGGAACTCCAGTCACGCCAATAA	MN908947:476-557:55_21	GTAGCAGAACTCGAAGGCATT
SRR15700559.11024611	GTATGAGCTGGTAGCAGAACTCGAAGGCATTTTTCTGGAATTCTCGGGTGCCAAGGAACTCCAGTCACGCCAATAA	MN908947:476-557:52_22	CTGGTAGCAGAACTCGAAGGCA
SRR15700559.11024611	GTATGAGCTGGTAGCAGAACTCGAAGGCATTTTTCTGGAATTCTCGGGTGCCAAGGAACTCCAGTCACGCCAATAA	MN908947:476-557:54_21	GGTAGCAGAACTCGAAGGCAT
SRR15700559.11024611	GTATGAGCTGGTAGCAGAACTCGAAGGCATTTTTCTGGAATTCTCGGGTGCCAAGGAACTCCAGTCACGCCAATAA	MN908947:476-557:49_24	GAGCTGGTAGCAGAACTCGAAGGC
SRR15700559.11024611	GTATGAGCTGGTAGCAGAACTCGAAGGCATTTTTCTGGAATTCTCGGGTGCCAAGGAACTCCAGTCACGCCAATAA	MN908947:476-557:51_22	GCTGGTAGCAGAACTCGAAGGC
SRR15700559.11024611	GTATGAGCTGGTAGCAGAACTCGAAGGCATTTTTCTGGAATTCTCGGGTGCCAAGGAACTCCAGTCACGCCAATAA	MN908947:476-557:50_23	AGCTGGTAGCAGAACTCGAAGGC
SRR15700559.11024611	GTATGAGCTGGTAGCAGAACTCGAAGGCATTTTTCTGGAATTCTCGGGTGCCAAGGAACTCCAGTCACGCCAATAA	MN908947:476-557:53_21	TGGTAGCAGAACTCGAAGGCA
SRR15700559.11024611	GTATGAGCTGGTAGCAGAACTCGAAGGCATTTTTCTGGAATTCTCGGGTGCCAAGGAACTCCAGTCACGCCAATAA	MN908947:476-557:56_20	TAGCAGAACTCGAAGGCATT
SRR15700559.11024611	GTATGAGCTGGTAGCAGAACTCGAAGGCATTTTTCTGGAATTCTCGGGTGCCAAGGAACTCCAGTCACGCCAATAA	MN908947:476-557:55_20	GTAGCAGAACTCGAAGGCAT
SRR15700559.12058114	GCGAGAGCTGGTAGCAGAACTCGAAGGCATCCTTTTTCCTTCTCGGGTGCCAAGGCACTCCAGTCACGCCAATATC	MN908947:476-557:51_24	GCTGGTAGCAGAACTCGAAGGCAT
SRR15700559.12058114	GCGAGAGCTGGTAGCAGAACTCGAAGGCATCCTTTTTCCTTCTCGGGTGCCAAGGCACTCCAGTCACGCCAATATC	MN908947:476-557:52_23	CTGGTAGCAGAACTCGAAGGCAT
SRR15700559.12058114	GCGAGAGCTGGTAGCAGAACTCGAAGGCATCCTTTTTCCTTCTCGGGTGCCAAGGCACTCCAGTCACGCCAATATC	MN908947:476-557:53_22	TGGTAGCAGAACTCGAAGGCAT
SRR15700559.12058114	GCGAGAGCTGGTAGCAGAACTCGAAGGCATCCTTTTTCCTTCTCGGGTGCCAAGGCACTCCAGTCACGCCAATATC	MN908947:476-557:51_23	GCTGGTAGCAGAACTCGAAGGCA
SRR15700559.12058114	GCGAGAGCTGGTAGCAGAACTCGAAGGCATCCTTTTTCCTTCTCGGGTGCCAAGGCACTCCAGTCACGCCAATATC	MN908947:476-557:50_24	AGCTGGTAGCAGAACTCGAAGGCA
SRR15700559.12058114	GCGAGAGCTGGTAGCAGAACTCGAAGGCATCCTTTTTCCTTCTCGGGTGCCAAGGCACTCCAGTCACGCCAATATC	MN908947:476-557:52_22	CTGGTAGCAGAACTCGAAGGCA
SRR15700559.12058114	GCGAGAGCTGGTAGCAGAACTCGAAGGCATCCTTTTTCCTTCTCGGGTGCCAAGGCACTCCAGTCACGCCAATATC	MN908947:476-557:54_21	GGTAGCAGAACTCGAAGGCAT
SRR15700559.12058114	GCGAGAGCTGGTAGCAGAACTCGAAGGCATCCTTTTTCCTTCTCGGGTGCCAAGGCACTCCAGTCACGCCAATATC	MN908947:476-557:49_24	GAGCTGGTAGCAGAACTCGAAGGC
SRR15700559.12058114	GCGAGAGCTGGTAGCAGAACTCGAAGGCATCCTTTTTCCTTCTCGGGTGCCAAGGCACTCCAGTCACGCCAATATC	MN908947:476-557:51_22	GCTGGTAGCAGAACTCGAAGGC
SRR15700559.12058114	GCGAGAGCTGGTAGCAGAACTCGAAGGCATCCTTTTTCCTTCTCGGGTGCCAAGGCACTCCAGTCACGCCAATATC	MN908947:476-557:50_23	AGCTGGTAGCAGAACTCGAAGGC
SRR15700559.12058114	GCGAGAGCTGGTAGCAGAACTCGAAGGCATCCTTTTTCCTTCTCGGGTGCCAAGGCACTCCAGTCACGCCAATATC	MN908947:476-557:53_21	TGGTAGCAGAACTCGAAGGCA
SRR15700559.12058114	GCGAGAGCTGGTAGCAGAACTCGAAGGCATCCTTTTTCCTTCTCGGGTGCCAAGGCACTCCAGTCACGCCAATATC	MN908947:476-557:55_20	GTAGCAGAACTCGAAGGCAT
SRR15700559.13816207	AGCCAGCTGGTAGCAGAACTCGAAGGCATTCAGTTTTTGGAATTCTCGGGTGCCAAGGAACTCCAGTCACGCCAAT	MN908947:476-557:53_23	TGGTAGCAGAACTCGAAGGCATT
SRR15700559.13816207	AGCCAGCTGGTAGCAGAACTCGAAGGCATTCAGTTTTTGGAATTCTCGGGTGCCAAGGAACTCCAGTCACGCCAAT	MN908947:476-557:53_24	TGGTAGCAGAACTCGAAGGCATTC
SRR15700559.13816207	AGCCAGCTGGTAGCAGAACTCGAAGGCATTCAGTTTTTGGAATTCTCGGGTGCCAAGGAACTCCAGTCACGCCAAT	MN908947:476-557:52_24	CTGGTAGCAGAACTCGAAGGCATT
SRR15700559.13816207	AGCCAGCTGGTAGCAGAACTCGAAGGCATTCAGTTTTTGGAATTCTCGGGTGCCAAGGAACTCCAGTCACGCCAAT	MN908947:476-557:54_23	GGTAGCAGAACTCGAAGGCATTC
SRR15700559.13816207	AGCCAGCTGGTAGCAGAACTCGAAGGCATTCAGTTTTTGGAATTCTCGGGTGCCAAGGAACTCCAGTCACGCCAAT	MN908947:476-557:54_24	GGTAGCAGAACTCGAAGGCATTCA
SRR15700559.13816207	AGCCAGCTGGTAGCAGAACTCGAAGGCATTCAGTTTTTGGAATTCTCGGGTGCCAAGGAACTCCAGTCACGCCAAT	MN908947:476-557:51_24	GCTGGTAGCAGAACTCGAAGGCAT
SRR15700559.13816207	AGCCAGCTGGTAGCAGAACTCGAAGGCATTCAGTTTTTGGAATTCTCGGGTGCCAAGGAACTCCAGTCACGCCAAT	MN908947:476-557:52_23	CTGGTAGCAGAACTCGAAGGCAT
SRR15700559.13816207	AGCCAGCTGGTAGCAGAACTCGAAGGCATTCAGTTTTTGGAATTCTCGGGTGCCAAGGAACTCCAGTCACGCCAAT	MN908947:476-557:54_22	GGTAGCAGAACTCGAAGGCATT
SRR15700559.13816207	AGCCAGCTGGTAGCAGAACTCGAAGGCATTCAGTTTTTGGAATTCTCGGGTGCCAAGGAACTCCAGTCACGCCAAT	MN908947:476-557:55_23	GTAGCAGAACTCGAAGGCATTCA
SRR15700559.13816207	AGCCAGCTGGTAGCAGAACTCGAAGGCATTCAGTTTTTGGAATTCTCGGGTGCCAAGGAACTCCAGTCACGCCAAT	MN908947:476-557:55_22	GTAGCAGAACTCGAAGGCATTC
SRR15700559.13816207	AGCCAGCTGGTAGCAGAACTCGAAGGCATTCAGTTTTTGGAATTCTCGGGTGCCAAGGAACTCCAGTCACGCCAAT	MN908947:476-557:53_22	TGGTAGCAGAACTCGAAGGCAT
SRR15700559.13816207	AGCCAGCTGGTAGCAGAACTCGAAGGCATTCAGTTTTTGGAATTCTCGGGTGCCAAGGAACTCCAGTCACGCCAAT	MN908947:476-557:51_23	GCTGGTAGCAGAACTCGAAGGCA
SRR15700559.13816207	AGCCAGCTGGTAGCAGAACTCGAAGGCATTCAGTTTTTGGAATTCTCGGGTGCCAAGGAACTCCAGTCACGCCAAT	MN908947:476-557:50_24	AGCTGGTAGCAGAACTCGAAGGCA
SRR15700559.13816207	AGCCAGCTGGTAGCAGAACTCGAAGGCATTCAGTTTTTGGAATTCTCGGGTGCCAAGGAACTCCAGTCACGCCAAT	MN908947:476-557:55_21	GTAGCAGAACTCGAAGGCATT
SRR15700559.13816207	AGCCAGCTGGTAGCAGAACTCGAAGGCATTCAGTTTTTGGAATTCTCGGGTGCCAAGGAACTCCAGTCACGCCAAT	MN908947:476-557:56_22	TAGCAGAACTCGAAGGCATTCA
SRR15700559.13816207	AGCCAGCTGGTAGCAGAACTCGAAGGCATTCAGTTTTTGGAATTCTCGGGTGCCAAGGAACTCCAGTCACGCCAAT	MN908947:476-557:52_22	CTGGTAGCAGAACTCGAAGGCA
SRR15700559.13816207	AGCCAGCTGGTAGCAGAACTCGAAGGCATTCAGTTTTTGGAATTCTCGGGTGCCAAGGAACTCCAGTCACGCCAAT	MN908947:476-557:56_21	TAGCAGAACTCGAAGGCATTC
SRR15700559.13816207	AGCCAGCTGGTAGCAGAACTCGAAGGCATTCAGTTTTTGGAATTCTCGGGTGCCAAGGAACTCCAGTCACGCCAAT	MN908947:476-557:54_21	GGTAGCAGAACTCGAAGGCAT
SRR15700559.13816207	AGCCAGCTGGTAGCAGAACTCGAAGGCATTCAGTTTTTGGAATTCTCGGGTGCCAAGGAACTCCAGTCACGCCAAT	MN908947:476-557:55_24	GTAGCAGAACTCGAAGGCATTCAG
SRR15700559.13816207	AGCCAGCTGGTAGCAGAACTCGAAGGCATTCAGTTTTTGGAATTCTCGGGTGCCAAGGAACTCCAGTCACGCCAAT	MN908947:476-557:51_22	GCTGGTAGCAGAACTCGAAGGC
SRR15700559.13816207	AGCCAGCTGGTAGCAGAACTCGAAGGCATTCAGTTTTTGGAATTCTCGGGTGCCAAGGAACTCCAGTCACGCCAAT	MN908947:476-557:50_23	AGCTGGTAGCAGAACTCGAAGGC
SRR15700559.13816207	AGCCAGCTGGTAGCAGAACTCGAAGGCATTCAGTTTTTGGAATTCTCGGGTGCCAAGGAACTCCAGTCACGCCAAT	MN908947:476-557:53_21	TGGTAGCAGAACTCGAAGGCA
SRR15700559.13816207	AGCCAGCTGGTAGCAGAACTCGAAGGCATTCAGTTTTTGGAATTCTCGGGTGCCAAGGAACTCCAGTCACGCCAAT	MN908947:476-557:56_20	TAGCAGAACTCGAAGGCATT
SRR15700559.13816207	AGCCAGCTGGTAGCAGAACTCGAAGGCATTCAGTTTTTGGAATTCTCGGGTGCCAAGGAACTCCAGTCACGCCAAT	MN908947:476-557:57_21	AGCAGAACTCGAAGGCATTCA
SRR15700559.13816207	AGCCAGCTGGTAGCAGAACTCGAAGGCATTCAGTTTTTGGAATTCTCGGGTGCCAAGGAACTCCAGTCACGCCAAT	MN908947:476-557:55_20	GTAGCAGAACTCGAAGGCAT
SRR15700559.14232686	AGTCAGCTGGTAGCAGAACTCGAAGGCATTTTTTCTCCTGGAATTCTCGGGTGCCAAGGAACTCCAGTCACGCCAA	MN908947:476-557:53_23	TGGTAGCAGAACTCGAAGGCATT
SRR15700559.14232686	AGTCAGCTGGTAGCAGAACTCGAAGGCATTTTTTCTCCTGGAATTCTCGGGTGCCAAGGAACTCCAGTCACGCCAA	MN908947:476-557:52_24	CTGGTAGCAGAACTCGAAGGCATT
SRR15700559.14232686	AGTCAGCTGGTAGCAGAACTCGAAGGCATTTTTTCTCCTGGAATTCTCGGGTGCCAAGGAACTCCAGTCACGCCAA	MN908947:476-557:51_24	GCTGGTAGCAGAACTCGAAGGCAT
SRR15700559.14232686	AGTCAGCTGGTAGCAGAACTCGAAGGCATTTTTTCTCCTGGAATTCTCGGGTGCCAAGGAACTCCAGTCACGCCAA	MN908947:476-557:52_23	CTGGTAGCAGAACTCGAAGGCAT
SRR15700559.14232686	AGTCAGCTGGTAGCAGAACTCGAAGGCATTTTTTCTCCTGGAATTCTCGGGTGCCAAGGAACTCCAGTCACGCCAA	MN908947:476-557:54_22	GGTAGCAGAACTCGAAGGCATT
SRR15700559.14232686	AGTCAGCTGGTAGCAGAACTCGAAGGCATTTTTTCTCCTGGAATTCTCGGGTGCCAAGGAACTCCAGTCACGCCAA	MN908947:476-557:53_22	TGGTAGCAGAACTCGAAGGCAT
SRR15700559.14232686	AGTCAGCTGGTAGCAGAACTCGAAGGCATTTTTTCTCCTGGAATTCTCGGGTGCCAAGGAACTCCAGTCACGCCAA	MN908947:476-557:51_23	GCTGGTAGCAGAACTCGAAGGCA
SRR15700559.14232686	AGTCAGCTGGTAGCAGAACTCGAAGGCATTTTTTCTCCTGGAATTCTCGGGTGCCAAGGAACTCCAGTCACGCCAA	MN908947:476-557:50_24	AGCTGGTAGCAGAACTCGAAGGCA
SRR15700559.14232686	AGTCAGCTGGTAGCAGAACTCGAAGGCATTTTTTCTCCTGGAATTCTCGGGTGCCAAGGAACTCCAGTCACGCCAA	MN908947:476-557:55_21	GTAGCAGAACTCGAAGGCATT
SRR15700559.14232686	AGTCAGCTGGTAGCAGAACTCGAAGGCATTTTTTCTCCTGGAATTCTCGGGTGCCAAGGAACTCCAGTCACGCCAA	MN908947:476-557:52_22	CTGGTAGCAGAACTCGAAGGCA
SRR15700559.14232686	AGTCAGCTGGTAGCAGAACTCGAAGGCATTTTTTCTCCTGGAATTCTCGGGTGCCAAGGAACTCCAGTCACGCCAA	MN908947:476-557:54_21	GGTAGCAGAACTCGAAGGCAT
SRR15700559.14232686	AGTCAGCTGGTAGCAGAACTCGAAGGCATTTTTTCTCCTGGAATTCTCGGGTGCCAAGGAACTCCAGTCACGCCAA	MN908947:476-557:51_22	GCTGGTAGCAGAACTCGAAGGC
SRR15700559.14232686	AGTCAGCTGGTAGCAGAACTCGAAGGCATTTTTTCTCCTGGAATTCTCGGGTGCCAAGGAACTCCAGTCACGCCAA	MN908947:476-557:50_23	AGCTGGTAGCAGAACTCGAAGGC
SRR15700559.14232686	AGTCAGCTGGTAGCAGAACTCGAAGGCATTTTTTCTCCTGGAATTCTCGGGTGCCAAGGAACTCCAGTCACGCCAA	MN908947:476-557:53_21	TGGTAGCAGAACTCGAAGGCA
SRR15700559.14232686	AGTCAGCTGGTAGCAGAACTCGAAGGCATTTTTTCTCCTGGAATTCTCGGGTGCCAAGGAACTCCAGTCACGCCAA	MN908947:476-557:56_20	TAGCAGAACTCGAAGGCATT
SRR15700559.14232686	AGTCAGCTGGTAGCAGAACTCGAAGGCATTTTTTCTCCTGGAATTCTCGGGTGCCAAGGAACTCCAGTCACGCCAA	MN908947:476-557:55_20	GTAGCAGAACTCGAAGGCAT
SRR15700534.5236342	CGGTAGCTGGTAGCAGAACTCGAAGGCATTTTTATGGAATTCTCGGGTGCCAAGGAACTCCAGTCACACAGTGATC	MN908947:476-557:53_23	TGGTAGCAGAACTCGAAGGCATT
SRR15700534.5236342	CGGTAGCTGGTAGCAGAACTCGAAGGCATTTTTATGGAATTCTCGGGTGCCAAGGAACTCCAGTCACACAGTGATC	MN908947:476-557:52_24	CTGGTAGCAGAACTCGAAGGCATT
SRR15700534.5236342	CGGTAGCTGGTAGCAGAACTCGAAGGCATTTTTATGGAATTCTCGGGTGCCAAGGAACTCCAGTCACACAGTGATC	MN908947:476-557:51_24	GCTGGTAGCAGAACTCGAAGGCAT
SRR15700534.5236342	CGGTAGCTGGTAGCAGAACTCGAAGGCATTTTTATGGAATTCTCGGGTGCCAAGGAACTCCAGTCACACAGTGATC	MN908947:476-557:52_23	CTGGTAGCAGAACTCGAAGGCAT
SRR15700534.5236342	CGGTAGCTGGTAGCAGAACTCGAAGGCATTTTTATGGAATTCTCGGGTGCCAAGGAACTCCAGTCACACAGTGATC	MN908947:476-557:54_22	GGTAGCAGAACTCGAAGGCATT
SRR15700534.5236342	CGGTAGCTGGTAGCAGAACTCGAAGGCATTTTTATGGAATTCTCGGGTGCCAAGGAACTCCAGTCACACAGTGATC	MN908947:476-557:53_22	TGGTAGCAGAACTCGAAGGCAT
SRR15700534.5236342	CGGTAGCTGGTAGCAGAACTCGAAGGCATTTTTATGGAATTCTCGGGTGCCAAGGAACTCCAGTCACACAGTGATC	MN908947:476-557:51_23	GCTGGTAGCAGAACTCGAAGGCA
SRR15700534.5236342	CGGTAGCTGGTAGCAGAACTCGAAGGCATTTTTATGGAATTCTCGGGTGCCAAGGAACTCCAGTCACACAGTGATC	MN908947:476-557:50_24	AGCTGGTAGCAGAACTCGAAGGCA
SRR15700534.5236342	CGGTAGCTGGTAGCAGAACTCGAAGGCATTTTTATGGAATTCTCGGGTGCCAAGGAACTCCAGTCACACAGTGATC	MN908947:476-557:55_21	GTAGCAGAACTCGAAGGCATT
SRR15700534.5236342	CGGTAGCTGGTAGCAGAACTCGAAGGCATTTTTATGGAATTCTCGGGTGCCAAGGAACTCCAGTCACACAGTGATC	MN908947:476-557:52_22	CTGGTAGCAGAACTCGAAGGCA
SRR15700534.5236342	CGGTAGCTGGTAGCAGAACTCGAAGGCATTTTTATGGAATTCTCGGGTGCCAAGGAACTCCAGTCACACAGTGATC	MN908947:476-557:54_21	GGTAGCAGAACTCGAAGGCAT
SRR15700534.5236342	CGGTAGCTGGTAGCAGAACTCGAAGGCATTTTTATGGAATTCTCGGGTGCCAAGGAACTCCAGTCACACAGTGATC	MN908947:476-557:51_22	GCTGGTAGCAGAACTCGAAGGC
SRR15700534.5236342	CGGTAGCTGGTAGCAGAACTCGAAGGCATTTTTATGGAATTCTCGGGTGCCAAGGAACTCCAGTCACACAGTGATC	MN908947:476-557:50_23	AGCTGGTAGCAGAACTCGAAGGC
SRR15700534.5236342	CGGTAGCTGGTAGCAGAACTCGAAGGCATTTTTATGGAATTCTCGGGTGCCAAGGAACTCCAGTCACACAGTGATC	MN908947:476-557:53_21	TGGTAGCAGAACTCGAAGGCA
SRR15700534.5236342	CGGTAGCTGGTAGCAGAACTCGAAGGCATTTTTATGGAATTCTCGGGTGCCAAGGAACTCCAGTCACACAGTGATC	MN908947:476-557:56_20	TAGCAGAACTCGAAGGCATT
SRR15700534.5236342	CGGTAGCTGGTAGCAGAACTCGAAGGCATTTTTATGGAATTCTCGGGTGCCAAGGAACTCCAGTCACACAGTGATC	MN908947:476-557:55_20	GTAGCAGAACTCGAAGGCAT
SRR15700534.5236342	CGGTAGCTGGTAGCAGAACTCGAAGGCATTTTTATGGAATTCTCGGGTGCCAAGGAACTCCAGTCACACAGTGATC	MN908947:476-557:53_23	TGGTAGCAGAACTCGAAGGCATT
SRR15700534.5236342	CGGTAGCTGGTAGCAGAACTCGAAGGCATTTTTATGGAATTCTCGGGTGCCAAGGAACTCCAGTCACACAGTGATC	MN908947:476-557:52_24	CTGGTAGCAGAACTCGAAGGCATT
SRR15700534.5236342	CGGTAGCTGGTAGCAGAACTCGAAGGCATTTTTATGGAATTCTCGGGTGCCAAGGAACTCCAGTCACACAGTGATC	MN908947:476-557:51_24	GCTGGTAGCAGAACTCGAAGGCAT
SRR15700534.5236342	CGGTAGCTGGTAGCAGAACTCGAAGGCATTTTTATGGAATTCTCGGGTGCCAAGGAACTCCAGTCACACAGTGATC	MN908947:476-557:52_23	CTGGTAGCAGAACTCGAAGGCAT
SRR15700534.5236342	CGGTAGCTGGTAGCAGAACTCGAAGGCATTTTTATGGAATTCTCGGGTGCCAAGGAACTCCAGTCACACAGTGATC	MN908947:476-557:54_22	GGTAGCAGAACTCGAAGGCATT
SRR15700534.5236342	CGGTAGCTGGTAGCAGAACTCGAAGGCATTTTTATGGAATTCTCGGGTGCCAAGGAACTCCAGTCACACAGTGATC	MN908947:476-557:53_22	TGGTAGCAGAACTCGAAGGCAT
SRR15700534.5236342	CGGTAGCTGGTAGCAGAACTCGAAGGCATTTTTATGGAATTCTCGGGTGCCAAGGAACTCCAGTCACACAGTGATC	MN908947:476-557:51_23	GCTGGTAGCAGAACTCGAAGGCA
SRR15700534.5236342	CGGTAGCTGGTAGCAGAACTCGAAGGCATTTTTATGGAATTCTCGGGTGCCAAGGAACTCCAGTCACACAGTGATC	MN908947:476-557:50_24	AGCTGGTAGCAGAACTCGAAGGCA
SRR15700534.5236342	CGGTAGCTGGTAGCAGAACTCGAAGGCATTTTTATGGAATTCTCGGGTGCCAAGGAACTCCAGTCACACAGTGATC	MN908947:476-557:55_21	GTAGCAGAACTCGAAGGCATT
SRR15700534.5236342	CGGTAGCTGGTAGCAGAACTCGAAGGCATTTTTATGGAATTCTCGGGTGCCAAGGAACTCCAGTCACACAGTGATC	MN908947:476-557:52_22	CTGGTAGCAGAACTCGAAGGCA
SRR15700534.5236342	CGGTAGCTGGTAGCAGAACTCGAAGGCATTTTTATGGAATTCTCGGGTGCCAAGGAACTCCAGTCACACAGTGATC	MN908947:476-557:54_21	GGTAGCAGAACTCGAAGGCAT
SRR15700534.5236342	CGGTAGCTGGTAGCAGAACTCGAAGGCATTTTTATGGAATTCTCGGGTGCCAAGGAACTCCAGTCACACAGTGATC	MN908947:476-557:51_22	GCTGGTAGCAGAACTCGAAGGC
SRR15700534.5236342	CGGTAGCTGGTAGCAGAACTCGAAGGCATTTTTATGGAATTCTCGGGTGCCAAGGAACTCCAGTCACACAGTGATC	MN908947:476-557:50_23	AGCTGGTAGCAGAACTCGAAGGC
SRR15700534.5236342	CGGTAGCTGGTAGCAGAACTCGAAGGCATTTTTATGGAATTCTCGGGTGCCAAGGAACTCCAGTCACACAGTGATC	MN908947:476-557:53_21	TGGTAGCAGAACTCGAAGGCA
SRR15700534.5236342	CGGTAGCTGGTAGCAGAACTCGAAGGCATTTTTATGGAATTCTCGGGTGCCAAGGAACTCCAGTCACACAGTGATC	MN908947:476-557:56_20	TAGCAGAACTCGAAGGCATT
SRR15700534.5236342	CGGTAGCTGGTAGCAGAACTCGAAGGCATTTTTATGGAATTCTCGGGTGCCAAGGAACTCCAGTCACACAGTGATC	MN908947:476-557:55_20	GTAGCAGAACTCGAAGGCAT

## Sheet: Supplemental Table S7-2
Supplemental Table S7-2: Original data for Fig 4I (GSE183280)
pre CvmiR-2 sequence ID	a	t	c	a	a	a	c	g	t	t	c	g	g	a	t	g	c	t	c	g	a	a	c	t	g	c	a	c	c	t	c	a	t	g	g	t	c	a	t	g	t	t	a	t	g	g	t	t	g
>1																																																T	G
>2
>3
>4
>5
>6
>7
>8
>9
>10
>11
>12
>13
>14
>15																																																	G
>16																																																T	G
>17																																																	G
>18																																												T	G	G	T	T	G
>19																																																	G
>20
>21																																													G	G	T	T	G
>22																																																	G
>23																																																	G
>24																																												T	G	G	T	T	G
>25
>26																																																	G
>27																																																	G
>28																																																	G
>29																																																	G
>30																																																	G
Number of bases																																											A	0	0	0	0	0	0
																																											C	0	0	0	0	0	0
																																											T	2	0	0	3	5	0
																																											G	0	3	3	0	0	15
[truncated: 33 more columns]
