# Supplementary material for: Identification of a SARS-CoV-2 virus-derived vmiRNA in COVID-19 patients holding potential as a diagnostic biomarker
Source: Front Cell Infect Microbiol. 2023 Jun 2;13:1190870. doi: 10.3389/fcimb.2023.1190870 (PMC10272551; doi:10.3389/fcimb.2023.1190870)
Supplement: Table S8-1 — Top 15 reactome pathways of 1248 overlapped genes between RNA-seq 3,713 DEGs and 6,678 predicted target genes of CvmiR-2-3p. [file Table_8.xlsx]

## Sheet: Pathway reactome
Supplemental Table S8-1: Top 15 reactome pathways of 1,248 overlapped genes between RNA-seq 3,713 DEGs and 6,678 predicted target genes of CvmiR-2-3p
Gene Set	Description	Size	Expect	Ratio	P Value	FDR	_-LOG10(FDR)
R-HSA-210500	Glutamate Neurotransmitter Release Cycle	24	1.6488	3.639	0.0047542	0.1478	0.830326
R-HSA-5260271	Diseases of Immune System	24	1.6488	3.0325	0.021494	0.28723	0.54177
R-HSA-170834	Signaling by TGF-beta Receptor Complex	73	5.0152	2.9909	0.00010595	0.02482	1.6052
R-HSA-432720	Lysosome Vesicle Biogenesis	35	2.4045	2.9112	0.0086781	0.19833	0.702612
R-HSA-170822	Regulation of Glucokinase by Glucokinase Regulatory Protein	30	2.061	2.9112	0.014768	0.2554	0.592779
R-HSA-5083635	Defective B3GALTL causes Peters-plus syndrome (PpS)	37	2.5419	2.7538	0.011797	0.24198	0.616221
R-HSA-1169408	ISG15 antiviral mechanism	71	4.8778	2.4601	0.0030256	0.12851	0.891063
R-HSA-168164	Toll Like Receptor 3 (TLR3) Cascade	99	6.8014	2.3525	0.0010938	0.089767	1.04688
R-HSA-2644602	Signaling by NOTCH1 PEST Domain Mutants in Cancer	58	3.9846	2.2587	0.016623	0.25722	0.589695
R-HSA-75955	RNA Polymerase II Transcription Elongation	61	4.1908	1.909	0.056	0.48048	0.318325
R-HSA-4839726	Chromatin organization	275	18.893	1.8526	0.00028402	0.031313	1.50428
R-HSA-3108232	SUMO E3 ligases SUMOylate target proteins	181	12.435	1.8496	0.0030518	0.12851	0.891063
R-HSA-168188	Toll Like Receptor TLR6:TLR2 Cascade	95	6.5266	1.8386	0.02896	0.31972	0.49523
R-HSA-5633007	Regulation of TP53 Activity	160	10.992	1.7285	0.013516	0.25303	0.596828
R-HSA-162599	Late Phase of HIV Life Cycle	138	9.4807	1.6876	0.027126	0.31972	0.49523

## Sheet: GO-BP
Supplemental Table S8-2: Top 15 GO-BP pathways of 1,248 overlapped genes between RNA-seq 3,713 DEGs and 6,678 predicted target genes of CvmiR-2-3p
Gene Set	Description	Size	Expect	Ratio	P Value	FDR	_-LOG10(FDR)
GO:0034128	negative regulation of MyD88-independent toll-like receptor signaling pathway	7	0.45409	8.8088	0.00052598	0.026273	1.58049
GO:0007256	activation of JNKK activity	11	0.71357	7.007	0.00037804	0.021084	1.67605
GO:0045056	transcytosis	16	1.0379	6.7442	3.2264e-05	0.0034508	2.46208
GO:0043482	cellular pigment accumulation	12	0.77844	6.4231	0.00061352	0.028603	1.54359
GO:1904752	regulation of vascular associated smooth muscle cell migration	21	1.3623	5.1385	0.00024607	0.015322	1.81468
GO:0039531	regulation of viral-induced cytoplasmic pattern recognition receptor signaling pathway	20	1.2974	4.6246	0.0012938	0.049008	1.30973
GO:0002089	lens morphogenesis in camera-type eye	20	1.2974	4.6246	0.0012938	0.049008	1.30973
GO:1904357	negative regulation of telomere maintenance via telomere lengthening	26	1.6866	4.1503	0.0010461	0.042079	1.37593
GO:0090049	regulation of cell migration involved in sprouting angiogenesis	38	2.4651	4.0567	0.00011239	0.0090418	2.04375
GO:0014910	regulation of smooth muscle cell migration	59	3.8274	3.9192	3.6717e-06	0.0006298	3.2008
GO:1901216	positive regulation of neuron death	82	5.3194	2.8199	0.0002254	0.014736	1.83162
GO:0043409	negative regulation of MAPK cascade	161	10.444	2.5852	4.776e-06	0.00078942	3.10269
GO:0050657	nucleic acid transport	191	12.39	2.1791	0.00010841	0.008879	2.05164
GO:0019827	stem cell population maintenance	143	9.2765	2.156	0.00092602	0.038441	1.41521
GO:0016569	covalent chromatin modification	468	30.359	2.141	4.3455e-09	2.469e-06	5.60748
