# Supplementary material for: Identification of a SARS-CoV-2 virus-derived vmiRNA in COVID-19 patients holding potential as a diagnostic biomarker
Source: Front Cell Infect Microbiol. 2023 Jun 2;13:1190870. doi: 10.3389/fcimb.2023.1190870 (PMC10272551; doi:10.3389/fcimb.2023.1190870)
Supplement: Table S9 — Target prediction and pathway analysis to other 19 predicted CvmiRs in Figure 1B. [file Table_9.xlsx]

## Sheet: CvmiR-1
Supplemental Table S9-1: Top 15 GO-BP pathways of 1,485 overlapped genes between RNA-seq 3,713 DEGs and 7,049 predicted target genes of CvmiR-1
Gene Set	Description	Size	Expect	Ratio	P Value	FDR	_-LOG10(FDR)
GO:1904752	regulation of vascular associated smooth muscle cell migration	21	1.6118	4.343	0.00068755	0.038706	1.41222
GO:1900744	regulation of p38MAPK cascade	40	3.0701	4.2344	5.1018e-06	0.00096626	3.01491
GO:0010171	body morphogenesis	50	3.8376	3.3875	7.3033e-05	0.0066394	2.17787
GO:0006378	mRNA polyadenylation	46	3.5306	3.1156	0.00056812	0.033538	1.47446
GO:0050688	regulation of defense response to virus	70	5.3727	2.978	6.207e-05	0.0060847	2.21576
GO:0051028	mRNA transport	147	11.283	2.7476	1.9445e-07	7.3656e-05	4.13279
GO:0048524	positive regulation of viral process	83	6.3704	2.5116	0.00050255	0.030256	1.51919
GO:0043488	regulation of mRNA stability	121	9.287	2.4766	4.1768e-05	0.0044153	2.35504
GO:0071426	ribonucleoprotein complex export from nucleus	127	9.7475	2.4622	3.1693e-05	0.0035911	2.44477
GO:0050657	nucleic acid transport	191	14.66	2.3875	1.1513e-06	0.00029073	3.53651
GO:0050658	RNA transport	191	14.66	2.3875	1.1513e-06	0.00029073	3.53651
GO:0051236	establishment of RNA localization	194	14.89	2.3506	1.6749e-06	0.0004007	3.39718
GO:0009408	response to heat	139	10.669	2.3433	5.1815e-05	0.0052927	2.27632
GO:0006403	RNA localization	228	17.5	2.2858	6.6082e-07	0.00019379	3.71267
GO:0017148	negative regulation of translation	126	9.6708	2.2749	0.00022238	0.016847	1.77348

## Sheet: CvmiR-3-5p
Supplemental Table S9-2: Top 15 GO-BP pathways of 1,592 overlapped genes between RNA-seq 3,713 DEGs and 8,250 predicted target genes of CvmiR-3-5p
Gene Set	Description	Size	Expect	Ratio	P Value	FDR	_-LOG10(FDR)
GO:0071376	cellular response to corticotropin-releasing hormone stimulus	5	0.41227	9.7025	0.00021503	0.0108	1.96658
GO:0061419	positive regulation of transcription from RNA polymerase II promoter in response to hypoxia	5	0.41227	9.7025	0.00021503	0.0108	1.96658
GO:0060379	cardiac muscle cell myoblast differentiation	11	0.90699	5.5128	0.0011453	0.035176	1.45375
GO:0032239	regulation of nucleobase-containing compound transport	16	1.3193	5.306	0.00014996	0.0082127	2.08551
GO:0060977	coronary vasculature morphogenesis	16	1.3193	5.306	0.00014996	0.0082127	2.08551
GO:0009048	dosage compensation by inactivation of X chromosome	17	1.4017	4.9939	0.00023683	0.011514	1.93877
GO:0035729	cellular response to hepatocyte growth factor stimulus	15	1.2368	4.8512	0.00081071	0.02831	1.54806
GO:1904738	vascular associated smooth muscle cell migration	21	1.7315	4.6202	0.00016044	0.0085296	2.06907
GO:0042438	melanin biosynthetic process	19	1.5666	4.4682	0.00052973	0.021309	1.67144
GO:0039535	regulation of RIG-I signaling pathway	17	1.4017	4.2805	0.0017364	0.048374	1.31539
GO:0016577	histone demethylation	31	2.556	3.5211	0.00065213	0.024191	1.61635
GO:0070873	regulation of glycogen metabolic process	33	2.721	3.3077	0.0010736	0.033426	1.47592
GO:0014910	regulation of smooth muscle cell migration	59	4.8647	3.289	1.5195e-05	0.0013543	2.86829
GO:0033692	cellular polysaccharide biosynthetic process	68	5.6068	3.032	2.6629e-05	0.0021051	2.67673
GO:1900744	regulation of p38MAPK cascade	40	3.2981	3.032	0.0012013	0.036525	1.43741

## Sheet: CvmiR-3-3p
Supplemental Table S9-3: Top 15 GO-BP pathways of 1,119 overlapped genes between RNA-seq 3,713 DEGs and 5,052 predicted target genes of CvmiR-3-3p
Gene Set	Description	Size	Expect	Ratio	P Value	FDR	_-LOG10(FDR)
GO:0016577	histone demethylation	31	1.8008	5.5532	6.0408e-06	0.0010561	2.97629
GO:0006378	mRNA polyadenylation	46	2.6721	4.1166	4.8934e-05	0.0059314	2.22684
GO:0061028	establishment of endothelial barrier	45	2.614	3.443	0.00096702	0.049668	1.30392
GO:0018022	peptidyl-lysine methylation	125	7.2612	3.0298	2.8089e-06	0.0006436	3.19138
GO:0002088	lens development in camera-type eye	69	4.0082	2.9939	0.00056381	0.033594	1.47374
GO:0032479	regulation of type I interferon production	112	6.506	2.9204	2.2653e-05	0.0032178	2.49244
GO:0043409	negative regulation of MAPK cascade	161	9.3524	2.6731	6.3383e-06	0.0010872	2.96369
GO:0006479	protein methylation	174	10.108	2.4734	2.5041e-05	0.0033977	2.46881
GO:0019827	stem cell population maintenance	143	8.3068	2.2873	0.00062071	0.03549	1.44989
GO:0043523	regulation of neuron apoptotic process	197	11.444	2.1846	0.00019459	0.015999	1.79591
GO:0006511	ubiquitin-dependent protein catabolic process	588	34.157	2.1665	2.2677e-10	1.6435e-06	5.78423
GO:0050657	nucleic acid transport	191	11.095	2.1631	0.00030076	0.021568	1.66619
GO:1903050	regulation of proteolysis involved in cellular protein catabolic process	207	12.024	2.1623	0.00017295	0.014974	1.82466
GO:0016570	histone modification	455	26.431	2.1566	3.3367e-08	1.9071e-05	4.71963
GO:0018205	peptidyl-lysine modification	360	20.912	2.1519	9.974e-07	0.000285	3.54516

## Sheet: CvmiR-4-5p
Supplemental Table S9-4: Top 15 GO-BP pathways of 1,157 overlapped genes between RNA-seq 3,713 DEGs and 5,570 predicted target genes of CvmiR-4-5p
Gene Set	Description	Size	Expect	Ratio	P Value	FDR	_-LOG10(FDR)
GO:0006607	NLS-bearing protein import into nucleus	26	1.5415	6.4871	1.1386e-06	0.00034986	3.45611
GO:0006378	mRNA polyadenylation	46	2.7273	4.7666	1.6832e-06	0.00045005	3.34674
GO:0000271	polysaccharide biosynthetic process	74	4.3874	3.4189	2.3818e-05	0.0034849	2.45781
GO:0018107	peptidyl-threonine phosphorylation	106	6.2847	2.8641	4.7584e-05	0.0058457	2.23316
GO:0007045	cell-substrate adherens junction assembly	79	4.6839	2.7755	0.00070925	0.040299	1.39471
GO:0043488	regulation of mRNA stability	121	7.174	2.6484	8.9361e-05	0.0092316	2.03472
GO:0018022	peptidyl-lysine methylation	125	7.4112	2.5637	0.00013933	0.013194	1.87962
GO:2001020	regulation of response to DNA damage stimulus	203	12.036	2.3264	2.6249e-05	0.0036713	2.43518
GO:0050658	RNA transport	191	11.324	2.2959	6.3073e-05	0.007079	2.15003
GO:0016569	covalent chromatin modification	468	27.747	2.1263	3.1448e-08	2.1992e-05	4.65774
GO:0016570	histone modification	455	26.977	2.1129	6.7324e-08	3.9411e-05	4.40438
GO:0080135	regulation of cellular response to stress	654	38.775	1.96	1.1914e-08	1.3795e-05	4.86028
GO:0043547	positive regulation of GTPase activity	400	23.716	1.9396	1.2555e-05	0.0020382	2.69075
GO:0006397	mRNA processing	487	28.874	1.8702	6.6416e-06	0.0013126	2.88187
GO:0006913	nucleocytoplasmic transport	353	20.929	1.8634	0.00013391	0.012951	1.8877

## Sheet: CvmiR-4-3p
Supplemental Table S9-5: Top 15 GO-BP pathways of 668 overlapped genes between RNA-seq 3,713 DEGs and 3,158 predicted target genes of CvmiR-4-3p
Gene Set	Description	Size	Expect	Ratio	P Value	FDR	_-LOG10(FDR)
GO:2000144	positive regulation of DNA-templated transcription, initiation	26	0.92523	7.5657	2.5424e-05	0.0057781	2.23821
GO:2000142	regulation of DNA-templated transcription, initiation	36	1.2811	7.0253	3.4288e-06	0.0012766	2.89395
GO:1990090	cellular response to nerve growth factor stimulus	50	1.7793	5.0582	5.8517e-05	0.010979	1.95944
GO:0006302	double-strand break repair	218	7.7577	2.8359	1.1155e-05	0.0029826	2.5254
GO:0034329	cell junction assembly	235	8.3626	2.5112	0.00010499	0.016745	1.77611
GO:0010976	positive regulation of neuron projection development	264	9.3946	2.4482	7.3849e-05	0.013427	1.87202
GO:0060562	epithelial tube morphogenesis	312	11.103	2.2517	0.00014011	0.020544	1.68731
GO:0006281	DNA repair	511	18.184	2.1447	6.5708e-06	0.0019963	2.69977
GO:0010975	regulation of neuron projection development	475	16.903	2.1298	1.7326e-05	0.0041373	2.38328
GO:0006913	nucleocytoplasmic transport	353	12.562	2.0698	0.00039154	0.035595	1.44861
GO:0045664	regulation of neuron differentiation	628	22.348	2.0136	6.6947e-06	0.0019963	2.69977
GO:0006396	RNA processing	887	31.565	1.9959	1.1998e-07	0.00014845	3.82842
GO:0048589	developmental growth	623	22.17	1.9847	1.2184e-05	0.0031648	2.49965
GO:0050767	regulation of neurogenesis	776	27.614	1.9555	1.895e-06	0.00082036	3.086
GO:0006974	cellular response to DNA damage stimulus	806	28.682	1.9524	1.2699e-06	0.00060761	3.21638

## Sheet: CvmiR-5-5p
Supplemental Table S9-6: Top 15 GO-BP pathways of 1,797 overlapped genes between RNA-seq 3,713 DEGs and 8,042 predicted target genes of CvmiR-5-5p
Gene Set	Description	Size	Expect	Ratio	P Value	FDR	_-LOG10(FDR)
GO:0032055	negative regulation of translation in response to stress	6	0.56241	7.1122	0.00098801	0.026973	1.56907
GO:0060977	coronary vasculature morphogenesis	16	1.4998	4.0006	0.0023543	0.047667	1.32178
GO:0039528	cytoplasmic pattern recognition receptor signaling pathway in response to virus	25	2.3434	3.8406	0.00027776	0.010307	1.98687
GO:0071108	protein K48-linked deubiquitination	32	2.9995	3.6673	9.5357e-05	0.0049821	2.30259
GO:1903203	regulation of oxidative stress-induced neuron death	24	2.2496	3.5561	0.0010929	0.028799	1.54062
GO:1904752	regulation of vascular associated smooth muscle cell migration	21	1.9684	3.5561	0.0022413	0.045787	1.33926
GO:1900744	regulation of p38MAPK cascade	40	3.7494	3.2005	0.00020398	0.0081848	2.08699
GO:0090049	regulation of cell migration involved in sprouting angiogenesis	38	3.5619	3.0882	0.00052543	0.016939	1.77111
GO:0043618	regulation of transcription from RNA polymerase II promoter in response to stress	72	6.7489	2.9634	6.4434e-06	0.0006166	3.21
GO:2000142	regulation of DNA-templated transcription, initiation	36	3.3745	2.9634	0.0013296	0.033011	1.48134
GO:0032527	protein exit from endoplasmic reticulum	47	4.4055	2.9508	0.00027579	0.010307	1.98687
GO:0060323	head morphogenesis	37	3.4682	2.8833	0.0016711	0.037512	1.42583
GO:0006378	mRNA polyadenylation	46	4.3118	2.7831	0.00083749	0.024224	1.61575
GO:0006893	Golgi to plasma membrane transport	63	5.9053	2.7094	0.00017065	0.007227	2.14104
GO:2000514	regulation of CD4-positive, alpha-beta T cell activation	56	5.2492	2.6671	0.00050956	0.016544	1.78136

## Sheet: CvmiR-5-3p
Supplemental Table S9-7: Top 15 GO-BP pathways of 1,636 overlapped genes between RNA-seq 3,713 DEGs and 8,768 predicted target genes of CvmiR-5-3p
Gene Set	Description	Size	Expect	Ratio	P Value	FDR	_-LOG10(FDR)
GO:0046831	regulation of RNA export from nucleus	14	1.1922	5.0329	0.0006221	0.020271	1.69312
GO:0060977	coronary vasculature morphogenesis	16	1.3625	4.4038	0.0014297	0.036292	1.44019
GO:1904738	vascular associated smooth muscle cell migration	21	1.7882	3.9145	0.001278	0.033775	1.4714
GO:1904752	regulation of vascular associated smooth muscle cell migration	21	1.7882	3.9145	0.001278	0.033775	1.4714
GO:0050434	positive regulation of viral transcription	21	1.7882	3.9145	0.001278	0.033775	1.4714
GO:0070873	regulation of glycogen metabolic process	33	2.8101	3.5586	0.00029028	0.010996	1.95877
GO:0016577	histone demethylation	31	2.6398	3.4094	0.00082424	0.02486	1.6045
GO:0045652	regulation of megakaryocyte differentiation	53	4.5131	3.3236	2.3371e-05	0.0018054	2.74343
GO:2000772	regulation of cellular senescence	39	3.321	3.3123	0.00029396	0.011089	1.95511
GO:0038066	p38MAPK cascade	45	3.8319	3.1316	0.00028104	0.010793	1.96686
GO:0033692	cellular polysaccharide biosynthetic process	68	5.7904	3.1086	1.0267e-05	0.00094576	3.02422
GO:0070423	nucleotide-binding oligomerization domain containing signaling pathway	34	2.8952	3.1086	0.0016994	0.040871	1.38858
GO:0097300	programmed necrotic cell death	39	3.321	3.0111	0.0012454	0.033496	1.47501
GO:0044042	glucan metabolic process	72	6.1311	2.9359	2.4058e-05	0.0018075	2.74292
GO:0043618	regulation of transcription from RNA polymerase II promoter in response to stress	72	6.1311	2.9359	2.4058e-05	0.0018075	2.74292

## Sheet: CvmiR-6-5p
Supplemental Table S9-8: Top 15 GO-BP pathways of 2,562 overlapped genes between RNA-seq 3,713 DEGs and 13,705 predicted target genes of CvmiR-6-5p
Gene Set	Description	Size	Expect	Ratio	P Value	FDR	_-LOG10(FDR)
GO:2000197	regulation of ribonucleoprotein complex localization	7	0.92751	6.4689	3.3391e-05	0.0013634	2.86538
GO:1990440	positive regulation of transcription from RNA polymerase II promoter in response to endoplasmic reticulum stress	11	1.4575	4.1166	0.001367	0.02924	1.53402
GO:0045955	negative regulation of calcium ion-dependent exocytosis	12	1.59	3.7736	0.0024284	0.045054	1.34627
GO:0031958	corticosteroid receptor signaling pathway	17	2.2525	3.5516	0.00074837	0.018191	1.74014
GO:1904752	regulation of vascular associated smooth muscle cell migration	21	2.7825	3.2345	0.00080949	0.019366	1.71296
GO:0006378	mRNA polyadenylation	46	6.0951	2.9532	1.0332e-05	0.00051609	3.28727
GO:0038066	p38MAPK cascade	45	5.9626	2.8511	3.1134e-05	0.0012924	2.8886
GO:0090049	regulation of cell migration involved in sprouting angiogenesis	38	5.035	2.7805	0.00021085	0.0065198	2.18577
GO:0035909	aorta morphogenesis	30	3.975	2.7673	0.0010452	0.023994	1.6199
GO:0014910	regulation of smooth muscle cell migration	59	7.8176	2.6863	1.1131e-05	0.00055296	3.25731
GO:0071108	protein K48-linked deubiquitination	32	4.24	2.5943	0.0019188	0.038086	1.41923
GO:0043618	regulation of transcription from RNA polymerase II promoter in response to stress	72	9.5401	2.5157	9.8694e-06	0.00049846	3.30237
GO:0032648	regulation of interferon-beta production	49	6.4926	2.4644	0.00038061	0.010581	1.97547
GO:0033692	cellular polysaccharide biosynthetic process	68	9.0101	2.4417	3.8671e-05	0.0015217	2.81767
GO:0002753	cytoplasmic pattern recognition receptor signaling pathway	59	7.8176	2.4304	0.00013727	0.0044252	2.35407

## Sheet: CvmiR-6-3p
Supplemental Table S9-9: Top 15 GO-BP pathways of 739 overlapped genes between RNA-seq 3,713 DEGs and 3,160 predicted target genes of CvmiR-6-3p
Gene Set	Description	Size	Expect	Ratio	P Value	FDR	_-LOG10(FDR)
GO:0097009	energy homeostasis	34	1.3303	8.2689	3.8045e-08	1.6504e-05	4.78241
GO:0039535	regulation of RIG-I signaling pathway	17	0.66515	7.5171	0.00037749	0.027675	1.55791
GO:1904752	regulation of vascular associated smooth muscle cell migration	21	0.82165	7.3024	0.00011496	0.011485	1.93987
GO:0050657	nucleic acid transport	191	7.4731	3.2115	4.6142e-07	0.00012337	3.90879
GO:0050658	RNA transport	191	7.4731	3.2115	4.6142e-07	0.00012337	3.90879
GO:0051236	establishment of RNA localization	194	7.5905	3.1618	6.1546e-07	0.00014724	3.83197
GO:0071426	ribonucleoprotein complex export from nucleus	127	4.969	3.0187	0.00013215	0.012515	1.90257
GO:0019827	stem cell population maintenance	143	5.5951	2.8597	0.00015187	0.013807	1.8599
GO:0006606	protein import into nucleus	155	6.0646	2.8032	0.0001222	0.011945	1.92281
GO:1903362	regulation of cellular protein catabolic process	238	9.312	2.6847	7.3114e-06	0.0011266	2.94823
GO:0006913	nucleocytoplasmic transport	353	13.812	2.3893	3.5345e-06	0.00064264	3.19203
GO:1901214	regulation of neuron death	292	11.425	2.3633	3.2706e-05	0.0039644	2.40182
GO:0016570	histone modification	455	17.802	2.3592	2.3396e-07	7.5962e-05	4.1194
GO:0016569	covalent chromatin modification	468	18.311	2.3483	1.9073e-07	6.4219e-05	4.19234
GO:0006511	ubiquitin-dependent protein catabolic process	588	23.006	2.1299	5.156e-07	0.0001302	3.88539

## Sheet: CvmiR-7
Supplemental Table S9-10: Top 15 GO-BP pathways of 1,071 overlapped genes between RNA-seq 3,713 DEGs and 5,471 predicted target genes of CvmiR-7
Gene Set	Description	Size	Expect	Ratio	P Value	FDR	_-LOG10(FDR)
GO:0006670	sphingosine metabolic process	12	0.67907	7.363	0.0003255	0.023415	1.63051
GO:2000144	positive regulation of DNA-templated transcription, initiation	26	1.4713	5.4373	6.3898e-05	0.0076434	2.11671
GO:0061912	selective autophagy	48	2.7163	3.6815	0.00029365	0.022302	1.65166
GO:0033692	cellular polysaccharide biosynthetic process	68	3.8481	3.3783	9.6625e-05	0.009982	2.00078
GO:0043620	regulation of DNA-templated transcription in response to stress	78	4.4139	2.9452	0.00040251	0.026754	1.57261
GO:0048041	focal adhesion assembly	79	4.4705	2.9079	0.00045729	0.028869	1.53957
GO:0019827	stem cell population maintenance	143	8.0922	2.8422	5.2901e-06	0.0012331	2.909
GO:0048145	regulation of fibroblast proliferation	83	4.6969	2.7678	0.00074392	0.038868	1.41041
GO:0034968	histone lysine methylation	110	6.2248	2.731	0.00014431	0.013119	1.8821
GO:0006024	glycosaminoglycan biosynthetic process	106	5.9984	2.6674	0.00029559	0.022302	1.65166
GO:0010632	regulation of epithelial cell migration	212	11.997	2.5007	3.2663e-06	0.0008484	3.0714
GO:0007416	synapse assembly	164	9.2806	2.4783	5.1284e-05	0.0062163	2.20647
GO:0043523	regulation of neuron apoptotic process	197	11.148	2.4219	1.8045e-05	0.0029294	2.53322
GO:0010631	epithelial cell migration	274	15.505	2.3218	2.1131e-06	0.00064035	3.19358
GO:0090132	epithelium migration	277	15.675	2.2966	2.7293e-06	0.00072975	3.13683

[truncated: 9 more sheets: CvmiR-8, CvmiR-9, CvmiR-10, CvmiR-11, CvmiR-12-5p, CvmiR-12-3p, CvmiR-13, CvmiR-14, CvmiR-15]
